# Supplementary material for: Emergence and genomic characterization of hypervirulent ST23/K1 Klebsiella pneumoniae: local epidemiology and global context
Source: Front Microbiol. 2026 Feb 2;17:1758288. doi: 10.3389/fmicb.2026.1758288 (PMC12907322; doi:10.3389/fmicb.2026.1758288)
Supplement: Supplementary file 1 [file Table_1.xlsx]

## Sheet: Table S1
strain ID	NCBI_ID	ID pasteur	Collection Date	City	Country	Human/animal/enviroment	Isolation source	Isolation source group	species	species_match	contig_count	N50	largest_contig	total_size	ambiguous_bases	QC_warnings	ST	gapA	infB	mdh	pgi	phoE	rpoB	tonB	YbST	Yersiniabactin	ybtS	ybtX	ybtQ	ybtP	ybtA	irp2	irp1	ybtU	ybtT	ybtE	fyuA	spurious_ybt_hits	CbST	Colibactin	clbA	clbB	clbC	clbD	clbE	clbF	clbG	clbH	clbI
BJ_LI	Pasteur	1519	2010	Clichy	France	Human	Blood	Bloodstream	Klebsiella pneumoniae	strong	151	79293	209951	5450162	no	-	ST23	2	1	1	1	9	4	12	0	-	-	-	-	-	-	-	-	-	-	-	-	-	0	-	-	-	-	-	-	-	-	-	-
NK_H18_49	Pasteur	17836	2018	NA	Norway	Human	Blood	Bloodstream	Klebsiella pneumoniae	strong	71	203441	559166	5348643	no	-	ST23	2	1	1	1	9	4	12	0	-	-	-	-	-	-	-	-	-	-	-	-	-	29	clb 2	2	2	2	2	2	2	2	3	2
ERR4463375	Pasteur	24078	2018	Unknown	Thailand	Human	Not specified clinical sample	Not specified	Klebsiella pneumoniae	strong	34	530318	751295	5511625	yes (198)	ambiguous_bases	ST23	2	1	1	1	9	4	12	0	-	-	-	-	-	-	-	-	-	-	-	-	-	0	-	-	-	-	-	-	-	-	-	-
ERR2397527	Pasteur	27629	2012	Unknown	Vietnam	Human	Blood	Bloodstream	Klebsiella pneumoniae	strong	42	373487	1247372	5594659	yes (705)	ambiguous_bases	ST23	2	1	1	1	9	4	12	0	-	-	-	-	-	-	-	-	-	-	-	-	-	0	-	-	-	-	-	-	-	-	-	-
ERR2397502	Pasteur	28177	2014	Unknown	Vietnam	Human	Blood	Bloodstream	Klebsiella pneumoniae	strong	42	348528	643308	5571550	yes (398)	ambiguous_bases	ST23	2	1	1	1	9	4	12	0	-	-	-	-	-	-	-	-	-	-	-	-	-	0	-	-	-	-	-	-	-	-	-	-
GCA_030792985.1	GCA_030792985.1	NCBI	2019	Tokushima	Japan	Human	Drainage fluid	Body fluid	Klebsiella pneumoniae	strong	72	168941	586261	5558494	no	-	ST23	2	1	1	1	9	4	12	0	-	-	-	-	-	-	-	-	-	-	-	-	-	0	-	-	-	-	-	-	-	-	-	-
SRR5893944	Pasteur	40836	2013	Beijing	China	Human	Sputum	Respiratory tract	Klebsiella pneumoniae	strong	83	355616	1262899	5656969	yes (1302)	ambiguous_bases	ST23	2	1	1	1	9	4	12	0	-	-	-	-	-	-	-	-	-	-	-	-	-	0	-	-	-	-	-	-	-	-	-	-
SRR5713913	Pasteur	43935	0	Unknown	Singapore	Human	Liver abscess	Liver abscess	Klebsiella pneumoniae	strong	125	105486	331607	5697883	yes (1532)	ambiguous_bases	ST23	2	1	1	1	9	4	12	0	-	-	-	-	-	-	-	-	-	-	-	-	-	29	clb 2	2	2	2	2	2	2	2	3	2
GCA_002173875.1	GCA_002173875.1	NCBI	2012	Beijing	China	Human	Not specified clinical sample	Not specified	Klebsiella pneumoniae	strong	375	27962	113749	5509257	no	-	ST23	2	1	1	1	9	4	12	0	-	-	-	-	-	-	-	-	-	-	-	-	-	0	-	-	-	-	-	-	-	-	-	-
GCA_002831525.1	GCA_002831525.1	NCBI	2009	shanghai	China	Human	Not specified clinical sample	Not specified	Klebsiella pneumoniae	strong	1	5324579	5324579	5324579	yes (7319)	ambiguous_bases	ST23	2	1	1	1	9	4	12	0	-	-	-	-	-	-	-	-	-	-	-	-	-	0	-	2	-	-	-	-	-	-	-	-
GCA_002845905.1	GCA_002845905.1	NCBI	2009	Shanghai	China	Human	Not specified clinical sample	Not specified	Klebsiella pneumoniae	strong	1	5339613	5339613	5339613	yes (3811)	ambiguous_bases	ST23	2	1	1	1	9	4	12	0	-	-	-	-	-	-	-	-	-	-	-	-	-	26-6LV	clb 2 (incomplete)	2	2	2	2	2	2	2	3	2
GCA_002890425.1	GCA_002890425.1	NCBI	2009	Shanghai	China	Human	Not specified clinical sample	Not specified	Klebsiella pneumoniae	strong	35	259617	550713	5327808	yes (3)	ambiguous_bases	ST23	2	1	1	1	9	4	12	0	-	-	-	-	-	-	-	-	-	-	-	-	-	26-6LV	clb 2 (incomplete)	2	2	2	2	2	2	2	3	2
GCA_003968675.1	GCA_003968675.1	NCBI	NA	NA	NA	Unknown	Not specified	Not specified	Klebsiella pneumoniae	strong	62	203229	676865	5563722	no	-	ST23	2	1	1	1	9	4	12	0	-	-	-	-	-	-	-	-	-	-	-	-	-	0	-	-	-	-	-	-	-	-	-	-
GCA_004313465.1	GCA_004313465.1	NCBI	2014	NA	Japan	Human	Not specified clinical sample	Not specified	Klebsiella pneumoniae	strong	80	250208	533541	5358193	no	-	ST23	2	1	1	1	9	4	12	0	-	-	-	-	-	-	-	-	-	-	-	-	-	0	-	-	-	-	-	-	-	-	-	-
GCA_022273335.1	GCA_022273335.1	NCBI	NA	NA	Singapore	Human	Liver abscess	Liver abscess	Klebsiella pneumoniae	strong	205	57735	177476	5726106	no	-	ST23	2	1	1	1	9	4	12	0	-	-	-	-	-	-	-	-	-	-	-	-	-	29	clb 2	2	2	2	2	2	2	2	3	2
GCA_023742975.1	GCA_023742975.1	NCBI	2019	Beijing	China	Human	Liver abscess	Liver abscess	Klebsiella pneumoniae	strong	49	327030	1210648	5503944	no	-	ST23	2	1	1	1	9	4	12	0	-	-	-	-	-	-	-	-	-	-	-	-	-	29	clb 2	2	2	2	2	2	2	2	3	2
GCA_016615825.1	GCA_016615825.1	NCBI	NA	NA	NA	Human	Blood	Bloodstream	Klebsiella pneumoniae	strong	68	348759	750774	5245420	yes (874)	ambiguous_bases	ST23	2	1	1	1	9	4	12	0	-	-	-	-	-	-	-	-	-	-	-	-	-	0	-	-	-	-	-	-	-	-	-	-
GCA_020479345.1	GCA_020479345.1	NCBI	2014	Beijing	China	Human	Not specified clinical sample	Not specified	Klebsiella pneumoniae	strong	57	440924	1262451	5605806	no	-	ST23	2	1	1	1	9	4	12	0	-	-	-	-	-	-	-	-	-	-	-	-	-	0	-	-	-	-	-	-	-	-	-	-
GCA_021264385.1	GCA_021264385.1	NCBI	NA	Chicago	USA	Human	Blood	Bloodstream	Klebsiella pneumoniae	strong	111	144640	373354	5438438	no	-	ST23	2	1	1	1	9	4	12	0	-	-	-	-	-	-	-	-	-	-	-	-	-	0	-	-	-	-	-	-	-	-	-	-
GCA_021266505.1	GCA_021266505.1	NCBI	NA	Chicago	USA	Human	Blood	Bloodstream	Klebsiella pneumoniae	strong	3	5157173	5157173	5503138	no	-	ST23	2	1	1	1	9	4	12	0	-	-	-	-	-	-	-	-	-	-	-	-	-	0	-	-	-	-	-	-	-	-	-	-
GCA_029912785.1	GCA_029912785.1	NCBI	NA	NA	Singapore	Human	Liver abscess	Liver abscess	Klebsiella pneumoniae	strong	485	211198	601752	5725768	no	-	ST23	2	1	1	1	9	4	12	0	-	-	-	-	-	-	-	-	-	-	-	-	-	0	-	-	-	-	-	-	-	-	-	-
GCA_021911605.1	GCA_021911605.1	NCBI	2018	NA	Thailand	Human	Not specified clinical sample	Not specified	Klebsiella pneumoniae	strong	42	348654	604468	5629546	no	-	ST23	2	1	1	1	9	4	12	0	-	-	-	-	-	-	-	-	-	-	-	-	-	0	-	-	-	-	-	-	-	-	-	-
GCA_022232525.1	GCA_022232525.1	NCBI	2012	NA	Vietnam	Human	Blood	Bloodstream	Klebsiella pneumoniae	strong	52	307254	1228455	5605663	no	-	ST23	2	1	1	1	9	4	12	0	-	-	-	-	-	-	-	-	-	-	-	-	-	0	-	-	-	-	-	-	-	-	-	-
GCA_022233465.1	GCA_022233465.1	NCBI	2014	NA	Vietnam	Human	Blood	Bloodstream	Klebsiella pneumoniae	strong	52	272065	604452	5581874	no	-	ST23	2	1	1	1	9	4	12	0	-	-	-	-	-	-	-	-	-	-	-	-	-	0	-	-	-	-	-	-	-	-	-	-
GCA_029913145.1	GCA_029913145.1	NCBI	NA	NA	Singapore	Human	Liver abscess	Liver abscess	Klebsiella pneumoniae	strong	304	272352	460858	5652423	no	-	ST23	2	1	1	1	9	4	12	0	-	-	-	-	-	-	-	-	-	-	-	-	-	0	-	-	-	-	-	2*	-	-	-	-
GCA_029913485.1	GCA_029913485.1	NCBI	NA	NA	Singapore	Human	Liver abscess	Liver abscess	Klebsiella pneumoniae	strong	92	145540	439623	5703280	no	-	ST23	2	1	1	1	9	4	12	0	-	-	-	-	-	-	-	-	-	-	-	-	-	29	clb 2	2	2	2	2	2	2	2	3	2
GCA_029913705.1	GCA_029913705.1	NCBI	NA	NA	Singapore	Human	Liver abscess	Liver abscess	Klebsiella pneumoniae	strong	341	179018	412207	5654932	no	-	ST23	2	1	1	1	9	4	12	0	-	-	-	-	-	-	-	-	-	-	-	-	-	0	-	-	-	-	-	-	-	-	-	-
GCA_023656475.1	GCA_023656475.1	NCBI	2017	NA	India	Human	Sputum	Respiratory tract	Klebsiella pneumoniae	strong	81	326182	475632	5460968	no	-	ST23	2	1	1	1	9	4	12	0	-	-	-	-	-	-	-	-	-	-	-	-	-	0	-	-	-	-	-	-	-	-	-	-
GCA_023742915.1	GCA_023742915.1	NCBI	2019	Beijing	China	Human	Blood	Bloodstream	Klebsiella pneumoniae	strong	51	348473	1172493	5523060	no	-	ST23	2	1	1	1	9	4	12	0	-	-	-	-	-	-	-	-	-	-	-	-	-	0	-	-	-	-	-	-	-	-	-	-
GCA_029914345.1	GCA_029914345.1	NCBI	NA	NA	Singapore	Human	Liver abscess	Liver abscess	Klebsiella pneumoniae	strong	84	209625	594783	5386214	no	-	ST23	2	1	1	1	9	4	12	0	-	-	-	-	-	-	-	-	-	-	-	-	-	29	clb 2	2	2	2	2	2	2	2	3	2
GCA_024198195.1	GCA_024198195.1	NCBI	2020	Vellore	India	Human	Respiratory specimen	Respiratory tract	Klebsiella pneumoniae	strong	46	248979	1077132	5485998	no	-	ST23	2	1	1	1	9	4	12	0	-	-	-	-	-	-	-	-	-	-	-	-	-	0	-	-	-	-	-	-	-	-	-	-
GCA_029914505.1	GCA_029914505.1	NCBI	NA	NA	Singapore	Human	Liver abscess	Liver abscess	Klebsiella pneumoniae	strong	66	182732	601124	5492330	no	-	ST23	2	1	1	1	9	4	12	0	-	-	-	-	-	-	-	-	-	-	-	-	-	0	-	-	-	-	-	-	-	-	-	-
GCA_024431795.1	GCA_024431795.1	NCBI	2019	NA	Guadeloupe	Human	Not specified clinical sample	Not specified	Klebsiella pneumoniae	strong	149	70608	307097	5554434	no	-	ST23	2	1	1	1	9	4	12	0	-	-	-	-	-	-	-	-	-	-	-	-	-	14-1LV	clb 2	2	2	2	2	10	2	2	3	2
SRR17830940	Pasteur	39940	2019	New York	USA	Human	Liver puncture	Liver abscess	Klebsiella pneumoniae	strong	47	349313	880021	5384983	yes (496)	ambiguous_bases	ST23	2	1	1	1	9	4	12	0	-	-	-	-	-	-	-	-	-	-	-	-	-	0	-	-	-	-	-	-	-	-	-	-
GCA_021821535.1	GCA_021821535.1	NCBI	2019	New York	USA	Human	Liver puncture	Liver abscess	Klebsiella pneumoniae	strong	67	230411	611994	5455165	no	-	ST23	2	1	1	1	9	4	12	0	-	-	-	-	-	-	-	-	-	-	-	-	-	0	-	-	-	-	-	-	-	-	-	-
BG130	Pasteur	1524	2008	Ha Noi	Vietnam	Human	Post-operative fluid	Body fluid	Klebsiella pneumoniae	strong	120	176018	405249	5865999	no	-	ST23	2	1	1	1	9	4	12	0	-	-	-	-	-	-	-	-	-	-	-	-	-	29	clb 2	2	2	2	2	2	2	2	3	2
GCA_051297715.1	GCA_051297715.1	NCBI	2018	Qingdao	China	Human	Puncture Fluid	Body fluid	Klebsiella pneumoniae	strong	74	160842	274951	5387542	no	-	ST23	2	1	1	1	9	4	12	0	-	-	-	-	-	-	-	-	-	-	-	-	-	0	-	-	-	-	-	-	-	-	-	-
GCA_029526095.1	GCA_029526095.1	NCBI	2019	JiangSu	China	Human	Pus	Skin and soft tissue	Klebsiella pneumoniae	strong	50	272497	934779	5537661	no	-	ST23	2	1	1	1	9	4	12	0	-	-	-	-	-	-	-	-	-	-	-	-	-	0	-	-	-	-	-	-	-	-	-	-
GCA_048164355.1	GCA_048164355.1	NCBI	2021	Shanghai	China	Human	Pus	Skin and soft tissue	Klebsiella pneumoniae	strong	52	337170	772293	5894343	no	-	ST23	2	1	1	1	9	4	12	0	-	-	-	-	-	-	-	-	-	-	-	-	-	0	-	-	-	-	-	-	-	-	-	-
GCA_030883365.1	GCA_030883365.1	NCBI	2020	Yamagata	Japan	Human	Sputum	Respiratory tract	Klebsiella pneumoniae	strong	68	272062	555404	5743540	no	-	ST23	2	1	1	1	9	4	12	0	-	-	-	-	-	-	-	-	-	-	-	-	-	29	clb 2	2	2	2	2	2	2	2	3	2
GCA_031010305.1	GCA_031010305.1	NCBI	2021	Bavaria	Germany	Human	Oropharyngeal swab	Respiratory tract	Klebsiella pneumoniae	strong	170	57156	197870	5440720	no	-	ST23	2	1	1	1	9	4	12	0	-	-	-	-	-	-	-	-	-	-	-	-	-	0	-	-	-	-	-	-	-	-	-	-
GCA_031070625.1	GCA_031070625.1	NCBI	2020	Saitama	Japan	Human	Sputum	Respiratory tract	Klebsiella pneumoniae	strong	93	169551	511106	5581815	no	-	ST23	2	1	1	1	9	4	12	0	-	-	-	-	-	-	-	-	-	-	-	-	-	0	-	-	-	-	-	-	-	-	-	-
GCA_033106865.1	GCA_033106865.1	NCBI	2020	NA	Vietnam	Human	Blood	Bloodstream	Klebsiella pneumoniae	strong	321	40118	126250	5385036	no	-	ST23	2	1	1	1	9	4	12	0	-	-	-	-	-	-	-	-	-	-	-	-	-	0	-	-	-	-	-	-	-	-	-	-
GCA_034086085.1	GCA_034086085.1	NCBI	2013	Guangdong	China	Human	Blood	Bloodstream	Klebsiella pneumoniae	strong	3	5187165	5187165	5486586	no	-	ST23	2	1	1	1	9	4	12	0	-	-	-	-	-	-	-	-	-	-	-	-	-	26-2LV	clb 2	2	2	2*	2	2	2	2	3	2
GCA_034223895.1	GCA_034223895.1	NCBI	2021	Cape coast	Ghana	Human	Sputum	Respiratory tract	Klebsiella pneumoniae	strong	236	45996	160566	5563939	no	-	ST23	2	1	1	1	9	4	12	0	-	-	-	-	-	-	-	-	-	-	-	-	-	0	-	-	-	-	-	-	-	-	-	-
GCA_034729495.1	GCA_034729495.1	NCBI	2021	Pingguo	China	Human	Sputum	Respiratory tract	Klebsiella pneumoniae	strong	91	286012	604472	5492248	no	-	ST23	2	1	1	1	9	4	12	0	-	-	-	-	-	-	-	-	-	-	-	-	-	29	clb 2	2	2	2	2	2	2	2	3	2
GCA_034738735.1	GCA_034738735.1	NCBI	2021	Pingguo	China	Human	Sputum	Respiratory tract	Klebsiella pneumoniae	strong	60	349220	1110284	5479727	no	-	ST23	2	1	1	1	9	4	12	0	-	-	-	-	-	-	-	-	-	-	-	-	-	0	-	-	-	-	-	-	-	-	-	-
T7_442	Pasteur	14913	2015	NA	Norway	Human	Stool	Stool	Klebsiella pneumoniae	strong	60	327040	677350	5523502	no	-	ST23	2	1	1	1	9	4	12	0	-	-	-	-	-	-	-	-	-	-	-	-	-	68	clb 2	2	2	2	2	2	2	2	2	2
GCA_021974395.1	GCA_021974395.1	NCBI	2015	NA	Norway	Human	Stool	Stool	Klebsiella pneumoniae	strong	67	289397	604454	5605168	no	-	ST23	2	1	1	1	9	4	12	0	-	-	-	-	-	-	-	-	-	-	-	-	-	68	clb 2	2	2	2	2	2	2	2	2	2
GCA_041926145.1	GCA_041926145.1	NCBI	2015	NA	Norway	Human	Stool	Stool	Klebsiella pneumoniae	strong	3	5307003	5307003	5606141	no	-	ST23	2	1	1	1	9	4	12	0	-	-	-	-	-	-	-	-	-	-	-	-	-	68	clb 2	2	2	2	2	2	2	2	2	2
GCA_038375485.1	GCA_038375485.1	NCBI	2022	Huzhou	China	Human	Not specified clinical sample	Not specified	Klebsiella pneumoniae	strong	92	120765	289964	5185919	yes (687)	ambiguous_bases	ST23	2	1	1	1	9	4	12	0	-	-	-	-	-	-	-	-	-	-	-	-	-	0	-	-	-	-	-	-	-	-	-	-
GCA_040294185.1	GCA_040294185.1	NCBI	2016	Dhaka	Bangladesh	Human	Endotracheal aspirate	Respiratory tract	Klebsiella pneumoniae	strong	82	288946	418661	5417491	no	-	ST23	2	1	1	1	9	4	12	0	-	-	-	-	-	-	-	-	-	-	-	-	-	0	-	-	-	-	-	-	-	-	-	-
GCA_040294585.1	GCA_040294585.1	NCBI	2017	Dhaka	Bangladesh	Human	Blood	Bloodstream	Klebsiella pneumoniae	strong	79	349220	837577	5547140	no	-	ST23	2	1	1	1	9	4	12	0	-	-	-	-	-	-	-	-	-	-	-	-	-	0	-	-	-	-	-	-	-	-	-	-
GCA_023656405.1	GCA_023656405.1	NCBI	2017	NA	India	Human	Urine	Stool	Klebsiella pneumoniae	strong	65	348806	888463	5459257	no	-	ST23	2	1	1	1	9	4	12	0	-	-	-	-	-	-	-	-	-	-	-	-	-	0	-	-	-	-	-	-	-	-	-	-
GCA_041033835.1	GCA_041033835.1	NCBI	NA	NA	China	Human	Not specified clinical sample	Not specified	Klebsiella pneumoniae	strong	83	191384	643655	5545250	no	-	ST23	2	1	1	1	9	4	12	0	-	-	-	-	-	-	-	-	-	-	-	-	-	29-2LV	clb 2	2	2	2*	2	2	2	2	3	2
GCA_041042865.1	GCA_041042865.1	NCBI	NA	NA	China	Human	Not specified clinical sample	Not specified	Klebsiella pneumoniae	strong	77	289345	662000	5594458	no	-	ST23	2	1	1	1	9	4	12	0	-	-	-	-	-	-	-	-	-	-	-	-	-	29	clb 2	2	2	2	2	2	2	2	3	2
GCA_043475795.1	GCA_043475795.1	NCBI	2022	Dhaka	Bangladesh	Human	Sputum	Respiratory tract	Klebsiella pneumoniae	strong	47	348452	633844	5800868	no	-	ST23	2	1	1	1	9	4	12	0	-	-	-	-	-	-	-	-	-	-	-	-	-	0	-	-	-	-	-	-	-	-	-	-
GCA_034681975.1	GCA_034681975.1	NCBI	2020	Gifu	Japan	Human	Urine	Stool	Klebsiella pneumoniae	strong	75	192091	581354	5480544	no	-	ST23	2	1	1	1	9	4	12	0	-	-	-	-	-	-	-	-	-	-	-	-	-	35-1LV	clb 2	2	2	2	2	7	2	2	3	2
GCA_043938865.1	GCA_043938865.1	NCBI	2020	NA	USA	Human	Sputum	Respiratory tract	Klebsiella pneumoniae	strong	72	272207	955999	5700344	no	-	ST23	2	1	1	1	9	4	12	0	-	-	-	-	-	-	-	-	-	-	-	-	-	0	-	-	-	-	-	-	-	-	-	-
GCA_043988655.1	GCA_043988655.1	NCBI	2019	NA	Japan	Human	Not specified clinical sample	Not specified	Klebsiella pneumoniae	strong	64	181525	922354	5756614	no	-	ST23	2	1	1	1	9	4	12	0	-	-	-	-	-	-	-	-	-	-	-	-	-	0	-	-	-	-	-	-	-	-	-	-
GCA_046465455.1	GCA_046465455.1	NCBI	NA	NA	NA	Human	Not specified clinical sample	Not specified	Klebsiella pneumoniae	strong	54	440924	1262247	5604372	no	-	ST23	2	1	1	1	9	4	12	0	-	-	-	-	-	-	-	-	-	-	-	-	-	0	-	-	-	-	-	-	-	-	-	-
GCA_048949655.1	GCA_048949655.1	NCBI	2023	Beijing	China	Human	Not specified clinical sample	Not specified	Klebsiella pneumoniae	strong	51	297511	734016	5701450	no	-	ST23	2	1	1	1	9	4	12	0	-	-	-	-	-	-	-	-	-	-	-	-	-	29	clb 2	2	2	2	2	2	2	2	3	2
GCA_048971385.1	GCA_048971385.1	NCBI	2021	Beijing	China	Human	Not specified clinical sample	Not specified	Klebsiella pneumoniae	strong	54	272065	772272	5869429	no	-	ST23	2	1	1	1	9	4	12	0	-	-	-	-	-	-	-	-	-	-	-	-	-	0	-	-	-	-	-	-	-	-	-	-
GCA_049095395.1	GCA_049095395.1	NCBI	2024	Los Angeles	USA	Human	Oropharyngeal swab	Respiratory tract	Klebsiella pneumoniae	strong	46	307021	665602	5397604	no	-	ST23	2	1	1	1	9	4	12	0	-	-	-	-	-	-	-	-	-	-	-	-	-	0	-	-	-	-	-	-	-	-	-	-
GCA_050400025.1	GCA_050400025.1	NCBI	2024	NA	USA	Human	Blood	Bloodstream	Klebsiella pneumoniae	strong	118	72510	278326	5517046	no	-	ST23	2	1	1	1	9	4	12	0	-	-	-	-	-	-	-	-	-	-	-	-	-	29-1LV	clb 2	2	2	2	2	2	2	2	3	2
GCA_026348715.1	GCA_026348715.1	NCBI	2020	NA	Thailand	Human	Wound swab	Skin and soft tissue	Klebsiella pneumoniae	strong	103	103337	308430	5684095	no	-	ST23	2	1	1	1	9	4	12	0	-	-	-	-	-	-	-	-	-	-	-	-	-	0	-	-	-	-	-	-	-	-	-	-
GCA_051093685.1	GCA_051093685.1	NCBI	2015	Hefei	China	Human	Not specified clinical sample	Not specified	Klebsiella pneumoniae	strong	62	284206	440925	5516793	no	-	ST23	2	1	1	1	9	4	12	0	-	-	-	-	-	-	-	-	-	-	-	-	-	29	clb 2	2	2	2	2	2	2	2	3	2
GCA_051367245.1	GCA_051367245.1	NCBI	2022	NA	Netherlands	Human	Not specified clinical sample	Not specified	Klebsiella pneumoniae	strong	91	121935	355003	5373934	no	-	ST23	2	1	1	1	9	4	12	0	-	-	-	-	-	-	-	-	-	-	-	-	-	0	-	2	2	2	2	2	2*-44%	-	-	-
GCA_043476785.1	GCA_043476785.1	NCBI	2022	Dhaka	Bangladesh	Human	Wound swab	Skin and soft tissue	Klebsiella pneumoniae	strong	52	348694	581160	5805207	no	-	ST23	2	1	1	1	9	4	12	0	-	-	-	-	-	-	-	-	-	-	-	-	-	0	-	-	-	-	-	-	-	-	-	-
GCA_900493735.1	GCA_900493735.1	NCBI	2016	NA	Thailand	Human	Not specified clinical sample	Not specified	Klebsiella pneumoniae	strong	51	442555	684931	5610427	yes (984)	ambiguous_bases	ST23	2	1	1	1	9	4	12	0	-	-	-	-	-	-	-	-	-	-	-	-	-	0	-	-	-	-	-	-	-	-	-	-
GCA_043477685.1	GCA_043477685.1	NCBI	2022	Dhaka	Bangladesh	Human	Wound swab	Skin and soft tissue	Klebsiella pneumoniae	strong	48	418725	604463	5760881	no	-	ST23	2	1	1	1	9	4	12	0	-	-	-	-	-	-	-	-	-	-	-	-	-	0	-	-	-	-	-	-	-	-	-	-
GCA_900511755.1	GCA_900511755.1	NCBI	2013	NA	Estonia	Human	Respiratory specimen	Respiratory tract	Klebsiella pneumoniae	strong	48	307004	728477	5524816	no	-	ST23	2	1	1	1	9	4	12	0	-	-	-	-	-	-	-	-	-	-	-	-	-	0	-	-	-	-	-	-	-	-	-	-
KP_NORM_BLD_60817	Pasteur	10193	2009	NA	Norway	Human	Blood	Bloodstream	Klebsiella pneumoniae	strong	85	302953	604235	5635622	no	-	ST23	2	1	1	1	9	4	12	47	ybt 1; ICEKp10	2	2	2	2	2	6	6	2	2	2	2	-	29	clb 2	2	2	2	2	2	2	2	3	2
KP_NORM_BLD_61435	Pasteur	10227	2009	NA	Norway	Human	Blood	Bloodstream	Klebsiella pneumoniae	strong	70	306849	604219	5646395	no	-	ST23	2	1	1	1	9	4	12	47	ybt 1; ICEKp10	2	2	2	2	2	6	6	2	2	2	2	-	29	clb 2	2	2	2	2	2	2	2	3	2
KP_NORM_BLD_63845	Pasteur	10329	2009	NA	Norway	Human	Blood	Bloodstream	Klebsiella pneumoniae	strong	77	327026	705261	5600656	no	-	ST23	2	1	1	1	9	4	12	47	ybt 1; ICEKp10	2	2	2	2	2	6	6	2	2	2	2	-	27	clb 2	2	2	2	2	2	2	2	3	2
GCA_023741815.1	GCA_023741815.1	NCBI	2021	Beijing	China	Human	Ascites	Body fluid	Klebsiella pneumoniae	strong	47	359378	747772	5558821	no	-	ST23	2	1	1	1	9	4	12	47	ybt 1; ICEKp10	2	2	2	2	2	6	6	2	2	2	2	-	29	clb 2	2	2	2	2	2	2	2	3	2
GCA_023742415.1	GCA_023742415.1	NCBI	2020	Beijing	China	Human	Ascites	Body fluid	Klebsiella pneumoniae	strong	67	315608	646752	5573224	no	-	ST23	2	1	1	1	9	4	12	46	ybt 1; ICEKp10	2	2	2	2	2	36	6	2	2	2	2	-	26-1LV	clb 2	2	2	2	2	2	2	2	3	2
MET1_63_88063	Pasteur	1515	2004	Nantes	France	Animal	Horse	Animal	Klebsiella pneumoniae	strong	275	39310	150392	5550735	no	-	ST23	2	1	1	1	9	4	12	334	ybt 1; ICEKp10	2	2	2	2	2	12	6	2	2	2	2	-	29-1LV	clb 2 (truncated)	2	2	2	2	2	2	2	3	2
GCA_023742555.1	GCA_023742555.1	NCBI	2019	Beijing	China	Human	Ascites	Body fluid	Klebsiella pneumoniae	strong	70	315608	626150	5573248	no	-	ST23	2	1	1	1	9	4	12	46	ybt 1; ICEKp10	2	2	2	2	2	36	6	2	2	2	2	-	26-1LV	clb 2	2	2	2	2	2	2	2	3	2
GCA_023740275.1	GCA_023740275.1	NCBI	2020	Beijing	China	Human	Bile	Body fluid	Klebsiella pneumoniae	strong	91	306837	1308515	5981053	no	-	ST23	2	1	1	1	9	4	12	46	ybt 1; ICEKp10	2	2	2	2	2	36	6	2	2	2	2	-	29	clb 2	2	2	2	2	2	2	2	3	2
GCA_023741415.1	GCA_023741415.1	NCBI	2018	Beijing	China	Human	Bile	Body fluid	Klebsiella pneumoniae	strong	58	314344	1353669	5680099	no	-	ST23	2	1	1	1	9	4	12	46	ybt 1; ICEKp10	2	2	2	2	2	36	6	2	2	2	2	-	29	clb 2	2	2	2	2	2	2	2	3	2
BP1011625	Pasteur	1520	2011	Bobigny	France	Human	Blood	Bloodstream	Klebsiella pneumoniae	strong	89	113951	314400	5580373	no	-	ST23	2	1	1	1	9	4	12	330	ybt 1; ICEKp10	12	2	2	2	2	6	6	2	2	2	2	-	29	clb 2	2	2	2	2	2	2	2	3	2
GCA_023742535.1	GCA_023742535.1	NCBI	2019	Beijing	China	Human	Bile	Body fluid	Klebsiella pneumoniae	strong	66	249761	746195	5649181	no	-	ST23	2	1	1	1	9	4	12	47	ybt 1; ICEKp10	2	2	2	2	2	6	6	2	2	2	2	-	29-1LV	clb 2	2	2	2	2	2	2	2	3*	2
GCA_026623535.1	GCA_026623535.1	NCBI	2021	Hengyang	China	Human	Bile	Body fluid	Klebsiella pneumoniae	strong	52	263153	598862	5526092	no	-	ST23	2	1	1	1	9	4	12	54	ybt 1; ICEKp10	2	2	2	2	2	6	40	2	2	2	2	-	29	clb 2	2	2	2	2	2	2	2	3	2
GCA_026623605.1	GCA_026623605.1	NCBI	2020	Hengyang	China	Human	Bile	Body fluid	Klebsiella pneumoniae	strong	417	209866	555166	5616642	no	-	ST23	2	1	1	1	9	4	12	54	ybt 1; ICEKp10	2	2	2	2	2	6	40	2	2	2	2	-	29	clb 2	2	2	2	2	2	2	2	3	2
GCA_026623705.1	GCA_026623705.1	NCBI	2019	Hengyang	China	Human	Bile	Body fluid	Klebsiella pneumoniae	strong	167	249416	637134	5590570	no	-	ST23	2	1	1	1	9	4	12	54	ybt 1; ICEKp10	2	2	2	2	2	6	40	2	2	2	2	-	29	clb 2	2	2	2	2	2	2	2	3	2
GCA_037726765.1	GCA_037726765.1	NCBI	2021	NA	Ireland	Human	Bile	Body fluid	Klebsiella pneumoniae	strong	59	327061	1076524	5626031	no	-	ST23	2	1	1	1	9	4	12	47	ybt 1; ICEKp10	2	2	2	2	2	6	6	2	2	2	2	-	29-3LV	clb 2	2	2*	2	2	2	2*	2*	3	2
GCA_051301935.1	GCA_051301935.1	NCBI	2019	Qingdao	China	Human	Bile	Body fluid	Klebsiella pneumoniae	strong	68	172479	450230	5465255	no	-	ST23	2	1	1	1	9	4	12	47	ybt 1; ICEKp10	2	2	2	2	2	6	6	2	2	2	2	-	29	clb 2	2	2	2	2	2	2	2	3	2
8_475T	Pasteur	2897	2009	NA	Vietnam	Human	Cerebrospinal fluid	Body fluid	Klebsiella pneumoniae	strong	118	231893	500001	5672624	yes (23600)	ambiguous_bases	ST23	2	1	1	1	9	4	12	43	ybt 1; ICEKp10	2	17	2	2	2	36	6	2	2	2	2	-	29-2LV	clb 2 (incomplete) (truncated)	-	2*-1%	2	2	2	2	2	3	2
12A041	Pasteur	17	1997	Utrecht	Netherlands	Human	Blood	Bloodstream	Klebsiella pneumoniae	strong	108	102706	371339	5679147	yes (46)	ambiguous_bases	ST23	2	1	1	1	9	4	12	340	ybt 1; ICEKp10	2	2	3	2	2	6	6	2	2	2	2	-	29	clb 2	2	2	2	2	2	2	2	3	2
NK_H1_65	Pasteur	17488	2018	NA	Norway	Human	Blood	Bloodstream	Klebsiella pneumoniae	strong	78	272813	447279	5513058	no	-	ST23	2	1	1	1	9	4	12	47	ybt 1; ICEKp10	2	2	2	2	2	6	6	2	2	2	2	-	71	clb 2	2	68	2	2	2	2	2	2	2
NK_H1_94	Pasteur	17508	2018	NA	Norway	Human	Blood	Bloodstream	Klebsiella pneumoniae	strong	51	327041	1307174	5560851	no	-	ST23	2	1	1	1	9	4	12	53-1LV	ybt 1; ICEKp10	2	2	2	2	2	6	124	2	2	2	287	-	29	clb 2	2	2	2	2	2	2	2	3	2
NK_H11_6	Pasteur	17532	2018	NA	Norway	Human	Blood	Bloodstream	Klebsiella pneumoniae	strong	73	305361	508499	5513036	no	-	ST23	2	1	1	1	9	4	12	47	ybt 1; ICEKp10	2	2	2	2	2	6	6	2	2	2	2	-	29	clb 2	2	2	2	2	2	2	2	3	2
NK_H12_20	Pasteur	17551	2018	NA	Norway	Human	Blood	Bloodstream	Klebsiella pneumoniae	strong	57	286122	604235	5592687	no	-	ST23	2	1	1	1	9	4	12	47	ybt 1; ICEKp10	2	2	2	2	2	6	6	2	2	2	2	-	29	clb 2	2	2	2	2	2	2	2	3	2
NK_H24_35	Pasteur	18101	2018	NA	Norway	Human	Blood	Bloodstream	Klebsiella pneumoniae	strong	61	440925	662457	5426803	no	-	ST23	2	1	1	1	9	4	12	47	ybt 1; ICEKp10	2	2	2	2	2	6	6	2	2	2	2	-	29	clb 2	2	2	2	2	2	2	2	3	2
NK_H24_46	Pasteur	18112	2018	NA	Norway	Human	Blood	Bloodstream	Klebsiella pneumoniae	strong	40	401635	1875407	5541275	no	-	ST23	2	1	1	1	9	4	12	557	ybt 1; ICEKp10	2	2	2	2	2	497	604	2	2	2	2	-	29	clb 2	2	2	2	2	2	2	2	3	2
NK_H3_11	Pasteur	18157	2018	NA	Norway	Human	Blood	Bloodstream	Klebsiella pneumoniae	strong	107	203442	604004	5757118	no	-	ST23	2	1	1	1	9	4	12	47	ybt 1; ICEKp10	2	2	2	2	2	6	6	2	2	2	2	-	29	clb 2	2	2	2	2	2	2	2	3	2
16A151	Pasteur	19	1997	Sevilla	Spain	Human	Blood	Bloodstream	Klebsiella pneumoniae	strong	149	79037	248890	5490608	no	-	ST23	2	1	1	1	9	4	12	47	ybt 1; ICEKp10	2	2	2	2	2	6	6	2	2	2	2	-	68	clb 2	2	2	2	2	2	2	2	2	2
ERR4367531	Pasteur	23849	2002	Unknown	Australia	Human	Not specified clinical sample	Not specified	Klebsiella pneumoniae	strong	72	194759	440749	5597716	yes (595)	ambiguous_bases	ST23	2	1	1	1	9	4	12	47	ybt 1; ICEKp10	2	2	2	2	2	6	6	2	2	2	2	-	29	clb 2	2	2	2	2	2	2	2	3	2
ERR4463445	Pasteur	24253	0	Unknown	Germany	Human	Not specified clinical sample	Not specified	Klebsiella pneumoniae	strong	45	327238	750360	5482699	yes (640)	ambiguous_bases	ST23	2	1	1	1	9	4	12	47	ybt 1; ICEKp10	2	2	2	2	2	6	6	2	2	2	2	-	29-1LV	clb 2	2	2	2	2	2	2	2	3*	2
ERR4982116	Pasteur	24789	0	Unknown	Spain	Human	Not specified clinical sample	Not specified	Klebsiella pneumoniae	strong	168	66014	167253	5607118	yes (623)	ambiguous_bases	ST23	2	1	1	1	9	4	12	47	ybt 1; ICEKp10	2	2	2	2	2	6	6	2	2	2	2	-	68	clb 2	2	2	2	2	2	2	2	2	2
DRR217705	Pasteur	24798	0	Unknown	Spain	Human	Not specified clinical sample	Not specified	Klebsiella pneumoniae	strong	94	182069	447858	5549521	yes (97)	ambiguous_bases	ST23	2	1	1	1	9	4	12	47	ybt 1; ICEKp10	2	2	2	2	2	6	6	2	2	2	2	-	68	clb 2	2	2	2	2	2	2	2	2	2
DRR217707	Pasteur	24943	2015	Unknown	Japan	Human	Not specified clinical sample	Not specified	Klebsiella pneumoniae	strong	42	327239	1313429	5591246	yes (196)	ambiguous_bases	ST23	2	1	1	1	9	4	12	47	ybt 1; ICEKp10	2	2	2	2	2	6	6	2	2	2	2	-	29-1LV	clb 2	2	2	2	2	2	2	2	3	2*
DRR217709	Pasteur	24944	2017	Unknown	Japan	Unknown	Not specified	Not specified	Klebsiella pneumoniae	strong	38	416264	1313500	5590228	yes (196)	ambiguous_bases	ST23	2	1	1	1	9	4	12	47	ybt 1; ICEKp10	2	2	2	2	2	6	6	2	2	2	2	-	29-1LV	clb 2	2	2	2	2	2	2	2	3	2*
DRR217711	Pasteur	24945	2017	Unknown	Japan	Unknown	Not specified	Not specified	Klebsiella pneumoniae	strong	46	327239	1291245	5589359	yes (198)	ambiguous_bases	ST23	2	1	1	1	9	4	12	47	ybt 1; ICEKp10	2	2	2	2	2	6	6	2	2	2	2	-	29-1LV	clb 2	2	2	2	2	2	2	2	3	2*
DRR217713	Pasteur	24946	2018	Unknown	Japan	Unknown	Not specified	Not specified	Klebsiella pneumoniae	strong	41	419266	1313633	5591508	yes (487)	ambiguous_bases	ST23	2	1	1	1	9	4	12	47	ybt 1; ICEKp10	2	2	2	2	2	6	6	2	2	2	2	-	29-1LV	clb 2	2	2	2	2	2	2	2	3	2*
DRR217715	Pasteur	24947	2018	Unknown	Japan	Unknown	Not specified	Not specified	Klebsiella pneumoniae	strong	40	418972	1313809	5591100	yes (469)	ambiguous_bases	ST23	2	1	1	1	9	4	12	47	ybt 1; ICEKp10	2	2	2	2	2	6	6	2	2	2	2	-	29-1LV	clb 2	2	2	2	2	2	2	2	3	2*
DRR280994	Pasteur	24948	2018	Unknown	Japan	Unknown	Not specified	Not specified	Klebsiella pneumoniae	strong	43	418869	1313809	5593934	yes (784)	ambiguous_bases	ST23	2	1	1	1	9	4	12	47	ybt 1; ICEKp10	2	2	2	2	2	6	6	2	2	2	2	-	29-1LV	clb 2	2	2	2	2	2	2	2	3	2*
DRR280995	Pasteur	24962	2017	Fukuoka	Japan	Human	Not specified clinical sample	Not specified	Klebsiella pneumoniae	strong	58	264275	601038	5449158	yes (199)	ambiguous_bases	ST23	2	1	1	1	9	4	12	47	ybt 1; ICEKp10	2	2	2	2	2	6	6	2	2	2	2	-	29	clb 2	2	2	2	2	2	2	2	3	2
DRR280996	Pasteur	24963	2017	Fukuoka	Japan	Human	Not specified clinical sample	Not specified	Klebsiella pneumoniae	strong	44	327237	1388046	5647836	yes (198)	ambiguous_bases	ST23	2	1	1	1	9	4	12	46-1LV	ybt 1; ICEKp10	2	2	2	2	2	36	6	2	2	2	195	-	29	clb 2	2	2	2	2	2	2	2	3	2
DRR281012	Pasteur	24964	2017	Fukuoka	Japan	Human	Not specified clinical sample	Not specified	Klebsiella pneumoniae	strong	46	508733	974207	5651674	yes (396)	ambiguous_bases	ST23	2	1	1	1	9	4	12	47-1LV	ybt 1; ICEKp10	2	2	2	2	2	6	466	2	2	2	2	-	29	clb 2	2	2	2	2	2	2	2	3	2
DRR281025	Pasteur	24990	2018	Fukuoka	Japan	Human	Not specified clinical sample	Not specified	Klebsiella pneumoniae	strong	47	303233	631849	5503832	yes (399)	ambiguous_bases	ST23	2	1	1	1	9	4	12	45	ybt 1; ICEKp10	2	2	2	2	2	116	6	2	2	2	2	-	29	clb 2	2	2	2	2	2	2	2	3	2
DRR281072	Pasteur	25019	2018	Fukuoka	Japan	Human	Not specified clinical sample	Not specified	Klebsiella pneumoniae	strong	54	303488	664691	5592218	yes (297)	ambiguous_bases	ST23	2	1	1	1	9	4	12	46-1LV	ybt 1; ICEKp10	2	2	2	2	2	36*	6	2	2	2	2	-	29	clb 2	2	2	2	2	2	2	2	3	2
DRR281086	Pasteur	25029	2018	Fukuoka	Japan	Human	Not specified clinical sample	Not specified	Klebsiella pneumoniae	strong	43	327238	728511	5595581	yes (199)	ambiguous_bases	ST23	2	1	1	1	9	4	12	53	ybt 1; ICEKp10	2	2	2	2	2	6	124	2	2	2	2	-	29	clb 2	2	2	2	2	2	2	2	3	2
DRR281091	Pasteur	25040	2018	Fukuoka	Japan	Human	Not specified clinical sample	Not specified	Klebsiella pneumoniae	strong	38	388018	1324217	5597627	yes (198)	ambiguous_bases	ST23	2	1	1	1	9	4	12	46-1LV	ybt 1; ICEKp10	2	2	107	2	2	36	6	2	2	2	2	-	29-2LV	clb 2	2	2*	2	2	2	2	2	15	2
DRR320031	Pasteur	25058	2019	Fukuoka	Japan	Human	Not specified clinical sample	Not specified	Klebsiella pneumoniae	strong	49	289352	604645	5602262	yes (298)	ambiguous_bases	ST23	2	1	1	1	9	4	12	47	ybt 1; ICEKp10	2	2	2	2	2	6	6	2	2	2	2	-	29	clb 2	2	2	2	2	2	2	2	3	2
DRR320046	Pasteur	25088	2016	Hiroshima	Japan	Human	Not specified clinical sample	Not specified	Klebsiella pneumoniae	strong	51	289389	607610	5424083	yes (606)	ambiguous_bases	ST23	2	1	1	1	9	4	12	47	ybt 1; ICEKp10	2	2	2	2	2	6	6	2	2	2	2	-	29	clb 2	2	2	2	2	2	2	2	3	2
DRR320048	Pasteur	25096	2017	Hiroshima	Japan	Human	Not specified clinical sample	Not specified	Klebsiella pneumoniae	strong	47	273025	604454	5524922	yes (99)	ambiguous_bases	ST23	2	1	1	1	9	4	12	47-1LV	ybt 1; ICEKp10	2	2	2	2	2	6	6	2	2	2	2*	-	29-1LV	clb 2	2	2*	2	2	2	2	2	3	2
DRR320053	Pasteur	25098	2016	Osaka	Japan	Human	Not specified clinical sample	Not specified	Klebsiella pneumoniae	strong	265	40632	141416	5629406	yes (299)	ambiguous_bases	ST23	2	1	1	1	9	4	12	47	ybt 1; ICEKp10	2	2	2	2	2	6	6	2	2	2	2	-	29-1LV	clb 2	2	2*	2	2	2	2	2	3	2
DRR320100	Pasteur	25121	2017	Osaka	Japan	Human	Not specified clinical sample	Not specified	Klebsiella pneumoniae	strong	66	272276	514029	5600250	yes (99)	ambiguous_bases	ST23	2	1	1	1	9	4	12	47	ybt 1; ICEKp10	2	2	2	2	2	6	6	2	2	2	2	-	29-1LV	clb 2	2	2	2	2	2	2	2	3	2*
DRR320101	Pasteur	25122	2017	Osaka	Japan	Human	Not specified clinical sample	Not specified	Klebsiella pneumoniae	strong	65	226244	438215	5522644	yes (98)	ambiguous_bases	ST23	2	1	1	1	9	4	12	47	ybt 1; ICEKp10	2	2	2	2	2	6	6	2	2	2	2	-	29-1LV	clb 2	2	2	2	2	2	2	2	3	2*
DRR320108	Pasteur	25123	2017	Osaka	Japan	Human	Not specified clinical sample	Not specified	Klebsiella pneumoniae	strong	252	39836	141276	5582248	no	-	ST23	2	1	1	1	9	4	12	57-2LV	ybt 1; ICEKp10	2	2	2	2	2	6	510*	49	2	2	2*	-	29-1LV	clb 2 (truncated)	2	2	2	2	2	2	2	3	2*-83%
DRR320111	Pasteur	25128	2017	Osaka	Japan	Human	Not specified clinical sample	Not specified	Klebsiella pneumoniae	strong	133	79597	416791	5612609	yes (199)	ambiguous_bases	ST23	2	1	1	1	9	4	12	46	ybt 1; ICEKp10	2	2	2	2	2	36	6	2	2	2	2	-	29-1LV	clb 2 (truncated)	2	2	2	2	2	2	2	3	2*-43%
DRR320116	Pasteur	25132	2016	Osaka	Japan	Human	Not specified clinical sample	Not specified	Klebsiella pneumoniae	strong	93	134544	414895	5636444	yes (95)	ambiguous_bases	ST23	2	1	1	1	9	4	12	47	ybt 1; ICEKp10	2	2	2	2	2	6	6	2	2	2	2	-	29-1LV	clb 2	2	2*	2	2	2	2	2	3	2
DRR320123	Pasteur	25134	2016	Osaka	Japan	Human	Not specified clinical sample	Not specified	Klebsiella pneumoniae	strong	93	115172	356031	5640720	no	-	ST23	2	1	1	1	9	4	12	47-1LV	ybt 1; ICEKp10	2	2*	2	2	2	6	6	2	2	2	2	-	29-1LV	clb 2	2	2	2	2	2	2*	2	3	2
DRR320136	Pasteur	25145	2016	Osaka	Japan	Human	Not specified clinical sample	Not specified	Klebsiella pneumoniae	strong	76	169257	344696	5596865	yes (198)	ambiguous_bases	ST23	2	1	1	1	9	4	12	46	ybt 1; ICEKp10	2	2	2	2	2	36	6	2	2	2	2	-	29-1LV	clb 2	2	2	2	2	2	2	2	3	2*
DRR320137	Pasteur	25148	2016	Osaka	Japan	Human	Not specified clinical sample	Not specified	Klebsiella pneumoniae	strong	135	62208	322747	5417228	yes (199)	ambiguous_bases	ST23	2	1	1	1	9	4	12	47	ybt 1; ICEKp10	2	2	2	2	2	6	6	2	2	2	2	-	29	clb 2	2	2	2	2	2	2	2	3	2
DRR320142	Pasteur	25149	2016	Osaka	Japan	Human	Not specified clinical sample	Not specified	Klebsiella pneumoniae	strong	84	189361	477602	5632881	yes (99)	ambiguous_bases	ST23	2	1	1	1	9	4	12	45-1LV	ybt 1; ICEKp10	2	2	2	2	2	408	6	2	2	2	2	-	29	clb 2	2	2	2	2	2	2	2	3	2
DRR320146	Pasteur	25152	2016	Osaka	Japan	Human	Not specified clinical sample	Not specified	Klebsiella pneumoniae	strong	41	508466	1203927	5633647	yes (392)	ambiguous_bases	ST23	2	1	1	1	9	4	12	57-1LV	ybt 1; ICEKp10	2	2	2	2	2	6	510	49	2	2	2	-	29	clb 2	2	2	2	2	2	2	2	3	2
DRR320179	Pasteur	25168	2015	Osaka	Japan	Human	Not specified clinical sample	Not specified	Klebsiella pneumoniae	strong	62	249780	459999	5640693	no	-	ST23	2	1	1	1	9	4	12	47-1LV	ybt 1; ICEKp10	2	2*	2	2	2	6	6	2	2	2	2	-	29-1LV	clb 2	2	2	2	2	2	2*	2	3	2
ERR4795720	Pasteur	25172	2015	Osaka	Japan	Human	Not specified clinical sample	Not specified	Klebsiella pneumoniae	strong	47	258322	658731	5656068	yes (297)	ambiguous_bases	ST23	2	1	1	1	9	4	12	46-1LV	ybt 1; ICEKp10	2*	2	2	2	2	36	6	2	2	2	2	-	29	clb 2	2	2	2	2	2	2	2	3	2
SAKP01	Pasteur	9639	2011	Paris	France	Human	Cerebrospinal fluid	Body fluid	Klebsiella pneumoniae	strong	381	203744	341192	5894075	no	-	ST23	2	1	1	1	9	4	12	47	ybt 1; ICEKp10	2	2	2	2	2	6	6	2	2	2	2	-	29	clb 2	2	2	2	2	2	2	2	3	2
ERR1852813	Pasteur	26342	2014	Batangas	Philippines	Human	Endotracheal aspirate	Respiratory tract	Klebsiella pneumoniae	strong	71	250992	448191	5727826	yes (788)	ambiguous_bases	ST23	2	1	1	1	9	4	12	47-1LV	ybt 1; ICEKp10	2	2	2	2	2	6	6*	2	2	2	2	-	29	clb 2	2	2	2	2	2	2	2	3	2
ERR1852883	Pasteur	26609	2013	Manila	Philippines	Human	Sputum	Respiratory tract	Klebsiella pneumoniae	strong	88	231898	421046	5755485	yes (591)	ambiguous_bases	ST23	2	1	1	1	9	4	12	47	ybt 1; ICEKp10	2	2	2	2	2	6	6	2	2	2	2	-	29	clb 2	2	2	2	2	2	2	2	3	2
ERR1761497	Pasteur	26713	2014	Cebu	Philippines	Human	Endotracheal aspirate	Respiratory tract	Klebsiella pneumoniae	strong	66	286105	1090645	5773159	yes (987)	ambiguous_bases	ST23	2	1	1	1	9	4	12	47-1LV	ybt 1; ICEKp10	2	2	2	2	2	6	6*	2	2	2	2	-	29	clb 2	2	2	2	2	2	2	2	3	2
ERR3164635	Pasteur	26785	2012	Unknown	Germany	Human	Endotracheal aspirate	Respiratory tract	Klebsiella pneumoniae	strong	90	230811	645120	5819770	yes (698)	ambiguous_bases	ST23	2	1	1	1	9	4	12	46-1LV	ybt 1; ICEKp10	2	2	2	2	2	36	6	2	93	2	2	-	29	clb 2	2	2	2	2	2	2	2	3	2
ERR2586381	Pasteur	27245	2018	Unknown	Saudi Arabia	Human	Not specified clinical sample	Not specified	Klebsiella pneumoniae	strong	52	265676	1069606	5603605	yes (773)	ambiguous_bases	ST23	2	1	1	1	9	4	12	53	ybt 1; ICEKp10	2	2	2	2	2	6	124	2	2	2	2	-	29	clb 2	2	2	2	2	2	2	2	3	2
ERR3891099	Pasteur	27307	2014	Unknown	Vietnam	Human	Blood	Bloodstream	Klebsiella pneumoniae	strong	58	259068	626792	5567228	yes (723)	ambiguous_bases	ST23	2	1	1	1	9	4	12	47	ybt 1; ICEKp10	2	2	2	2	2	6	6	2	2	2	2	-	29-2LV	clb 2	2	2	2*	2	2	2	2	3*	2
ERR2586418	Pasteur	27358	2018	Unknown	Saudi Arabia	Human	Not specified clinical sample	Not specified	Klebsiella pneumoniae	strong	62	263142	703152	5601650	yes (989)	ambiguous_bases	ST23	2	1	1	1	9	4	12	53	ybt 1; ICEKp10	2	2	2	2	2	6	124	2	2	2	2	-	29	clb 2	2	2	2	2	2	2	2	3	2
ERR2586410	Pasteur	27669	2016	Unknown	Thailand	Human	Not specified clinical sample	Not specified	Klebsiella pneumoniae	strong	83	203599	828669	5560345	yes (897)	ambiguous_bases	ST23	2	1	1	1	9	4	12	47	ybt 1; ICEKp10	2	2	2	2	2	6	6	2	2	2	2	-	29-1LV	clb 2	2	2	2	9	2	2	2	3	2
ERR2586363	Pasteur	27739	2013	Unknown	Vietnam	Human	Blood	Bloodstream	Klebsiella pneumoniae	strong	52	388081	860911	5597023	yes (397)	ambiguous_bases	ST23	2	1	1	1	9	4	12	47-1LV	ybt 1; ICEKp10	2	2	2	2	2	6	6*	2	2	2	2	-	29	clb 2	2	2	2	2	2	2	2	3	2
ERR2586400	Pasteur	27749	2011	Unknown	Vietnam	Human	Blood	Bloodstream	Klebsiella pneumoniae	strong	160	79126	245757	5632658	yes (668)	ambiguous_bases	ST23	2	1	1	1	9	4	12	47	ybt 1; ICEKp10	2	2	2	2	2	6	6	2	2	2	2	-	29-1LV	clb 2	2	2	2	2	2	2	2	3*	2
ERR2586360	Pasteur	27785	2010	Unknown	Vietnam	Human	Blood	Bloodstream	Klebsiella pneumoniae	strong	67	203296	441716	5611790	yes (219)	ambiguous_bases	ST23	2	1	1	1	9	4	12	14-2LV	ybt 1; ICEKp10	84	2	2	2	2	264	6	2	2	2	2	-	29-1LV	clb 2 (truncated)	2	2	2*-39%	2	2	2	2	3	2
ERR2586346	Pasteur	28100	2012	Unknown	Vietnam	Human	Blood	Bloodstream	Klebsiella pneumoniae	strong	60	327238	971164	5628966	yes (498)	ambiguous_bases	ST23	2	1	1	1	9	4	12	47-1LV	ybt 1; ICEKp10	2	2	2*	2	2	6	6	2	2	2	2	-	29-1LV	clb 2	2	2	2	2	2	2*	2	3	2
ERR2586384	Pasteur	28149	2011	Unknown	Vietnam	Human	Blood	Bloodstream	Klebsiella pneumoniae	strong	46	272470	639790	5644848	yes (596)	ambiguous_bases	ST23	2	1	1	1	9	4	12	47-1LV	ybt 1; ICEKp10	2	2	2	2	2	6	6*	2	2	2	2	-	29	clb 2	2	2	2	2	2	2	2	3	2
ERR3162619	Pasteur	28248	2016	Unknown	Thailand	Human	Not specified clinical sample	Not specified	Klebsiella pneumoniae	strong	60	560539	1889903	5554174	yes (314)	ambiguous_bases	ST23	2	1	1	1	9	4	12	14-2LV	ybt 1; ICEKp10	84	2	2	2	2	264	6	2	2	2	2	-	29-2LV	clb 2	2	2	2	2	2	2	2	3	2
ERR2586354	Pasteur	28469	2008	NA	United Kingdom	Human	Not specified clinical sample	Not specified	Klebsiella pneumoniae	strong	54	286388	538892	5600863	yes (967)	ambiguous_bases	ST23	2	1	1	1	9	4	12	56	ybt 1; ICEKp10	2	2	2	2	2	6	6	2	2	106	2	-	29	clb 2	2	2	2	2	2	2	2	3	2
7_0003m	Pasteur	2888	2007	NA	Vietnam	Human	Blood	Bloodstream	Klebsiella pneumoniae	strong	175	152379	332401	5408645	yes (36062)	ambiguous_bases	ST23	2	1	1	1	9	4	12	47	ybt 1; ICEKp10	2	2	2	2	2	6	6	2	2	2	2	-	14-8LV	clb 2 (incomplete) (truncated)	2	2*-0%	2*-74%	2*-40%	6-69%	2*-14%	2	3*-18%	2
SAKP02	Pasteur	9642	2013	Colombes	France	Human	Cerebrospinal fluid	Body fluid	Klebsiella pneumoniae	strong	107	314607	765708	5614398	no	-	ST23	2	1	1	1	9	4	12	47-1LV	ybt 1; ICEKp10	2	2	2	2	2	6*	6	2	2	2	2	-	29	clb 2	2	2	2	2	2	2	2	3	2
ERR5863523	Pasteur	29017	2011	Unknown	Vietnam	Human	Blood	Bloodstream	Klebsiella pneumoniae	strong	60	257725	875859	5622935	yes (489)	ambiguous_bases	ST23	2	1	1	1	9	4	12	47	ybt 1; ICEKp10	2	2	2	2	2	6	6	2	2	2	2	-	29-2LV	clb 2	2	2*	2	2	2	2	2	3*	2
ERR6293531	Pasteur	29552	2007	Unknown	Germany	Food	Milk powder	Food	Klebsiella pneumoniae	strong	55	289401	697378	5579180	yes (297)	ambiguous_bases	ST23	2	1	1	1	9	4	12	47	ybt 1; ICEKp10	2	2	2	2	2	6	6	2	2	2	2	-	29	clb 2	2	2	2	2	2	2	2	3	2
AJ155	Pasteur	2968	2002	NA	Australia	Human	Not specified clinical sample	Not specified	Klebsiella pneumoniae	strong	242	47425	142293	5607725	yes (4095)	ambiguous_bases	ST23	2	1	1	1	9	4	12	47	ybt 1; ICEKp10	2	2	2	2	2	6	6	2	2	2	2	-	29	clb 2	2	2	2	2	2	2	2	3	2
ERR6293715	Pasteur	29635	2015	Unknown	Norway	Human	Blood	Bloodstream	Klebsiella pneumoniae	strong	72	274050	604401	5639864	yes (630)	ambiguous_bases	ST23	2	1	1	1	9	4	12	47	ybt 1; ICEKp10	2	2	2	2	2	6	6	2	2	2	2	-	29-1LV	clb 2	2*	2	2	2	2	2	2	3	2
ERR6293796	Pasteur	29729	2001	Unknown	Norway	Human	Blood	Bloodstream	Klebsiella pneumoniae	strong	94	133809	300295	5578354	yes (752)	ambiguous_bases	ST23	2	1	1	1	9	4	12	47	ybt 1; ICEKp10	2	2	2	2	2	6	6	2	2	2	2	-	29	clb 2	2	2	2	2	2	2	2	3	2
GCA_009935715.1	GCA_009935715.1	NCBI	2015	Zhejiang	China	Human	Cerebrospinal fluid	Body fluid	Klebsiella pneumoniae	strong	41	483181	1182809	5733696	no	-	ST23	2	1	1	1	9	4	12	46-2LV	ybt 1; ICEKp10	2	2	107	2	2	36*	6	2	2	2	2	-	29-1LV	clb 2	2	2	2	2	2	2	2	15	2
GCA_045154675.1	GCA_045154675.1	NCBI	2018	Maputo	Mozambique	Human	Cerebrospinal fluid	Body fluid	Klebsiella pneumoniae	strong	69	272062	442260	5634014	no	-	ST23	2	1	1	1	9	4	12	47	ybt 1; ICEKp10	2	2	2	2	2	6	6	2	2	2	2	-	29-1LV	clb 2	2	2	2	2	2	2	2	3*	2
DM17138_3	Pasteur	2999	2003	NA	Singapore	Human	Not specified clinical sample	Not specified	Klebsiella pneumoniae	strong	105	206296	645349	5642837	yes (4419)	ambiguous_bases	ST23	2	1	1	1	9	4	12	51	ybt 1; ICEKp10	2	2	2	2	2	44	6	2	2	2	2	-	29	clb 2	2	2	2	2	2	2	2	3	2
ERR6384985	Pasteur	29875	2009	Unknown	Norway	Human	Blood	Bloodstream	Klebsiella pneumoniae	strong	54	414664	749672	5648447	yes (299)	ambiguous_bases	ST23	2	1	1	1	9	4	12	47	ybt 1; ICEKp10	2	2	2	2	2	6	6	2	2	2	2	-	29	clb 2	2	2	2	2	2	2	2	3	2
SRR10223867	Pasteur	29993	2017	Unknown	South Africa	Human	Not specified clinical sample	Not specified	Klebsiella pneumoniae	strong	45	314668	1301627	5615062	yes (795)	ambiguous_bases	ST23	2	1	1	1	9	4	12	47	ybt 1; ICEKp10	2	2	2	2	2	6	6	2	2	2	2	-	29	clb 2	2	2	2	2	2	2	2	3	2
SRR10223866	Pasteur	30144	2019	Beijing	China	Human	Not specified clinical sample	Not specified	Klebsiella pneumoniae	strong	44	357021	1039127	5750445	yes (394)	ambiguous_bases	ST23	2	1	1	1	9	4	12	46	ybt 1; ICEKp10	2	2	2	2	2	36	6	2	2	2	2	-	29-1LV	clb 2	2	2*	2	2	2	2	2	3	2
SRR10223864	Pasteur	30145	2019	Beijing	China	Human	Not specified clinical sample	Not specified	Klebsiella pneumoniae	strong	35	559567	2017848	5571211	yes (395)	ambiguous_bases	ST23	2	1	1	1	9	4	12	46	ybt 1; ICEKp10	2	2	2	2	2	36	6	2	2	2	2	-	29	clb 2	2	2	2	2	2	2	2	3	2
SRR10223862	Pasteur	30147	2019	Beijing	China	Human	Not specified clinical sample	Not specified	Klebsiella pneumoniae	strong	29	703950	1362868	5600884	yes (295)	ambiguous_bases	ST23	2	1	1	1	9	4	12	46	ybt 1; ICEKp10	2	2	2	2	2	36	6	2	2	2	2	-	29-1LV	clb 2	2	2*	2	2	2	2	2	3	2
SRR10223861	Pasteur	30148	2019	Beijing	China	Human	Not specified clinical sample	Not specified	Klebsiella pneumoniae	strong	31	790729	2068061	5609016	yes (298)	ambiguous_bases	ST23	2	1	1	1	9	4	12	46	ybt 1; ICEKp10	2	2	2	2	2	36	6	2	2	2	2	-	29-1LV	clb 2 (truncated)	2	2	2*-12%	2	2	2	2	3	2
SRR10223860	Pasteur	30149	2019	Beijing	China	Human	Not specified clinical sample	Not specified	Klebsiella pneumoniae	strong	33	760139	2068106	5648135	yes (298)	ambiguous_bases	ST23	2	1	1	1	9	4	12	46	ybt 1; ICEKp10	2	2	2	2	2	36	6	2	2	2	2	-	29	clb 2	2	2	2	2	2	2	2	3	2
SRR10223859	Pasteur	30150	2019	Beijing	China	Human	Not specified clinical sample	Not specified	Klebsiella pneumoniae	strong	40	597619	2098980	5725243	yes (490)	ambiguous_bases	ST23	2	1	1	1	9	4	12	46-1LV	ybt 1; ICEKp10	2	2	2	2	2	36*	6	2	2	2	2	-	29-2LV	clb 2	2*	2*	2	2	2	2	2	3	2
SRR10223858	Pasteur	30151	2019	Beijing	China	Human	Not specified clinical sample	Not specified	Klebsiella pneumoniae	strong	37	327237	1388655	5641197	yes (100)	ambiguous_bases	ST23	2	1	1	1	9	4	12	46	ybt 1; ICEKp10	2	2	2	2	2	36	6	2	2	2	2	-	29-1LV	clb 2	2	2*	2	2	2	2	2	3	2
SRR10223856	Pasteur	30153	2019	Beijing	China	Human	Not specified clinical sample	Not specified	Klebsiella pneumoniae	strong	38	506993	785166	5784986	yes (99)	ambiguous_bases	ST23	2	1	1	1	9	4	12	46-1LV	ybt 1; ICEKp10	2	2	2	2	2	36	6*	2	2	2	2	-	29-1LV	clb 2	2	2	2	2	2	2	2	3	2*
GCA_903815575.1	GCA_903815575.1	NCBI	2011	NA	France	Human	Cerebrospinal fluid	Body fluid	Klebsiella pneumoniae	strong	439	203744	341192	5902055	no	-	ST23	2	1	1	1	9	4	12	47	ybt 1; ICEKp10	2	2	2	2	2	6	6	2	2	2	2	-	29	clb 2	2	2	2	2	2	2	2	3	2
Pus_9314_2	Pasteur	3045	2008	NA	Laos	Human	Not specified clinical sample	Not specified	Klebsiella pneumoniae	strong	104	236752	441248	5595827	yes (4650)	ambiguous_bases	ST23	2	1	1	1	9	4	12	46	ybt 1; ICEKp10	2	2	2	2	2	36	6	2	2	2	2	-	29	clb 2	2	2	2	2	2	2	2	3	2
SRR12517481	Pasteur	30154	2019	Beijing	China	Human	Not specified clinical sample	Not specified	Klebsiella pneumoniae	strong	38	506818	1276769	5784392	yes (196)	ambiguous_bases	ST23	2	1	1	1	9	4	12	46-1LV	ybt 1; ICEKp10	2	2	2	2	2	36	6*	2	2	2	2	-	29-1LV	clb 2	2	2	2	2	2	2	2	3	2*
GCA_903815625.1	GCA_903815625.1	NCBI	2013	NA	France	Human	Cerebrospinal fluid	Body fluid	Klebsiella pneumoniae	strong	134	314607	765708	5618475	no	-	ST23	2	1	1	1	9	4	12	47-1LV	ybt 1; ICEKp10	2	2	2	2	2	6*	6	2	2	2	2	-	29	clb 2	2	2	2	2	2	2	2	3	2
SRR12783059	Pasteur	31457	2014	Moscow	Russia	Human	Oropharyngeal swab	Respiratory tract	Klebsiella pneumoniae	strong	82	169629	449723	5588085	yes (497)	ambiguous_bases	ST23	2	1	1	1	9	4	12	47	ybt 1; ICEKp10	2	2	2	2	2	6	6	2	2	2	2	-	29	clb 2	2	2	2	2	2	2	2	3	2
SRR12783052	Pasteur	31458	2015	Moscow	Russia	Human	Oropharyngeal swab	Respiratory tract	Klebsiella pneumoniae	strong	112	104784	298105	5578870	yes (318)	ambiguous_bases	ST23	2	1	1	1	9	4	12	47	ybt 1; ICEKp10	2	2	2	2	2	6	6	2	2	2	2	-	29	clb 2	2	2	2	2	2	2	2	3	2
SRR12783050	Pasteur	31464	2013	Moscow	Russia	Human	Endotracheal aspirate	Respiratory tract	Klebsiella pneumoniae	strong	88	139909	418371	5627945	yes (797)	ambiguous_bases	ST23	2	1	1	1	9	4	12	47	ybt 1; ICEKp10	2	2	2	2	2	6	6	2	2	2	2	-	29-1LV	clb 2	2	2*	2	2	2	2	2	3	2
GCA_008830505.1	GCA_008830505.1	NCBI	2017	Hangzhou	China	Human	Drainage fluid	Body fluid	Klebsiella pneumoniae	strong	50	306999	527787	5605431	yes (524)	ambiguous_bases	ST23	2	1	1	1	9	4	12	47-2LV	ybt 1; ICEKp10	2	2	115	2	2	6	6	2	2	2*	2	-	26-1LV	clb 2	2	2	2	2	2	2	2	3	2
SRR12902736	Pasteur	31469	2016	Moscow	Russia	Human	Bronchoalveolar lavage fluid	Respiratory tract	Klebsiella pneumoniae	strong	226	80544	334005	5801845	yes (596)	ambiguous_bases	ST23	2	1	1	1	9	4	12	46-1LV	ybt 1; ICEKp10	2	2	2	2	2	36	6	2	93	2	2	-	29-1LV	clb 2 (truncated)	2	2*-0%	2	2	2	2	2	3	2
ERR8972455	Pasteur	32135	2020	Unknown	USA	Human	Blood	Bloodstream	Klebsiella pneumoniae	strong	36	447673	1340959	5525479	yes (396)	ambiguous_bases	ST23	2	1	1	1	9	4	12	57	ybt 1; ICEKp10	2	2	2	2	2	6	6	49	2	2	2	-	29	clb 2	2	2	2	2	2	2	2	3	2
GCA_023595325.1	GCA_023595325.1	NCBI	2019	Queensland	Australia	Human	Drainage fluid	Body fluid	Klebsiella pneumoniae	strong	258	60569	157118	5520872	no	-	ST23	2	1	1	1	9	4	12	46	ybt 1; ICEKp10	2	2	2	2	2	36	6	2	2	2	2	-	29	clb 2	2	2	2	2	2	2	2	3	2
SRR12977022	Pasteur	32998	0	Ho Chi Minh City	Vietnam	Human	Nasopharyngeal swab	Respiratory tract	Klebsiella pneumoniae	strong	44	302815	1413261	5637951	yes (786)	ambiguous_bases	ST23	2	1	1	1	9	4	12	46	ybt 1; ICEKp10	2	2	2	2	2	36	6	2	2	2	2	-	29	clb 2	2	2	2	2	2	2	2	3	2
SRR10905481	Pasteur	33029	2016	Valladolid	Spain	Human	Sputum	Respiratory tract	Klebsiella pneumoniae	strong	124	171065	361753	5889558	yes (493)	ambiguous_bases	ST23	2	1	1	1	9	4	12	46	ybt 1; ICEKp10	2	2	2	2	2	36	6	2	2	2	2	-	29	clb 2	2	2	2	2	2	2	2	3	2
SRR12102925	Pasteur	33165	2015	Unknown	USA	Human	Lung	Respiratory tract	Klebsiella pneumoniae	strong	136	108218	203701	5410481	yes (389)	ambiguous_bases	ST23	2	1	1	1	9	4	12	47	ybt 1; ICEKp10	2	2	2	2	2	6	6	2	2	2	2	-	29	clb 2	2	2	2	2	2	2	2	3	2
GCA_025762655.1	GCA_025762655.1	NCBI	2016	Wenzhou	China	Human	Drainage fluid	Body fluid	Klebsiella pneumoniae	strong	114	289414	952873	5529144	no	-	ST23	2	1	1	1	9	4	12	52-1LV	ybt 1; ICEKp10	2*	2	2	2	2	6	118	2	2	2	2	-	29	clb 2	2	2	2	2	2	2	2	3	2
GCA_029663555.1	GCA_029663555.1	NCBI	2022	Hefei	China	Human	Drainage fluid	Body fluid	Klebsiella pneumoniae	strong	58	306837	1306917	5628467	no	-	ST23	2	1	1	1	9	4	12	46	ybt 1; ICEKp10	2	2	2	2	2	36	6	2	2	2	2	-	29-1LV	clb 2	2	2*	2	2	2	2	2	3	2
GCA_029664645.1	GCA_029664645.1	NCBI	2022	Hefei	China	Human	Drainage fluid	Body fluid	Klebsiella pneumoniae	strong	64	303390	864394	5535881	no	-	ST23	2	1	1	1	9	4	12	47	ybt 1; ICEKp10	2	2	2	2	2	6	6	2	2	2	2	-	29-1LV	clb 2	2	2	2	2	2	2	2	3	2*
SRR12233514	Pasteur	33631	0	Ho Chi Minh City	Vietnam	Human	Nasopharyngeal swab	Respiratory tract	Klebsiella pneumoniae	strong	55	326849	1493026	5634817	yes (1085)	ambiguous_bases	ST23	2	1	1	1	9	4	12	46	ybt 1; ICEKp10	2	2	2	2	2	36	6	2	2	2	2	-	29	clb 2	2	2	2	2	2	2	2	3	2
SRR12233566	Pasteur	33971	0	Ho Chi Minh City	Vietnam	Human	Nasopharyngeal swab	Respiratory tract	Klebsiella pneumoniae	strong	74	171706	550528	5478669	yes (704)	ambiguous_bases	ST23	2	1	1	1	9	4	12	47	ybt 1; ICEKp10	2	2	2	2	2	6	6	2	2	2	2	-	29-1LV	clb 2 (truncated)	2	2*-0%	2	2	2	2	2	3	2
SRR10160929	Pasteur	33993	0	Ho Chi Minh City	Vietnam	Human	Bronchoalveolar lavage fluid	Respiratory tract	Klebsiella pneumoniae	strong	82	192267	493983	5614833	yes (592)	ambiguous_bases	ST23	2	1	1	1	9	4	12	46	ybt 1; ICEKp10	2	2	2	2	2	36	6	2	2	2	2	-	29	clb 2	2	2	2	2	2	2	2	3	2
SRR12233467	Pasteur	34097	0	Ho Chi Minh City	Vietnam	Human	Bronchoalveolar lavage fluid	Respiratory tract	Klebsiella pneumoniae	strong	61	302815	1194284	5650265	yes (882)	ambiguous_bases	ST23	2	1	1	1	9	4	12	46	ybt 1; ICEKp10	2	2	2	2	2	36	6	2	2	2	2	-	29	clb 2	2	2	2	2	2	2	2	3	2
SRR12233567	Pasteur	34145	0	Ho Chi Minh City	Vietnam	Human	Nasopharyngeal swab	Respiratory tract	Klebsiella pneumoniae	strong	52	326855	1568941	5646591	yes (1037)	ambiguous_bases	ST23	2	1	1	1	9	4	12	46-1LV	ybt 1; ICEKp10	2	2	2	2	2	36	6*	2	2	2	2	-	29	clb 2	2	2	2	2	2	2	2	3	2
SRR11725286	Pasteur	34294	0	Ho Chi Minh City	Vietnam	Human	Bronchoalveolar lavage fluid	Respiratory tract	Klebsiella pneumoniae	strong	49	289237	1197092	5636330	yes (523)	ambiguous_bases	ST23	2	1	1	1	9	4	12	46	ybt 1; ICEKp10	2	2	2	2	2	36	6	2	2	2	2	-	29	clb 2	2	2	2	2	2	2	2	3	2
SRR10160940	Pasteur	34325	2020	Unknown	USA	Human	Blood	Bloodstream	Klebsiella pneumoniae	strong	60	307048	1316201	5532506	yes (412)	ambiguous_bases	ST23	2	1	1	1	9	4	12	47-1LV	ybt 1; ICEKp10	2	2	2	2	2	6	6*	2	2	2	2	-	29	clb 2	2	2	2	2	2	2	2	3	2
SRR12233557	Pasteur	34481	2013	Unknown	Singapore	Human	Blood	Bloodstream	Klebsiella pneumoniae	strong	129	139395	527998	5965205	yes (309)	ambiguous_bases	ST23	2	1	1	1	9	4	12	47	ybt 1; ICEKp10	2	2	2	2	2	6	6	2	2	2	2	-	29	clb 2	2	2	2	2	2	2	2	3	2
SRR10160931	Pasteur	34487	2015	Ho Chi Minh City	Vietnam	Human	Blood	Bloodstream	Klebsiella pneumoniae	strong	60	230531	486478	5650949	yes (977)	ambiguous_bases	ST23	2	1	1	1	9	4	12	47	ybt 1; ICEKp10	2	2	2	2	2	6	6	2	2	2	2	-	29	clb 2	2	2	2	2	2	2	2	3	2
GCA_048515575.1	GCA_048515575.1	NCBI	2021	Saint-Petersburg	Russia	Human	Drainage fluid	Body fluid	Klebsiella pneumoniae	strong	74	342060	822218	5655039	no	-	ST23	2	1	1	1	9	4	12	47-2LV	ybt 1; ICEKp10	2	2	2	2	2	6*	6	2	2	2	2*	-	29	clb 2	2	2	2	2	2	2	2	3	2
SRR12233564	Pasteur	34588	2013	Unknown	Singapore	Human	Sputum	Respiratory tract	Klebsiella pneumoniae	strong	79	289392	635767	5773901	yes (597)	ambiguous_bases	ST23	2	1	1	1	9	4	12	47	ybt 1; ICEKp10	2	2	2	2	2	6	6	2	2	2	2	-	29	clb 2	2	2	2	2	2	2	2	3	2
SRR12233516	Pasteur	34642	0	Ho Chi Minh City	Vietnam	Human	Bronchoalveolar lavage fluid	Respiratory tract	Klebsiella pneumoniae	strong	72	207117	314649	5622797	yes (1305)	ambiguous_bases	ST23	2	1	1	1	9	4	12	46	ybt 1; ICEKp10	2	2	2	2	2	36	6	2	2	2	2	-	29	clb 2	2	2	2	2	2	2	2	3	2
SRR10377168	Pasteur	34664	0	Ho Chi Minh City	Vietnam	Human	Nasopharyngeal swab	Respiratory tract	Klebsiella pneumoniae	strong	72	188639	417709	5464729	yes (745)	ambiguous_bases	ST23	2	1	1	1	9	4	12	47	ybt 1; ICEKp10	2	2	2	2	2	6	6	2	2	2	2	-	29-1LV	clb 2 (truncated)	2	2*-0%	2	2	2	2	2	3	2
GCA_050411075.1	GCA_050411075.1	NCBI	2024	Hangzhou	China	Human	Drainage fluid	Body fluid	Klebsiella pneumoniae	strong	93	249778	727423	5900005	no	-	ST23	2	1	1	1	9	4	12	46-2LV	ybt 1; ICEKp10	2	2	2	2	2	36*	6	2	2*	2	2	-	29	clb 2	2	2	2	2	2	2	2	3	2
SRR13638374	Pasteur	34692	2015	Unknown	USA	Human	Lung	Respiratory tract	Klebsiella pneumoniae	strong	53	289125	570278	5592559	yes (396)	ambiguous_bases	ST23	2	1	1	1	9	4	12	57	ybt 1; ICEKp10	2	2	2	2	2	6	6	49	2	2	2	-	29	clb 2	2	2	2	2	2	2	2	3	2
GCA_024516775.1	GCA_024516775.1	NCBI	2018	Beijing	China	Animal	Ear swab	Skin and soft tissue	Klebsiella pneumoniae	strong	64	380986	773035	5640536	no	-	ST23	2	1	1	1	9	4	12	46-2LV	ybt 1; ICEKp10	2	2	2	2	2	36*	355	2	2	2	2	-	29	clb 2	2	2	2	2	2	2	2	3	2
GCA_024517855.1	GCA_024517855.1	NCBI	2017	Beijing	China	Animal	Ear swab	Skin and soft tissue	Klebsiella pneumoniae	strong	61	441142	1410299	5607872	no	-	ST23	2	1	1	1	9	4	12	46-1LV	ybt 1; ICEKp10	2	2	2	2*	2	36	6	2	2	2	2	-	29-1LV	clb 2	2	2	2	2	2	2	2	3	2
SRR13673914	Pasteur	34876	2020	Unknown	Australia	Unknown	Not specified	Not specified	Klebsiella pneumoniae	strong	57	262621	825451	5571656	yes (1481)	ambiguous_bases	ST23	2	1	1	1	9	4	12	47	ybt 1; ICEKp10	2	2	2	2	2	6	6	2	2	2	2	-	29	clb 2	2	2	2	2	2	2	2	3	2
SRR13673913	Pasteur	34878	2020	Unknown	Australia	Unknown	Not specified	Not specified	Klebsiella pneumoniae	strong	63	258274	825451	5566959	yes (1394)	ambiguous_bases	ST23	2	1	1	1	9	4	12	47	ybt 1; ICEKp10	2	2	2	2	2	6	6	2	2	2	2	-	29	clb 2	2	2	2	2	2	2	2	3	2
SRR13674006	Pasteur	34879	2020	Unknown	Australia	Unknown	Not specified	Not specified	Klebsiella pneumoniae	strong	72	233098	677984	5563852	yes (894)	ambiguous_bases	ST23	2	1	1	1	9	4	12	47	ybt 1; ICEKp10	2	2	2	2	2	6	6	2	2	2	2	-	29	clb 2	2	2	2	2	2	2	2	3	2
SRR13827377	Pasteur	34893	0	Washington	USA	Human	Not specified clinical sample	Not specified	Klebsiella pneumoniae	strong	34	441282	770830	5524580	yes (584)	ambiguous_bases	ST23	2	1	1	1	9	4	12	57	ybt 1; ICEKp10	2	2	2	2	2	6	6	49	2	2	2	-	29	clb 2	2	2	2	2	2	2	2	3	2
GCA_037727475.1	GCA_037727475.1	NCBI	2022	NA	Ireland	Human	Not specified	Not specified	Klebsiella pneumoniae	strong	58	556181	1076165	5819321	no	-	ST23	2	1	1	1	9	4	12	47	ybt 1; ICEKp10	2	2	2	2	2	6	6	2	2	2	2	-	29-3LV	clb 2	2	2*	2	2	2	2*	2*	3	2
GCA_016859025.1	GCA_016859025.1	NCBI	2019	Shanghai	China	Human	Eye	Skin and soft tissue	Klebsiella pneumoniae	strong	59	480929	1139383	5725436	no	-	ST23	2	1	1	1	9	4	12	46-2LV	ybt 1; ICEKp10	2	2	2	2	2	36*	6	2	2	2	2*	-	29-1LV	clb 2	2	2	2	2	2	2	2	3	2
SRR14450098	Pasteur	36134	2018	Unknown	China	Human	Respiratory specimen	Respiratory tract	Klebsiella pneumoniae	strong	79	251168	700005	5848128	yes (390)	ambiguous_bases	ST23	2	1	1	1	9	4	12	46	ybt 1; ICEKp10	2	2	2	2	2	36	6	2	2	2	2	-	29-1LV	clb 2	2	2	2	2	2	2	2	3	2
SRR14537206	Pasteur	36204	2017	Unknown	China	Human	Respiratory specimen	Respiratory tract	Klebsiella pneumoniae	strong	42	597466	1414919	5750414	yes (295)	ambiguous_bases	ST23	2	1	1	1	9	4	12	46	ybt 1; ICEKp10	2	2	2	2	2	36	6	2	2	2	2	-	29	clb 2	2	2	2	2	2	2	2	3	2
SRR14537205	Pasteur	36456	2016	South	USA	Human	Respiratory specimen	Respiratory tract	Klebsiella pneumoniae	strong	49	415010	791470	5768100	yes (297)	ambiguous_bases	ST23	2	1	1	1	9	4	12	57	ybt 1; ICEKp10	2	2	2	2	2	6	6	49	2	2	2	-	29	clb 2	2	2	2	2	2	2	2	3	2
GCA_023062975.1	GCA_023062975.1	NCBI	2016	Brussels	Belgium	Human	Eye	Skin and soft tissue	Klebsiella pneumoniae	strong	38	396464	1274104	5632164	yes (40)	ambiguous_bases	ST23	2	1	1	1	9	4	12	46	ybt 1; ICEKp10	2	2	2	2	2	36	6	2	2	2	2	-	29-1LV	clb 2	2	2	2	2	2	2	2	3	2
GCA_037725965.1	GCA_037725965.1	NCBI	2022	NA	Ireland	Human	Eye	Skin and soft tissue	Klebsiella pneumoniae	strong	58	417889	1073301	5632086	no	-	ST23	2	1	1	1	9	4	12	47	ybt 1; ICEKp10	2	2	2	2	2	6	6	2	2	2	2	-	29	clb 2	2	2	2	2	2	2	2	3	2
SRR15098041	Pasteur	36579	2017	Quebec	Canada	Human	Respiratory specimen	Respiratory tract	Klebsiella pneumoniae	strong	43	341055	1398655	5511150	yes (605)	ambiguous_bases	ST23	2	1	1	1	9	4	12	47	ybt 1; ICEKp10	2	2	2	2	2	6	6	2	2	2	2	-	29-1LV	clb 2	2	2*	2	2	2	2	2	3	2
SRR15206198	Pasteur	36821	2019	Unknown	Australia	Human	Not specified clinical sample	Not specified	Klebsiella pneumoniae	strong	60	306970	746563	5686212	yes (681)	ambiguous_bases	ST23	2	1	1	1	9	4	12	47	ybt 1; ICEKp10	2	2	2	2	2	6	6	2	2	2	2	-	29	clb 2	2	2	2	2	2	2	2	3	2
SRR15851692	Pasteur	36967	2020	Saint-Petersburg	Russia	Human	Bronchoalveolar lavage fluid	Respiratory tract	Klebsiella pneumoniae	strong	241	47068	230971	5514816	yes (100)	ambiguous_bases	ST23	2	1	1	1	9	4	12	47-2LV	ybt 1; ICEKp10	84	2	2	2	2	6	6*	2	2	2	2	-	29-3LV	clb 2 (truncated)	2*-73%	2*	2	2	2	2	2	3*	2
IPEUC_1056	Pasteur	374	1985	Caen	France	Animal	Horse	Animal	Klebsiella pneumoniae	strong	202	52517	233955	5504853	no	-	ST23	2	1	1	1	9	4	12	334	ybt 1; ICEKp10	2	2	2	2	2	12	6	2	2	2	2	-	13-2LV	clb 3 (truncated)	2	10*-0%	2	2	2	2	2	3	2
IPEUC_1570	Pasteur	375	1988	Paris	France	Animal	Horse	Animal	Klebsiella pneumoniae	strong	106	114796	440598	5583646	no	-	ST23	2	1	1	1	9	4	12	341	ybt 1; ICEKp10	2	2	2	2	2	6	12	2	2	2	2	-	13-2LV	clb 3	2	3	2	2	2	2	2	4	2
SRR13638371	Pasteur	37063	2019	Unknown	China	Human	Sputum	Respiratory tract	Klebsiella pneumoniae	strong	30	398021	1440885	5640887	yes (297)	ambiguous_bases	ST23	2	1	1	1	9	4	12	46-1LV	ybt 1; ICEKp10	2*	2	2	2	2	36	6	2	2	2	2	-	29	clb 2	2	2	2	2	2	2	2	3	2
SRR13254190	Pasteur	37644	2019	Moscow	Russia	Human	Oropharyngeal swab	Respiratory tract	Klebsiella pneumoniae	strong	81	184999	604730	5566719	yes (600)	ambiguous_bases	ST23	2	1	1	1	9	4	12	47	ybt 1; ICEKp10	2	2	2	2	2	6	6	2	2	2	2	-	29	clb 2	2	2	2	2	2	2	2	3	2
SRR13254191	Pasteur	37687	2014	Beijing	China	Human	Not specified clinical sample	Not specified	Klebsiella pneumoniae	strong	49	279212	1017639	5570363	yes (876)	ambiguous_bases	ST23	2	1	1	1	9	4	12	47-1LV	ybt 1; ICEKp10	2	2	2	2	2	6*	6	2	2	2	2	-	29-1LV	clb 2	2	2	2*	2	2	2	2	3	2
SRR13254192	Pasteur	37688	2014	Beijing	China	Human	Not specified clinical sample	Not specified	Klebsiella pneumoniae	strong	39	340980	1497471	5589483	yes (878)	ambiguous_bases	ST23	2	1	1	1	9	4	12	46-3LV	ybt 1; ICEKp10	2	2	2	2	2	36*	6	2*	2	2	2*	-	29-2LV	clb 2	2	2	2	2	2	2	2	3	2
SRR13254193	Pasteur	37689	2014	Beijing	China	Human	Not specified clinical sample	Not specified	Klebsiella pneumoniae	strong	51	314604	1274964	5630005	yes (1078)	ambiguous_bases	ST23	2	1	1	1	9	4	12	46	ybt 1; ICEKp10	2	2	2	2	2	36	6	2	2	2	2	-	29	clb 2	2	2	2	2	2	2	2	3	2
SRR13254194	Pasteur	37690	2014	Beijing	China	Human	Not specified clinical sample	Not specified	Klebsiella pneumoniae	strong	40	326858	1009586	5506121	yes (779)	ambiguous_bases	ST23	2	1	1	1	9	4	12	54	ybt 1; ICEKp10	2	2	2	2	2	6	40	2	2	2	2	-	29	clb 2	2	2	2	2	2	2	2	3	2
SRR13254195	Pasteur	37691	2018	Beijing	China	Human	Not specified clinical sample	Not specified	Klebsiella pneumoniae	strong	38	417421	957380	5424736	yes (296)	ambiguous_bases	ST23	2	1	1	1	9	4	12	47	ybt 1; ICEKp10	2	2	2	2	2	6	6	2	2	2	2	-	29	clb 2	2	2	2	2	2	2	2	3	2
SRR13254196	Pasteur	37692	2018	Beijing	China	Human	Not specified clinical sample	Not specified	Klebsiella pneumoniae	strong	52	307247	604662	5641455	yes (298)	ambiguous_bases	ST23	2	1	1	1	9	4	12	43	ybt 1; ICEKp10	2	17	2	2	2	36	6	2	2	2	2	-	29	clb 2	2	2	2	2	2	2	2	3	2
SRR13254197	Pasteur	37693	2018	Beijing	China	Human	Not specified clinical sample	Not specified	Klebsiella pneumoniae	strong	38	639717	1362575	5500733	yes (289)	ambiguous_bases	ST23	2	1	1	1	9	4	12	54	ybt 1; ICEKp10	2	2	2	2	2	6	40	2	2	2	2	-	29	clb 2	2	2	2	2	2	2	2	3	2
SRR13254198	Pasteur	37694	2017	Beijing	China	Human	Not specified clinical sample	Not specified	Klebsiella pneumoniae	strong	50	307265	692591	5706666	yes (100)	ambiguous_bases	ST23	2	1	1	1	9	4	12	46	ybt 1; ICEKp10	2	2	2	2	2	36	6	2	2	2	2	-	29	clb 2	2	2	2	2	2	2	2	3	2
SRR13254199	Pasteur	37695	2010	Beijing	China	Human	Not specified clinical sample	Not specified	Klebsiella pneumoniae	strong	32	789996	2067800	5609918	yes (99)	ambiguous_bases	ST23	2	1	1	1	9	4	12	46	ybt 1; ICEKp10	2	2	2	2	2	36	6	2	2	2	2	-	29-1LV	clb 2 (truncated)	2	2	2*-12%	2	2	2	2	3	2
SRR15430970	Pasteur	37696	2009	Beijing	China	Human	Not specified clinical sample	Not specified	Klebsiella pneumoniae	strong	28	790727	2067678	5608903	yes (298)	ambiguous_bases	ST23	2	1	1	1	9	4	12	46	ybt 1; ICEKp10	2	2	2	2	2	36	6	2	2	2	2	-	29-1LV	clb 2 (truncated)	2	2	2*-12%	2	2	2	2	3	2
SRR15695667	Pasteur	37880	0	Unknown	Singapore	Unknown	Not specified	Not specified	Klebsiella pneumoniae	strong	69	230711	756619	5711592	yes (397)	ambiguous_bases	ST23	2	1	1	1	9	4	12	47	ybt 1; ICEKp10	2	2	2	2	2	6	6	2	2	2	2	-	29	clb 2	2	2	2	2	2	2	2	3	2
SRR15695856	Pasteur	38009	0	Unknown	Singapore	Unknown	Not specified	Not specified	Klebsiella pneumoniae	strong	60	307034	612111	5756387	yes (396)	ambiguous_bases	ST23	2	1	1	1	9	4	12	47-2LV	ybt 1; ICEKp10	2	2	2	2	2	6*	6	2	2	2	2*	-	29	clb 2	2	2	2	2	2	2	2	3	2
SRR16204347	Pasteur	38093	0	Unknown	Singapore	Unknown	Not specified	Not specified	Klebsiella pneumoniae	strong	81	289392	635534	5773540	yes (394)	ambiguous_bases	ST23	2	1	1	1	9	4	12	47	ybt 1; ICEKp10	2	2	2	2	2	6	6	2	2	2	2	-	29	clb 2	2	2	2	2	2	2	2	3	2
SRR17204950	Pasteur	38385	0	Shanghai	China	Human	Not specified clinical sample	Not specified	Klebsiella pneumoniae	strong	60	416522	1292344	5826315	yes (194)	ambiguous_bases	ST23	2	1	1	1	9	4	12	47-1LV	ybt 1; ICEKp10	2*	2	2	2	2	6	6	2	2	2	2	-	29-2LV	clb 2	2	2*	2	2	2	2	2	3*	2
SRR17204951	Pasteur	38708	2020	Beijing	China	Human	Sputum	Respiratory tract	Klebsiella pneumoniae	strong	47	398160	1423099	5750393	yes (493)	ambiguous_bases	ST23	2	1	1	1	9	4	12	46-1LV	ybt 1; ICEKp10	2	2	2	2	2	36	6*	2	2	2	2	-	29-1LV	clb 2	2	2	2	2	2	2	2	3	2
SRR17302156	Pasteur	38709	2020	Beijing	China	Human	Sputum	Respiratory tract	Klebsiella pneumoniae	strong	44	446788	1396855	5758858	yes (596)	ambiguous_bases	ST23	2	1	1	1	9	4	12	46-1LV	ybt 1; ICEKp10	2	2	2	2	2	36	6*	2	2	2	2	-	29-1LV	clb 2	2	2	2	2	2	2	2	3	2
SRR17304172	Pasteur	38889	2015	NA	United Kingdom	Human	Not specified clinical sample	Not specified	Klebsiella pneumoniae	strong	132	196078	618052	5710234	yes (1287)	ambiguous_bases	ST23	2	1	1	1	9	4	12	47-1LV	ybt 1; ICEKp10	2*	2	2	2	2	6	6	2	2	2	2	-	29	clb 2	2	2	2	2	2	2	2	3	2
SRR17431316	Pasteur	39461	2016	NA	United Kingdom	Human	Not specified clinical sample	Not specified	Klebsiella pneumoniae	strong	104	101512	272285	5607175	yes (951)	ambiguous_bases	ST23	2	1	1	1	9	4	12	47	ybt 1; ICEKp10	2	2	2	2	2	6	6	2	2	2	2	-	29	clb 2	2	2	2	2	2	2	2	3	2
GCA_037890875.1	GCA_037890875.1	NCBI	2023	NA	Ukraine	Human	Eye	Skin and soft tissue	Klebsiella pneumoniae	strong	73	509119	1341309	5595688	no	-	ST23	2	1	1	1	9	4	12	47-1LV	ybt 1; ICEKp10	2	2	2	2	2	6*	6	2	2	2	2	-	29	clb 2	2	2	2	2	2	2	2	3	2
SPARK_164_C1	Pasteur	13303	2017	Pavia province	Italy	Human	Intestine	Skin and soft tissue	Klebsiella pneumoniae	strong	37	448910	1265090	5474023	yes (465)	ambiguous_bases	ST23	2	1	1	1	9	4	12	47	ybt 1; ICEKp10	2	2	2	2	2	6	6	2	2	2	2	-	29	clb 2	2	2	2	2	2	2	2	3	2
SRR5893980	Pasteur	40073	0	Unknown	Singapore	Unknown	Not specified	Not specified	Klebsiella pneumoniae	strong	135	134218	449556	5964593	yes (309)	ambiguous_bases	ST23	2	1	1	1	9	4	12	47	ybt 1; ICEKp10	2	2	2	2	2	6	6	2	2	2	2	-	29	clb 2	2	2	2	2	2	2	2	3	2
SRR5893961	Pasteur	40814	2013	Beijing	China	Human	Sputum	Respiratory tract	Klebsiella pneumoniae	strong	44	324914	1571082	5719393	yes (969)	ambiguous_bases	ST23	2	1	1	1	9	4	12	46-1LV	ybt 1; ICEKp10	2	2	2	2	2	36*	6	2	2	2	2	-	29-2LV	clb 2	2*	2*	2	2	2	2	2	3	2
SRR5893955	Pasteur	40825	2009	Beijing	China	Human	Sputum	Respiratory tract	Klebsiella pneumoniae	strong	51	272390	1039645	5746479	yes (1271)	ambiguous_bases	ST23	2	1	1	1	9	4	12	46	ybt 1; ICEKp10	2	2	2	2	2	36	6	2	2	2	2	-	29-1LV	clb 2	2	2*	2	2	2	2	2	3	2
SRR5893947	Pasteur	40831	2013	Beijing	China	Human	Sputum	Respiratory tract	Klebsiella pneumoniae	strong	40	341082	1194024	5561519	yes (585)	ambiguous_bases	ST23	2	1	1	1	9	4	12	46	ybt 1; ICEKp10	2	2	2	2	2	36	6	2	2	2	2	-	29	clb 2	2	2	2	2	2	2	2	3	2
SRR5893942	Pasteur	40838	2013	Beijing	China	Human	Sputum	Respiratory tract	Klebsiella pneumoniae	strong	44	326849	784009	5779419	yes (1067)	ambiguous_bases	ST23	2	1	1	1	9	4	12	46-1LV	ybt 1; ICEKp10	2	2	2	2	2	36	6*	2	2	2	2	-	29-1LV	clb 2	2	2	2	2	2	2	2	3	2*
SRR18207342	Pasteur	40840	2013	Beijing	China	Human	Sputum	Respiratory tract	Klebsiella pneumoniae	strong	41	326849	783486	5778620	yes (1278)	ambiguous_bases	ST23	2	1	1	1	9	4	12	46-1LV	ybt 1; ICEKp10	2	2	2	2	2	36	6*	2	2	2	2	-	29-1LV	clb 2	2	2	2	2	2	2	2	3	2*
SRR18209021	Pasteur	41507	2020	Melbourne	Australia	Human	Sputum	Respiratory tract	Klebsiella pneumoniae	strong	98	153683	299133	5665188	yes (698)	ambiguous_bases	ST23	2	1	1	1	9	4	12	47	ybt 1; ICEKp10	2	2	2	2	2	6	6	2	2	2	2	-	29-1LV	clb 2	2	2	2	2	2	2	2*	3	2
SRR18209082	Pasteur	41515	2020	Melbourne	Australia	Human	Bronchoalveolar lavage fluid	Respiratory tract	Klebsiella pneumoniae	strong	57	272271	598297	5644851	yes (1392)	ambiguous_bases	ST23	2	1	1	1	9	4	12	45	ybt 1; ICEKp10	2	2	2	2	2	116	6	2	2	2	2	-	29	clb 2	2	2	2	2	2	2	2	3	2
SRR18209134	Pasteur	41550	2020	Melbourne	Australia	Human	Central venous catheter	Bloodstream	Klebsiella pneumoniae	strong	55	272390	1189903	5668551	yes (1383)	ambiguous_bases	ST23	2	1	1	1	9	4	12	47	ybt 1; ICEKp10	2	2	2	2	2	6	6	2	2	2	2	-	29	clb 2	2	2	2	2	2	2	2	3	2
SA2	Pasteur	1516	0	Paris	France	Human	Liver abscess	Liver abscess	Klebsiella pneumoniae	strong	223	50483	173207	5719746	no	-	ST23	2	1	1	1	9	4	12	47	ybt 1; ICEKp10	2	2	2	2	2	6	6	2	2	2	2	-	29	clb 2	2	2	2	2	2	2	2	3	2
SRR4036805	Pasteur	41629	2020	Melbourne	Australia	Human	Endotracheal aspirate	Respiratory tract	Klebsiella pneumoniae	strong	55	289240	990582	5649547	yes (1583)	ambiguous_bases	ST23	2	1	1	1	9	4	12	47-1LV	ybt 1; ICEKp10	2	2	2	2	2	6	6	2	2	2	2*	-	29-1LV	clb 2	2*	2	2	2	2	2	2	3	2
SRR5713911	Pasteur	42151	0	Unknown	Denmark	Unknown	Not specified	Not specified	Klebsiella pneumoniae	strong	68	186098	500767	5573953	yes (680)	ambiguous_bases	ST23	2	1	1	1	9	4	12	47	ybt 1; ICEKp10	2	2	2	2	2	6	6	2	2	2	2	-	29	clb 2	2	2	2	2	2	2	2	3	2
SRR9208896	Pasteur	42182	1987	Unknown	France	Animal	Horse	Animal	Klebsiella pneumoniae	strong	67	288901	988372	5606018	yes (200)	ambiguous_bases	ST23	2	1	1	1	9	4	12	341	ybt 1; ICEKp10	2	2	2	2	2	6	12	2	2	2	2	-	13-1LV	clb 3	2	3	2	2	2	2	2	3	2
SRR5713920	Pasteur	42267	2013	New York	USA	Human	Blood	Bloodstream	Klebsiella pneumoniae	strong	36	441124	1400970	5510105	yes (399)	ambiguous_bases	ST23	2	1	1	1	9	4	12	57	ybt 1; ICEKp10	2	2	2	2	2	6	6	49	2	2	2	-	29	clb 2	2	2	2	2	2	2	2	3	2
SRR9208898	Pasteur	42316	1985	Unknown	France	Animal	Horse	Animal	Klebsiella pneumoniae	strong	50	351459	1371599	5505830	yes (199)	ambiguous_bases	ST23	2	1	1	1	9	4	12	47	ybt 1; ICEKp10	2	2	2	2	2	6	6	2	2	2	2	-	29	clb 2	2	2	2	2	2	2	2	3	2
SRR9208903	Pasteur	42605	2013	Moscow	Russia	Human	Endotracheal aspirate	Respiratory tract	Klebsiella pneumoniae	strong	233	86441	379274	5840069	yes (595)	ambiguous_bases	ST23	2	1	1	1	9	4	12	46-1LV	ybt 1; ICEKp10	2	2	2	2	2	36	6	2	93	2	2	-	29-1LV	clb 2 (truncated)	2	2*-0%	2	2	2	2	2	3	2
SA12	Pasteur	1517	2008	Paris	France	Human	Liver abscess	Liver abscess	Klebsiella pneumoniae	strong	454	27726	100753	5531648	no	-	ST23	2	1	1	1	9	4	12	337	ybt 1; ICEKp10	2	2	2	2	2	14	6	2	2	2	2	-	29	clb 2	2	2	2	2	2	2	2	3	2
SRR5432530	Pasteur	42684	1985	Unknown	France	Animal	Horse	Animal	Klebsiella pneumoniae	strong	47	324181	985729	5386572	yes (497)	ambiguous_bases	ST23	2	1	1	1	9	4	12	334-1LV	ybt 1; ICEKp10	2	2	2	2	2	12	6*	2	2	2	2	-	13-1LV	clb 3	2	11	2	2	2	2	2	3	2
SRR9208899	Pasteur	42769	1987	Unknown	France	Animal	Horse	Animal	Klebsiella pneumoniae	strong	68	258587	704395	5616560	yes (499)	ambiguous_bases	ST23	2	1	1	1	9	4	12	334	ybt 1; ICEKp10	2	2	2	2	2	12	6	2	2	2	2	-	13-5LV	clb 3 (incomplete) (truncated)	2	12	2*-55%	2	2	2	2	3	2
20479	Pasteur	1522	2012	Bordeaux	France	Human	Liver abscess	Liver abscess	Klebsiella pneumoniae	strong	145	89369	328377	5460502	no	-	ST23	2	1	1	1	9	4	12	339	ybt 1; ICEKp10	2	2	2	2	2	6	6	2	2	10	2	-	29-1LV	clb 2 (truncated)	2	2	2	2	2	2	2	3	2
SRR12233472	Pasteur	32498	2021	Unknown	Italy	Human	Liver abscess	Liver abscess	Klebsiella pneumoniae	strong	74	185997	366619	5542623	yes (1025)	ambiguous_bases	ST23	2	1	1	1	9	4	12	54	ybt 1; ICEKp10	2	2	2	2	2	6	40	2	2	2	2	-	29-1LV	clb 2	2	2	2	2	2	2	2	3	2*
SRR8452419	Pasteur	42901	2014	Unknown	Singapore	Human	Blood	Bloodstream	Klebsiella pneumoniae	strong	59	241738	756549	5716609	yes (395)	ambiguous_bases	ST23	2	1	1	1	9	4	12	47	ybt 1; ICEKp10	2	2	2	2	2	6	6	2	2	2	2	-	29	clb 2	2	2	2	2	2	2	2	3	2
SRR4036806	Pasteur	43229	2016	Unknown	China	Human	Not specified clinical sample	Not specified	Klebsiella pneumoniae	strong	47	314552	1310890	5581126	yes (200)	ambiguous_bases	ST23	2	1	1	1	9	4	12	46-1LV	ybt 1; ICEKp10	2	2	2*	2	2	36	6	2	2	2	2	-	29	clb 2	2	2	2	2	2	2	2	3	2
SRR5082378	Pasteur	43248	0	Unknown	Denmark	Unknown	Not specified	Not specified	Klebsiella pneumoniae	strong	77	206894	682361	5619860	yes (874)	ambiguous_bases	ST23	2	1	1	1	9	4	12	47	ybt 1; ICEKp10	2	2	2	2	2	6	6	2	2	2	2	-	36	clb 2	2	2	2	6	2	2	2	3	2
SRR5082374	Pasteur	43398	2014	Unknown	Singapore	Human	Liver abscess	Liver abscess	Klebsiella pneumoniae	strong	115	131881	445200	5726494	yes (1501)	ambiguous_bases	ST23	2	1	1	1	9	4	12	47	ybt 1; ICEKp10	2	2	2	2	2	6	6	2	2	2	2	-	29	clb 2	2	2	2	2	2	2	2	3	2
SRR8452425	Pasteur	43476	2014	Unknown	Singapore	Human	Liver abscess	Liver abscess	Klebsiella pneumoniae	strong	113	108250	341031	5625905	yes (1205)	ambiguous_bases	ST23	2	1	1	1	9	4	12	46	ybt 1; ICEKp10	2	2	2	2	2	36	6	2	2	2	2	-	29	clb 2	2	2	2	2	2	2	2	3	2
SRR5082371	Pasteur	43835	2016	Moscow	Russia	Human	Not specified clinical sample	Not specified	Klebsiella pneumoniae	strong	81	194436	403840	5586530	yes (395)	ambiguous_bases	ST23	2	1	1	1	9	4	12	45-1LV	ybt 1; ICEKp10	2	2	2	2	2	116	6	2	2	2	2*	-	29-1LV	clb 2	2	2	2*	2	2	2	2	3	2
SRR7042842	Pasteur	43970	1980	Unknown	France	Animal	Horse	Animal	Klebsiella pneumoniae	strong	81	294000	898876	5605623	yes (300)	ambiguous_bases	ST23	2	1	1	1	9	4	12	47	ybt 1; ICEKp10	2	2	2	2	2	6	6	2	2	2	2	-	29	clb 2	2	2	2	2	2	2	2	3	2
SRR7042836	Pasteur	44650	2015	Moscow	Russia	Human	Not specified clinical sample	Not specified	Klebsiella pneumoniae	strong	91	117121	298249	5583096	yes (319)	ambiguous_bases	ST23	2	1	1	1	9	4	12	47	ybt 1; ICEKp10	2	2	2	2	2	6	6	2	2	2	2	-	29	clb 2	2	2	2	2	2	2	2	3	2
SRR4036807	Pasteur	44850	2012	Unknown	China	Human	Not specified clinical sample	Not specified	Klebsiella pneumoniae	strong	39	307030	1420423	5595489	no	-	ST23	2	1	1	1	9	4	12	46-2LV	ybt 1; ICEKp10	2	2	2	70	2	36	6*	2	2	2	2	-	29-1LV	clb 2	2	2*	2	2	2	2	2	3	2
SRR9208901	Pasteur	45141	2012	Arizona	USA	Human	Liver abscess	Liver abscess	Klebsiella pneumoniae	strong	40	327229	712046	5709106	yes (550)	ambiguous_bases	ST23	2	1	1	1	9	4	12	47	ybt 1; ICEKp10	2	2	2	2	2	6	6	2	2	2	2	-	29	clb 2	2	2	2	2	2	2	2	3	2
SRR5137059	Pasteur	45213	2014	Moscow	Russia	Human	Not specified clinical sample	Not specified	Klebsiella pneumoniae	strong	76	181995	449723	5591374	yes (698)	ambiguous_bases	ST23	2	1	1	1	9	4	12	47	ybt 1; ICEKp10	2	2	2	2	2	6	6	2	2	2	2	-	29	clb 2	2	2	2	2	2	2	2	3	2
SRR5082359	Pasteur	45946	0	Unknown	China	Unknown	Not specified	Not specified	Klebsiella pneumoniae	strong	67	249334	1123642	5583956	yes (198)	ambiguous_bases	ST23	2	1	1	1	9	4	12	46-3LV	ybt 1; ICEKp10	2	2	107	2	2	36*	6*	2	2	2	2	-	29-2LV	clb 2	2	2*	2	2	2	2	2	15	2
SRR9208900	Pasteur	45961	2014	Unknown	Singapore	Human	Liver abscess	Liver abscess	Klebsiella pneumoniae	strong	105	125857	405151	5577187	yes (1310)	ambiguous_bases	ST23	2	1	1	1	9	4	12	159	ybt 1; ICEKp10	42	2	2	2	2	6	6	2	2	61	2	-	31	clb 2	2	2	2	2	2	2	2	3	2
SRR8668707	Pasteur	46167	2012	Unknown	China	Human	Not specified clinical sample	Not specified	Klebsiella pneumoniae	strong	39	481209	769623	5635664	yes (100)	ambiguous_bases	ST23	2	1	1	1	9	4	12	46-1LV	ybt 1; ICEKp10	2	2	2	2	2	36	6	2	2	2	131	-	26-2LV	clb 2	2	2*	2	2	2	2	2	3	2
SRR5713916	Pasteur	46403	2008	Plaisir	France	Human	Not specified clinical sample	Not specified	Klebsiella pneumoniae	strong	57	203741	680121	5533829	yes (994)	ambiguous_bases	ST23	2	1	1	1	9	4	12	47	ybt 1; ICEKp10	2	2	2	2	2	6	6	2	2	2	2	-	29-1LV	clb 2	2	2*	2	2	2	2	2	3	2
SRR6852562	Pasteur	46483	1997	Unknown	Belgium	Human	Blood	Bloodstream	Klebsiella pneumoniae	strong	56	214072	395879	5336745	yes (860)	ambiguous_bases	ST23	2	1	1	1	9	4	12	47	ybt 1; ICEKp10	2	2	2	2	2	6	6	2	2	2	2	-	68	clb 2	2	2	2	2	2	2	2	2	2
GCA_900636315_1	Pasteur	46522	2017	Xi'an	China	Human	Not specified clinical sample	Not specified	Klebsiella pneumoniae	strong	406	240573	628177	6036872	yes (698)	ambiguous_bases	ST23	2	1	1	1	9	4	12	47	ybt 1; ICEKp10	2	2	2	2	2	6	6	2	2	2	2	-	29-1LV	clb 2 (truncated)	2	2*-9%	2	2	2	2	2	3	2
SB3928_P2M_2024	Pasteur	51458	0	Unknown	China	Unknown	Not specified	Not specified	Klebsiella pneumoniae	strong	95	214041	701536	5641092	yes (383)	ambiguous_bases	ST23	2	1	1	1	9	4	12	46	ybt 1; ICEKp10	2	2	2	2	2	36	6	2	2	2	2	-	29	clb 2	2	2	2	2	2	2	2	3	2
02A029	Pasteur	6	1997	Brussels	Belgium	Human	Blood	Bloodstream	Klebsiella pneumoniae	strong	84	111115	335192	5330811	no	-	ST23	2	1	1	1	9	4	12	47	ybt 1; ICEKp10	2	2	2	2	2	6	6	2	2	2	2	-	68	clb 2	2	2	2	2	2	2	2	2	2
GCA_001939855.1	GCA_001939855.1	NCBI	2015	Wenzhou	China	Human	Liver abscess	Liver abscess	Klebsiella pneumoniae	strong	52	338359	1352977	5735416	no	-	ST23	2	1	1	1	9	4	12	46	ybt 1; ICEKp10	2	2	2	2	2	36	6	2	2	2	2	-	29	clb 2	2	2	2	2	2	2	2	3	2
HBHG21KP043	Pasteur	72356	2021	Huanggang	China	Human	Blood	Bloodstream	Klebsiella pneumoniae	strong	5	5333751	5333751	5677065	yes (771244)	ambiguous_bases	ST23	2	1	1	1	9	4	12	54	ybt 1; ICEKp10	2	2	2	2	2	6	40	2	2	2	2	-	0	-	-	-	-	-	-	-	-	-	-
HBXY19KP043	Pasteur	72357	2021	Huanggang	China	Human	Blood	Bloodstream	Klebsiella pneumoniae	strong	4	5333689	5333689	5673651	yes (809908)	ambiguous_bases	ST23	2	1	1	1	9	4	12	46	ybt 1; ICEKp10	2	2	2	2	2	36	6	2	2	2	2	-	0	-	-	-	-	-	-	-	-	-	-
HBXY19KP048	Pasteur	73893	2019	Xiangyang	China	Human	Sputum	Respiratory tract	Klebsiella pneumoniae	strong	53	440923	1177737	5583642	no	-	ST23	2	1	1	1	9	4	12	46-1LV	ybt 1; ICEKp10	2	2	2	2	2	36	6*	2	2	2	2	-	29-1LV	clb 2	2	2	2	2	2	2	2	3	2
HBXY19KP115	Pasteur	73894	2019	Xiangyang	China	Human	Blood	Bloodstream	Klebsiella pneumoniae	strong	56	440923	1177737	5582146	no	-	ST23	2	1	1	1	9	4	12	46-1LV	ybt 1; ICEKp10	2	2	2	2	2	36	6*	2	2	2	2	-	29-1LV	clb 2	2	2	2	2	2	2	2	3	2
GCA_002813595.1	GCA_002813595.1	NCBI	NA	NA	Singapore	Human	Liver abscess	Liver abscess	Klebsiella pneumoniae	strong	2	5485114	5485114	5716697	no	-	ST23	2	1	1	1	9	4	12	53	ybt 1; ICEKp10	2	2	2	2	2	6	124	2	2	2	2	-	29	clb 2	2	2	2	2	2	2	2	3	2
HBXY21KP036	Pasteur	73937	2021	Xiangyang	China	Human	Not specified clinical sample	Not specified	Klebsiella pneumoniae	strong	48	440924	1414318	5595565	no	-	ST23	2	1	1	1	9	4	12	46	ybt 1; ICEKp10	2	2	2	2	2	36	6	2	2	2	2	-	29-1LV	clb 2 (truncated)	2	2	2	2*-33%	2	2	2	3	2
HBXY21KP044	Pasteur	73938	2021	Xiangyang	China	Human	Not specified clinical sample	Not specified	Klebsiella pneumoniae	strong	36	440924	1367795	5426753	no	-	ST23	2	1	1	1	9	4	12	47	ybt 1; ICEKp10	2	2	2	2	2	6	6	2	2	2	2	-	29-1LV	clb 2	2	2*	2	2	2	2	2	3	2
HBXY21KP064	Pasteur	73940	2021	Xiangyang	China	Human	Not specified clinical sample	Not specified	Klebsiella pneumoniae	strong	41	440924	1414318	5598220	no	-	ST23	2	1	1	1	9	4	12	46	ybt 1; ICEKp10	2	2	2	2	2	36	6	2	2	2	2	-	29-1LV	clb 2 (truncated)	2	2	2	2*-33%	2	2	2	3	2
GN230046	Pasteur	73943	2021	Xiangyang	China	Human	Not specified clinical sample	Not specified	Klebsiella pneumoniae	strong	41	440924	1414318	5598178	no	-	ST23	2	1	1	1	9	4	12	46	ybt 1; ICEKp10	2	2	2	2	2	36	6	2	2	2	2	-	29-1LV	clb 2 (truncated)	2	2	2	2*-33%	2	2	2	3	2
GCA_002870885.1	GCA_002870885.1	NCBI	2012	Shanghai	China	Human	Liver abscess	Liver abscess	Klebsiella pneumoniae	strong	2	5434278	5434278	5624748	yes (2012)	ambiguous_bases	ST23	2	1	1	1	9	4	12	46	ybt 1; ICEKp10	2	2	2	2	2	36	6	2	2	2	2	-	12-8LV	clb 3 (incomplete)	2	-	-	-	-	-	-	-	-
GN240050	Pasteur	75029	2023	Ningbo	China	Human	Sputum	Respiratory tract	Klebsiella pneumoniae	strong	128	269898	1048609	5683055	no	-	ST23	2	1	1	1	9	4	12	45-2LV	ybt 1; ICEKp10	2	2	2*	2	2	361	6	2	2	2	2	-	29	clb 2	2	2	2	2	2	2	2	3	2
BW14	Pasteur	75088	2024	Ningbo	China	Human	Sputum	Respiratory tract	Klebsiella pneumoniae	strong	106	289146	1033217	5705711	no	-	ST23	2	1	1	1	9	4	12	55-3LV	ybt 1; ICEKp10	2	2	2*	2	2	361	6	2	2	2	15*	-	29	clb 2	2	2	2	2	2	2	2	3	2
KP45652	Pasteur	75774	2021	Mexico City	Mexico	Human	Not specified clinical sample	Not specified	Klebsiella pneumoniae	strong	39	449015	1406544	5534543	no	-	ST23	2	1	1	1	9	4	12	57	ybt 1; ICEKp10	2	2	2	2	2	6	6	49	2	2	2	-	29-1LV	clb 2 (truncated)	2	2*-42%	2	2	2	2	2	3	2
GCA_008830555.1	GCA_008830555.1	NCBI	2017	Hangzhou	China	Human	Liver abscess	Liver abscess	Klebsiella pneumoniae	strong	40	381111	1018849	5645511	yes (421)	ambiguous_bases	ST23	2	1	1	1	9	4	12	46	ybt 1; ICEKp10	2	2	2	2	2	36	6	2	2	2	2	-	29	clb 2	2	2	2	2	2	2	2	3	2
GCA_009909325.1	GCA_009909325.1	NCBI	2017	Seoul	South Korea	Human	Liver abscess	Liver abscess	Klebsiella pneumoniae	strong	2	5377974	5377974	5606998	no	-	ST23	2	1	1	1	9	4	12	47	ybt 1; ICEKp10	2	2	2	2	2	6	6	2	2	2	2	-	29	clb 2	2	2	2	2	2	2	2	3	2
KP_NORM_BLD_111590	Pasteur	9783	2015	NA	Norway	Human	Blood	Bloodstream	Klebsiella pneumoniae	strong	97	289156	410935	5558674	no	-	ST23	2	1	1	1	9	4	12	47	ybt 1; ICEKp10	2	2	2	2	2	6	6	2	2	2	2	-	29	clb 2	2	2	2	2	2	2	2	3	2
KP_NORM_BLD_113315	Pasteur	9816	2015	NA	Norway	Human	Blood	Bloodstream	Klebsiella pneumoniae	strong	69	327041	604235	5624013	no	-	ST23	2	1	1	1	9	4	12	47	ybt 1; ICEKp10	2	2	2	2	2	6	6	2	2	2	2	-	29	clb 2	2	2	2	2	2	2	2	3	2
KP_NORM_BLD_12851	Pasteur	9982	2001	NA	Norway	Human	Blood	Bloodstream	Klebsiella pneumoniae	strong	106	152966	300133	5556536	no	-	ST23	2	1	1	1	9	4	12	47	ybt 1; ICEKp10	2	2	2	2	2	6	6	2	2	2	2	-	29-2LV	clb 2	2	2	2	2	2	15	2	3	2
GCA_019165705.1	GCA_019165705.1	NCBI	2017	Changsha	China	Human	Liver abscess	Liver abscess	Klebsiella pneumoniae	strong	70	441157	1396855	5606739	yes (691)	ambiguous_bases	ST23	2	1	1	1	9	4	12	46	ybt 1; ICEKp10	2	2	2	2	2	36	6	2	2	2	2	-	29-1LV	clb 2	2	2	2	2	2	2	2*	3	2
GCA_001033615.1	GCA_001033615.1	NCBI	2014	NA	NA	Human	Not specified clinical sample	Not specified	Klebsiella pneumoniae	strong	2	5424551	5424551	5649212	yes (21060)	ambiguous_bases	ST23	2	1	1	1	9	4	12	57	ybt 1; ICEKp10	2	2	2	2	2	6	6	49	2	2	2	-	29	clb 2	2	2	2	2	2	2	2	3	2
GCA_001033995.1	GCA_001033995.1	NCBI	2013	NA	NA	Human	Not specified clinical sample	Not specified	Klebsiella pneumoniae	strong	7	4567076	4567076	5683141	yes (41536)	ambiguous_bases	ST23	2	1	1	1	9	4	12	47	ybt 1; ICEKp10	2	2	2	2	2	6	6	2	2	2	2	-	29	clb 2	2	2	2	2	2	2	2	3	2
GCA_001034005.1	GCA_001034005.1	NCBI	2014	NA	NA	Human	Not specified clinical sample	Not specified	Klebsiella pneumoniae	strong	3	4710294	4710294	5598979	yes (16413)	ambiguous_bases	ST23	2	1	1	1	9	4	12	59	ybt 1; ICEKp10	2	2	2	70	2	36	158	2	2	2	2	-	25	clb 2	2	2	11	2	2	2	2	3	2
GCA_001529935.1	GCA_001529935.1	NCBI	2015	Shanghai	China	Human	Blood	Bloodstream	Klebsiella pneumoniae	strong	2	5461919	5461919	5690826	no	-	ST23	2	1	1	1	9	4	12	338	ybt 1; ICEKp10	2	85	2	2	2	36	6	2	2	2	2	-	29	clb 2	2	2	2	2	2	2	2	3	2
GCA_001720635.1	GCA_001720635.1	NCBI	2014	NA	NA	Unknown	Not specified	Not specified	Klebsiella pneumoniae	strong	135	143118	441210	5719189	no	-	ST23	2	1	1	1	9	4	12	44-3LV	ybt 1; ICEKp10	2	2	2	2	2	396	488	2	2	2	246	-	12-3LV	clb 3	2	60	19	2	2	2	2	26	2
GCA_019165745.1	GCA_019165745.1	NCBI	2013	Changsha	China	Human	Liver abscess	Liver abscess	Klebsiella pneumoniae	strong	78	397459	922077	5647353	yes (782)	ambiguous_bases	ST23	2	1	1	1	9	4	12	46	ybt 1; ICEKp10	2	2	2	2	2	36	6	2	2	2	2	-	29-1LV	clb 2	2	2	2	2	2	2	2	3	2
GCA_002206015.1	GCA_002206015.1	NCBI	2012	Beijing	China	Human	Not specified clinical sample	Not specified	Klebsiella pneumoniae	strong	256	56563	249711	5564325	no	-	ST23	2	1	1	1	9	4	12	46-1LV	ybt 1; ICEKp10	2	2	107	2	2	36	6	2	2	2	2	-	29-1LV	clb 2	2	2	2	2	2	2	2	15	2
GCA_019165765.1	GCA_019165765.1	NCBI	2018	Changsha	China	Human	Liver abscess	Liver abscess	Klebsiella pneumoniae	strong	72	334175	454711	5500581	yes (1023)	ambiguous_bases	ST23	2	1	1	1	9	4	12	46-2LV	ybt 1; ICEKp10	2	2	2	2	2	36	6*	1	2	2	2	-	29	clb 2	2	2	2	2	2	2	2	3	2
GCA_002264195.1	GCA_002264195.1	NCBI	2014	Jiangxi	China	Human	Blood	Bloodstream	Klebsiella pneumoniae	strong	79	222872	666023	5675827	no	-	ST23	2	1	1	1	9	4	12	54	ybt 1; ICEKp10	2	2	2	2	2	6	40	2	2	2	2	-	29	clb 2	2	2	2	2	2	2	2	3	2
GCA_002264435.1	GCA_002264435.1	NCBI	2015	Zhejiang	China	Human	Blood	Bloodstream	Klebsiella pneumoniae	strong	63	291843	635366	5822605	no	-	ST23	2	1	1	1	9	4	12	46	ybt 1; ICEKp10	2	2	2	2	2	36	6	2	2	2	2	-	29-1LV	clb 2	2	2	2	10	2	2	2	3	2
GCA_002761315.1	GCA_002761315.1	NCBI	2007	Beijing	China	Human	Sputum	Respiratory tract	Klebsiella pneumoniae	strong	1	5633290	5633290	5633290	no	-	ST23	2	1	1	1	9	4	12	47-1LV	ybt 1; ICEKp10	2	2	2	2	2	6	466	2	2	2	2	-	29	clb 2	2	2	2	2	2	2	2	3	2
GCA_019165845.1	GCA_019165845.1	NCBI	2014	Changsha	China	Human	Liver abscess	Liver abscess	Klebsiella pneumoniae	strong	68	370145	952491	5529224	yes (786)	ambiguous_bases	ST23	2	1	1	1	9	4	12	47	ybt 1; ICEKp10	2	2	2	2	2	6	6	2	2	2	2	-	29	clb 2	2	2	2	2	2	2	2	3	2
GCA_002851855.1	GCA_002851855.1	NCBI	2017	Chengdu	China	Human	Not specified clinical sample	Not specified	Klebsiella pneumoniae	strong	100	233260	509278	5594750	yes (404)	ambiguous_bases	ST23	2	1	1	1	9	4	12	14-2LV	ybt 1; ICEKp10	111	2	2	2	2	398	6	2	2	2	2	-	13-2LV	clb 3	2	61	2	2	2	2	2	27	2
GCA_002853115.2	GCA_002853115.2	NCBI	2016	Chengdu	China	Human	Not specified clinical sample	Not specified	Klebsiella pneumoniae	strong	2	5470998	5470998	5699947	no	-	ST23	2	1	1	1	9	4	12	46	ybt 1; ICEKp10	2	2	2	2	2	36	6	2	2	2	2	-	29	clb 2	2	2	2	2	2	2	2	3	2
GCA_002870905.1	GCA_002870905.1	NCBI	2009	Shanghai	China	Human	Not specified clinical sample	Not specified	Klebsiella pneumoniae	strong	2	5414670	5414670	5584637	yes (2821)	ambiguous_bases	ST23	2	1	1	1	9	4	12	45-1LV	ybt 1; ICEKp10	2	2	2	2	2	361	6	2	2	2	2	-	26-1LV	clb 2	2	2	2	2	2	2	2	3	2
GCA_002870925.1	GCA_002870925.1	NCBI	2010	Shanghai	China	Human	Sputum	Respiratory tract	Klebsiella pneumoniae	strong	3	5534518	5534518	5817468	yes (3205)	ambiguous_bases	ST23	2	1	1	1	9	4	12	46-1LV	ybt 1; ICEKp10	2	2	2	2	2	36	438	2	2	2	2	-	29-1LV	clb 2	2	2	15	2	2	2	2	3	2
GCA_019165885.1	GCA_019165885.1	NCBI	2017	Changsha	China	Human	Liver abscess	Liver abscess	Klebsiella pneumoniae	strong	91	481343	907721	5655067	yes (683)	ambiguous_bases	ST23	2	1	1	1	9	4	12	46-3LV	ybt 1; ICEKp10	2	2*	2	2	2	36*	6*	2	2	2	2	-	29-2LV	clb 2 (truncated)	2	2	2	2	2	2	2*	3	2
GCA_019165945.1	GCA_019165945.1	NCBI	2016	Changsha	China	Human	Liver abscess	Liver abscess	Klebsiella pneumoniae	strong	138	381135	739604	5622246	yes (591)	ambiguous_bases	ST23	2	1	1	1	9	4	12	46-1LV	ybt 1; ICEKp10	2	2	2	2	2	36*	6	2	2	2	2	-	29-1LV	clb 2	2	2	2	2	2	2	2	3	2
GCA_003855515.1	GCA_003855515.1	NCBI	2015	NA	China	Human	Not specified clinical sample	Not specified	Klebsiella pneumoniae	strong	4	5464394	5464394	5951769	no	-	ST23	2	1	1	1	9	4	12	46-1LV	ybt 1; ICEKp10	2	2	167	2	2	36	6	2	2	2	2	-	29	clb 2	2	2	2	2	2	2	2	3	2
GCA_003953905.1	GCA_003953905.1	NCBI	2014	NA	China	Human	Not specified clinical sample	Not specified	Klebsiella pneumoniae	strong	2	5252687	5252687	5445863	no	-	ST23	2	1	1	1	9	4	12	46-1LV	ybt 1; ICEKp10	2	2	2	2	2	36	6	2	2	2	131	-	14-8LV	clb 2 (incomplete) (truncated)	2	2*	-	-	-	-	-	3*-0%	2
GCA_004118955.1	GCA_004118955.1	NCBI	2017	Nanchang	China	Human	Blood	Bloodstream	Klebsiella pneumoniae	strong	2	5463931	5463931	5821768	no	-	ST23	2	1	1	1	9	4	12	46-1LV	ybt 1; ICEKp10	2	2	2	2	2	36	6	2	2	2	158	-	29	clb 2	2	2	2	2	2	2	2	3	2
GCA_004310945.1	GCA_004310945.1	NCBI	2013	NA	Japan	Human	Not specified clinical sample	Not specified	Klebsiella pneumoniae	strong	70	459807	773927	5726310	no	-	ST23	2	1	1	1	9	4	12	46	ybt 1; ICEKp10	2	2	2	2	2	36	6	2	2	2	2	-	29	clb 2	2	2	2	2	2	2	2	3	2
GCA_004311665.1	GCA_004311665.1	NCBI	2014	NA	Japan	Human	Not specified clinical sample	Not specified	Klebsiella pneumoniae	strong	63	396835	1288544	5660475	no	-	ST23	2	1	1	1	9	4	12	57-1LV	ybt 1; ICEKp10	2	2	2	2	2	6	509	49	2	2	2	-	29	clb 2	2	2	2	2	2	2	2	3	2
GCA_004311965.1	GCA_004311965.1	NCBI	2014	NA	Japan	Human	Not specified clinical sample	Not specified	Klebsiella pneumoniae	strong	63	351522	1131170	5675628	no	-	ST23	2	1	1	1	9	4	12	46	ybt 1; ICEKp10	2	2	2	2	2	36	6	2	2	2	2	-	29	clb 2	2	2	2	2	2	2	2	3	2
GCA_004311985.1	GCA_004311985.1	NCBI	2014	NA	Japan	Human	Not specified clinical sample	Not specified	Klebsiella pneumoniae	strong	42	440525	1351546	5412827	no	-	ST23	2	1	1	1	9	4	12	57-2LV	ybt 1; ICEKp10	114	2	2	2	2	6	510	49	2	2	2	-	29	clb 2	2	2	2	2	2	2	2	3	2
GCA_004312625.1	GCA_004312625.1	NCBI	2014	NA	Japan	Human	Not specified clinical sample	Not specified	Klebsiella pneumoniae	strong	111	441208	840847	5634232	no	-	ST23	2	1	1	1	9	4	12	46	ybt 1; ICEKp10	2	2	2	2	2	36	6	2	2	2	2	-	13-2LV	clb 3	2	62	2	2	2	2	2	15	2
GCA_020525485.1	GCA_020525485.1	NCBI	2008	NA	France	Human	Liver abscess	Liver abscess	Klebsiella pneumoniae	strong	2	5431677	5431677	5661819	no	-	ST23	2	1	1	1	9	4	12	337	ybt 1; ICEKp10	2	2	2	2	2	14	6	2	2	2	2	-	29	clb 2	2	2	2	2	2	2	2	3	2
GCA_005405565.1	GCA_005405565.1	NCBI	2013	NA	NA	Human	Not specified clinical sample	Not specified	Klebsiella pneumoniae	strong	2	2795700	2795700	5262107	no	-	ST23	2	1	1	1	9	4	12	45-1LV	ybt 1; ICEKp10	2	2	2	2	2	408*	6	2	2	2	2	-	29	clb 2	2	2	2	2	2	2	2	3	2
GCA_006542115.2	GCA_006542115.2	NCBI	2008	NA	France	Human	Not specified clinical sample	Not specified	Klebsiella pneumoniae	strong	117	170834	306825	5514846	yes (1913)	ambiguous_bases	ST23	2	1	1	1	9	4	12	47	ybt 1; ICEKp10	2	2	2	2	2	6	6	2	2	2	2	-	29-1LV	clb 2	2	2*	2	2	2	2	2	3	2
GCA_007096935.1	GCA_007096935.1	NCBI	2016	Moscow	Russia	Human	Not specified clinical sample	Not specified	Klebsiella pneumoniae	strong	74	220354	448625	5558879	no	-	ST23	2	1	1	1	9	4	12	45-1LV	ybt 1; ICEKp10	2	2	2	2	2	116	6	2	2	2	2*	-	29-1LV	clb 2	2	2	2*	2	2	2	2	3	2
GCA_007096985.1	GCA_007096985.1	NCBI	2013	Moscow	Russia	Human	Not specified clinical sample	Not specified	Klebsiella pneumoniae	strong	300	56694	169303	5521123	no	-	ST23	2	1	1	1	9	4	12	46	ybt 1; ICEKp10	2	2	2	2	2	36	6	2	2	2	2	-	29	clb 2	2	2	2	2	2	2	2	3	2
GCA_022272515.1	GCA_022272515.1	NCBI	2012	Arizona	USA	Human	Liver abscess	Liver abscess	Klebsiella pneumoniae	strong	53	260133	605588	5728367	no	-	ST23	2	1	1	1	9	4	12	47	ybt 1; ICEKp10	2	2	2	2	2	6	6	2	2	2	2	-	29	clb 2	2	2	2	2	2	2	2	3	2
GCA_022273175.1	GCA_022273175.1	NCBI	NA	NA	Singapore	Human	Liver abscess	Liver abscess	Klebsiella pneumoniae	strong	177	69104	237767	5568694	no	-	ST23	2	1	1	1	9	4	12	45	ybt 1; ICEKp10	2	2	2	2	2	116	6	2	2	2	2	-	29-1LV	clb 2 (truncated)	2*-69%	2	2	2	2	2	2	3	2
GCA_022273205.1	GCA_022273205.1	NCBI	NA	NA	Singapore	Human	Liver abscess	Liver abscess	Klebsiella pneumoniae	strong	168	83285	258040	5743152	no	-	ST23	2	1	1	1	9	4	12	47	ybt 1; ICEKp10	2	2	2	2	2	6	6	2	2	2	2	-	29	clb 2	2	2	2	2	2	2	2	3	2
GCA_022273315.1	GCA_022273315.1	NCBI	NA	NA	Singapore	Human	Liver abscess	Liver abscess	Klebsiella pneumoniae	strong	170	74266	212183	5654703	no	-	ST23	2	1	1	1	9	4	12	46	ybt 1; ICEKp10	2	2	2	2	2	36	6	2	2	2	2	-	29	clb 2	2	2	2	2	2	2	2	3	2
GCA_008107525.1	GCA_008107525.1	NCBI	2017	NA	NA	Unknown	Not specified	Not specified	Klebsiella pneumoniae	strong	43	418320	1006670	5659006	no	-	ST23	2	1	1	1	9	4	12	47	ybt 1; ICEKp10	2	2	2	2	2	6	6	2	2	2	2	-	29-1LV	clb 2	2	2*	2	2	2	2	2	3	2
GCA_008107555.1	GCA_008107555.1	NCBI	2017	NA	NA	Unknown	Not specified	Not specified	Klebsiella pneumoniae	strong	33	508790	1405700	5600181	no	-	ST23	2	1	1	1	9	4	12	47	ybt 1; ICEKp10	2	2	2	2	2	6	6	2	2	2	2	-	29-1LV	clb 2	2	2*	2	2	2	2	2	3	2
GCA_008274175.1	GCA_008274175.1	NCBI	2015	Moscow	Russia	Human	Not specified clinical sample	Not specified	Klebsiella pneumoniae	strong	77	154881	604240	5573189	no	-	ST23	2	1	1	1	9	4	12	47	ybt 1; ICEKp10	2	2	2	2	2	6	6	2	2	2	2	-	29	clb 2	2	2	2	2	2	2	2	3	2
GCA_008274195.1	GCA_008274195.1	NCBI	2013	Moscow	Russia	Human	Endotracheal aspirate	Respiratory tract	Klebsiella pneumoniae	strong	245	99224	379320	5811379	no	-	ST23	2	1	1	1	9	4	12	46-1LV	ybt 1; ICEKp10	2	2	2	2	2	36	6	2	93	2	2	-	29-1LV	clb 2 (truncated)	2	2*-0%	2	2	2	2	2	3	2
GCA_008572945.1	GCA_008572945.1	NCBI	2014	NA	Singapore	Human	Blood	Bloodstream	Klebsiella pneumoniae	strong	84	289450	756713	5729239	no	-	ST23	2	1	1	1	9	4	12	47	ybt 1; ICEKp10	2	2	2	2	2	6	6	2	2	2	2	-	29	clb 2	2	2	2	2	2	2	2	3	2
GCA_022273435.1	GCA_022273435.1	NCBI	NA	NA	Singapore	Human	Liver abscess	Liver abscess	Klebsiella pneumoniae	strong	250	47269	175891	5726256	no	-	ST23	2	1	1	1	9	4	12	44	ybt 1; ICEKp10	2	2	2	2	2	121	119	2	2	2	2	-	13-1LV	clb 3	2	20	2	2	2	2	2	3	2
GCA_022273515.1	GCA_022273515.1	NCBI	NA	NA	Singapore	Human	Liver abscess	Liver abscess	Klebsiella pneumoniae	strong	193	77188	326957	5585982	no	-	ST23	2	1	1	1	9	4	12	52	ybt 1; ICEKp10	2	2	2	2	2	6	118	2	2	2	2	-	29	clb 2	2	2	2	2	2	2	2	3	2
GCA_008573035.1	GCA_008573035.1	NCBI	2013	NA	Singapore	Human	Blood	Bloodstream	Klebsiella pneumoniae	strong	6	5444482	5444482	6078494	no	-	ST23	2	1	1	1	9	4	12	47	ybt 1; ICEKp10	2	2	2	2	2	6	6	2	2	2	2	-	29	clb 2	2	2	2	2	2	2	2	3	2
GCA_008573055.1	GCA_008573055.1	NCBI	2013	NA	Singapore	Human	Sputum	Respiratory tract	Klebsiella pneumoniae	strong	5	5443212	5443212	5859380	no	-	ST23	2	1	1	1	9	4	12	47	ybt 1; ICEKp10	2	2	2	2	2	6	6	2	2	2	2	-	29	clb 2	2	2	2	2	2	2	2	3	2
GCA_008756855.1	GCA_008756855.1	NCBI	2016	Shenzhen	China	Human	Sputum	Respiratory tract	Klebsiella pneumoniae	strong	165	519458	1103580	5685673	yes (95)	ambiguous_bases	ST23	2	1	1	1	9	4	12	46	ybt 1; ICEKp10	2	2	2	2	2	36	6	2	2	2	2	-	29-1LV	clb 2	2*	2	2	2	2	2	2	3	2
GCA_022273575.1	GCA_022273575.1	NCBI	NA	NA	Singapore	Human	Liver abscess	Liver abscess	Klebsiella pneumoniae	strong	285	55308	164140	5603531	no	-	ST23	2	1	1	1	9	4	12	52	ybt 1; ICEKp10	2	2	2	2	2	6	118	2	2	2	2	-	29	clb 2	2	2	2	2	2	2	2	3	2
GCA_022273595.1	GCA_022273595.1	NCBI	NA	NA	Singapore	Human	Liver abscess	Liver abscess	Klebsiella pneumoniae	strong	171	69880	212114	5618725	no	-	ST23	2	1	1	1	9	4	12	159	ybt 1; ICEKp10	42	2	2	2	2	6	6	2	2	61	2	-	31	clb 2	2	2	2	2	2	2	2	3	2
GCA_023740335.1	GCA_023740335.1	NCBI	2020	Beijing	China	Human	Liver abscess	Liver abscess	Klebsiella pneumoniae	strong	49	327039	967146	5617348	no	-	ST23	2	1	1	1	9	4	12	46	ybt 1; ICEKp10	2	2	2	2	2	36	6	2	2	2	2	-	29-3LV	clb 2	2*	2	2	2	2	2	2	3	2
GCA_023741535.1	GCA_023741535.1	NCBI	2021	Beijing	China	Human	Liver abscess	Liver abscess	Klebsiella pneumoniae	strong	60	396359	1297025	5636209	no	-	ST23	2	1	1	1	9	4	12	46	ybt 1; ICEKp10	2	2	2	2	2	36	6	2	2	2	2	-	29-1LV	clb 2	2	2	2	2	2	2	2	3	2
GCA_023742255.1	GCA_023742255.1	NCBI	2020	Beijing	China	Human	Liver abscess	Liver abscess	Klebsiella pneumoniae	strong	77	289156	914689	5683441	no	-	ST23	2	1	1	1	9	4	12	46	ybt 1; ICEKp10	2	2	2	2	2	36	6	2	2	2	2	-	29	clb 2	2	2	2	2	2	2	2	3	2
GCA_010591245.1	GCA_010591245.1	NCBI	2015	NA	USA	Human	Lung	Respiratory tract	Klebsiella pneumoniae	strong	1104	203112	441607	5825260	yes (1772)	ambiguous_bases	ST23	2	1	1	1	9	4	12	57	ybt 1; ICEKp10	2	2	2	2	2	6	6	49	2	2	2	-	29	clb 2	2	2	2	2	2	2	2	3	2
GCA_010598135.1	GCA_010598135.1	NCBI	2015	NA	USA	Human	Lung	Respiratory tract	Klebsiella pneumoniae	strong	500	102901	203184	5486881	yes (977)	ambiguous_bases	ST23	2	1	1	1	9	4	12	47	ybt 1; ICEKp10	2	2	2	2	2	6	6	2	2	2	2	-	29	clb 2	2	2	2	2	2	2	2	3	2
GCA_023742665.1	GCA_023742665.1	NCBI	2019	Beijing	China	Human	Liver abscess	Liver abscess	Klebsiella pneumoniae	strong	63	306849	622078	5614467	no	-	ST23	2	1	1	1	9	4	12	46	ybt 1; ICEKp10	2	2	2	2	2	36	6	2	2	2	2	-	29	clb 2	2	2	2	2	2	2	2	3	2
GCA_012970245.1	GCA_012970245.1	NCBI	2016	Gangwon	South Korea	Human	Blood	Bloodstream	Klebsiella pneumoniae	strong	3	5532256	5532256	5763471	no	-	ST23	2	1	1	1	9	4	12	47-1LV	ybt 1; ICEKp10	108	2	2	2	2	6	6	2	2	2	2	-	29	clb 2	2	2	2	2	2	2	2	3	2
GCA_012970645.1	GCA_012970645.1	NCBI	2016	Seoul	South Korea	Human	Blood	Bloodstream	Klebsiella pneumoniae	strong	3	5382945	5382945	5696131	no	-	ST23	2	1	1	1	9	4	12	47	ybt 1; ICEKp10	2	2	2	2	2	6	6	2	2	2	2	-	29	clb 2	2	2	2	2	2	2	2	3	2
GCA_014283685.1	GCA_014283685.1	NCBI	2016	Beijing	China	Human	Not specified clinical sample	Not specified	Klebsiella pneumoniae	strong	53	307735	880309	5594153	no	-	ST23	2	1	1	1	9	4	12	47	ybt 1; ICEKp10	2	2	2	2	2	6	6	2	2	2	2	-	29-2LV	clb 2	2	2	2	2	2	2	2*	3*	2
GCA_014283845.1	GCA_014283845.1	NCBI	2016	Beijing	China	Human	Not specified clinical sample	Not specified	Klebsiella pneumoniae	strong	60	424701	1416038	5696057	no	-	ST23	2	1	1	1	9	4	12	46	ybt 1; ICEKp10	2	2	2	2	2	36	6	2	2	2	2	-	29	clb 2	2	2	2	2	2	2	2	3	2
GCA_014285195.1	GCA_014285195.1	NCBI	2016	Beijing	China	Human	Not specified clinical sample	Not specified	Klebsiella pneumoniae	strong	59	416920	717095	5510623	no	-	ST23	2	1	1	1	9	4	12	46-1LV	ybt 1; ICEKp10	2	2	2	2	2	36	6	2	2	2	131	-	26-1LV	clb 2	2	2	2	2	2	2	2	3	2
GCA_014286065.1	GCA_014286065.1	NCBI	2012	Beijing	China	Human	Not specified clinical sample	Not specified	Klebsiella pneumoniae	strong	58	396511	672363	5630573	no	-	ST23	2	1	1	1	9	4	12	46	ybt 1; ICEKp10	2	2	2	2	2	36	6	2	2	2	2	-	29	clb 2	2	2	2	2	2	2	2	3	2
GCA_014287045.1	GCA_014287045.1	NCBI	2007	Beijing	China	Human	Not specified clinical sample	Not specified	Klebsiella pneumoniae	strong	41	440925	1079151	5521671	no	-	ST23	2	1	1	1	9	4	12	47	ybt 1; ICEKp10	2	2	2	2	2	6	6	2	2	2	2	-	29	clb 2	2	2	2	2	2	2	2	3	2
GCA_014288175.1	GCA_014288175.1	NCBI	2004	Beijing	China	Human	Not specified clinical sample	Not specified	Klebsiella pneumoniae	strong	42	440947	1415225	5569678	no	-	ST23	2	1	1	1	9	4	12	46	ybt 1; ICEKp10	2	2	2	2	2	36	6	2	2	2	2	-	29-1LV	clb 2	2	2	2	2	2	2	2	3*	2
GCA_014288245.1	GCA_014288245.1	NCBI	2004	Beijing	China	Human	Not specified clinical sample	Not specified	Klebsiella pneumoniae	strong	54	327040	662510	5521370	no	-	ST23	2	1	1	1	9	4	12	54	ybt 1; ICEKp10	2	2	2	2	2	6	40	2	2	2	2	-	29	clb 2	2	2	2	2	2	2	2	3	2
GCA_014288535.1	GCA_014288535.1	NCBI	2015	Beijing	China	Human	Not specified clinical sample	Not specified	Klebsiella pneumoniae	strong	40	440828	2044803	5567507	no	-	ST23	2	1	1	1	9	4	12	46	ybt 1; ICEKp10	2	2	2	2	2	36	6	2	2	2	2	-	29-1LV	clb 2	2*	2	2	2	2	2	2	3	2
GCA_014288675.1	GCA_014288675.1	NCBI	2005	Beijing	China	Human	Not specified clinical sample	Not specified	Klebsiella pneumoniae	strong	60	396506	1229396	5731145	no	-	ST23	2	1	1	1	9	4	12	47-1LV	ybt 1; ICEKp10	2	2	2	2	2	6	466	2	2	2	2	-	29	clb 2	2	2	2	2	2	2	2	3	2
GCA_014288705.1	GCA_014288705.1	NCBI	2006	Beijing	China	Human	Not specified clinical sample	Not specified	Klebsiella pneumoniae	strong	56	396506	1229192	5731154	no	-	ST23	2	1	1	1	9	4	12	47-1LV	ybt 1; ICEKp10	2	2	2	2	2	6	466	2	2	2	2	-	29	clb 2	2	2	2	2	2	2	2	3	2
GCA_014288855.1	GCA_014288855.1	NCBI	2005	Beijing	China	Human	Not specified clinical sample	Not specified	Klebsiella pneumoniae	strong	62	396506	1229396	5730415	no	-	ST23	2	1	1	1	9	4	12	47-1LV	ybt 1; ICEKp10	2	2	2	2	2	6	466	2	2	2	2	-	29	clb 2	2	2	2	2	2	2	2	3	2
GCA_014288915.1	GCA_014288915.1	NCBI	2003	Beijing	China	Human	Not specified clinical sample	Not specified	Klebsiella pneumoniae	strong	79	254001	567798	5557456	no	-	ST23	2	1	1	1	9	4	12	47-1LV	ybt 1; ICEKp10	2	2*	2	2	2	6	6	2	2	2	2	-	29	clb 2	2	2	2	2	2	2	2	3	2
GCA_014289545.1	GCA_014289545.1	NCBI	2015	Beijing	China	Human	Not specified clinical sample	Not specified	Klebsiella pneumoniae	strong	56	481117	1375330	5619928	no	-	ST23	2	1	1	1	9	4	12	46	ybt 1; ICEKp10	2	2	2	2	2	36	6	2	2	2	2	-	29-1LV	clb 2	2	2	2	2	2	2	2	3	2
GCA_014289705.1	GCA_014289705.1	NCBI	2015	Beijing	China	Human	Not specified clinical sample	Not specified	Klebsiella pneumoniae	strong	183	131115	383252	5752774	no	-	ST23	2	1	1	1	9	4	12	43	ybt 1; ICEKp10	2	17	2	2	2	36	6	2	2	2	2	-	29	clb 2	2	2	2	2	2	2	2	3	2
GCA_014290045.1	GCA_014290045.1	NCBI	2007	Beijing	China	Human	Not specified clinical sample	Not specified	Klebsiella pneumoniae	strong	55	481117	764914	5622932	no	-	ST23	2	1	1	1	9	4	12	46-1LV	ybt 1; ICEKp10	2	2	2	2	2	36	6	2	2	2	131	-	26-1LV	clb 2	2	2	2	2	2	2	2	3	2
GCA_014893885.1	GCA_014893885.1	NCBI	10	Antananarivo	Madagascar	Human	Sputum	Respiratory tract	Klebsiella pneumoniae	strong	110	148553	318515	5345562	yes (1398)	ambiguous_bases	ST23	2	1	1	1	9	4	12	47-1LV	ybt 1; ICEKp10	2	2	2*	2	2	6	6	2	2	2	2	-	29	clb 2	2	2	2	2	2	2	2	3	2
GCA_023742815.1	GCA_023742815.1	NCBI	2019	Beijing	China	Human	Liver abscess	Liver abscess	Klebsiella pneumoniae	strong	60	446182	1414720	5629727	no	-	ST23	2	1	1	1	9	4	12	46-2LV	ybt 1; ICEKp10	2	2	2	2	2	36	6*	2	2	2	2*	-	29-1LV	clb 2 (truncated)	2	2*-4%	2	2	2	2	2	3	2
GCA_015209285.1	GCA_015209285.1	NCBI	2013	Moscow	Russia	Human	Endotracheal aspirate	Respiratory tract	Klebsiella pneumoniae	strong	74	157398	441624	5620879	no	-	ST23	2	1	1	1	9	4	12	47	ybt 1; ICEKp10	2	2	2	2	2	6	6	2	2	2	2	-	29-1LV	clb 2	2	2*	2	2	2	2	2	3	2
GCA_015209325.1	GCA_015209325.1	NCBI	2014	Moscow	Russia	Human	Oropharyngeal swab	Respiratory tract	Klebsiella pneumoniae	strong	78	180119	449245	5580912	no	-	ST23	2	1	1	1	9	4	12	47	ybt 1; ICEKp10	2	2	2	2	2	6	6	2	2	2	2	-	29	clb 2	2	2	2	2	2	2	2	3	2
GCA_023743015.1	GCA_023743015.1	NCBI	2018	Beijing	China	Human	Liver abscess	Liver abscess	Klebsiella pneumoniae	strong	46	359379	1051984	5696133	no	-	ST23	2	1	1	1	9	4	12	47	ybt 1; ICEKp10	2	2	2	2	2	6	6	2	2	2	2	-	29-1LV	clb 2	2*	2	2	2	2	2	2	3	2
GCA_015290985.1	GCA_015290985.1	NCBI	2017	Qingdao	China	Human	Sputum	Respiratory tract	Klebsiella pneumoniae	strong	8	5448209	5448209	6171644	no	-	ST23	2	1	1	1	9	4	12	47-1LV	ybt 1; ICEKp10	2*	2	2	2	2	6	6	2	2	2	2	-	29-2LV	clb 2	2	2	2*	2	2	2	2	3*	2
GCA_015355835.1	GCA_015355835.1	NCBI	2019	Nanchang	China	Human	Blood	Bloodstream	Klebsiella pneumoniae	strong	3	5470352	5470352	5703649	no	-	ST23	2	1	1	1	9	4	12	46	ybt 1; ICEKp10	2	2	2	2	2	36	6	2	2	2	2	-	29	clb 2	2	2	2	2	2	2	2	3	2
GCA_015355855.1	GCA_015355855.1	NCBI	2019	Nanchang	China	Human	Blood	Bloodstream	Klebsiella pneumoniae	strong	3	5343244	5343244	5682708	no	-	ST23	2	1	1	1	9	4	12	47-1LV	ybt 1; ICEKp10	2*	2	2	2	2	6	6	2	2	2	2	-	29	clb 2	2	2	2	2	2	2	2	3	2
GCA_015355955.1	GCA_015355955.1	NCBI	2019	Nanchang	China	Human	Not specified clinical sample	Not specified	Klebsiella pneumoniae	strong	3	5405395	5405395	5739454	no	-	ST23	2	1	1	1	9	4	12	46-1LV	ybt 1; ICEKp10	2	2	107	2	2	36	6	2	2	2	2	-	29-2LV	clb 2	2	2	2	2	2	2	2	15	2*
GCA_015355975.1	GCA_015355975.1	NCBI	2019	Nanchang	China	Human	Not specified clinical sample	Not specified	Klebsiella pneumoniae	strong	3	5405388	5405388	5739446	no	-	ST23	2	1	1	1	9	4	12	46-1LV	ybt 1; ICEKp10	2	2	107	2	2	36	6	2	2	2	2	-	29-2LV	clb 2	2	2	2	2	2	2	2	15	2*
GCA_026017685.1	GCA_026017685.1	NCBI	2021	NA	Italy	Human	Liver abscess	Liver abscess	Klebsiella pneumoniae	strong	223	43389	162986	5562797	no	-	ST23	2	1	1	1	9	4	12	54	ybt 1; ICEKp10	2	2	2	2	2	6	40	2	2	2	2	-	29-1LV	clb 2	2	2	2	2	2	2	2	3	2*
GCA_015700015.1	GCA_015700015.1	NCBI	2020	NA	France	Human	Blood	Bloodstream	Klebsiella pneumoniae	strong	87	165538	308059	5561099	no	-	ST23	2	1	1	1	9	4	12	47-1LV	ybt 1; ICEKp10	2	2	2*	2	2	6	6	2	2	2	2	-	29-1LV	clb 2	2	2	2*	2	2	2	2	3	2
GCA_015700025.1	GCA_015700025.1	NCBI	2017	NA	France	Human	Blood	Bloodstream	Klebsiella pneumoniae	strong	122	162815	281362	5695948	no	-	ST23	2	1	1	1	9	4	12	47	ybt 1; ICEKp10	2	2	2	2	2	6	6	2	2	2	2	-	29-1LV	clb 2	2	2	2	2	2	2	2	3	2*
GCA_016139095.1	GCA_016139095.1	NCBI	2015	NA	Belarus	Human	Not specified clinical sample	Not specified	Klebsiella pneumoniae	strong	68	326514	933595	5534485	yes (1602)	ambiguous_bases	ST23	2	1	1	1	9	4	12	47	ybt 1; ICEKp10	2	2	2	2	2	6	6	2	2	2	2	-	29	clb 2	2	2	2	2	2	2	2	3	2
GCA_016614925.1	GCA_016614925.1	NCBI	NA	NA	NA	Human	Blood	Bloodstream	Klebsiella pneumoniae	strong	44	289249	917109	5642681	yes (964)	ambiguous_bases	ST23	2	1	1	1	9	4	12	46-1LV	ybt 1; ICEKp10	2	2	2	2	2	36	6	2	2	2	2*	-	29	clb 2	2	2	2	2	2	2	2	3	2
GCA_016615785.1	GCA_016615785.1	NCBI	NA	NA	NA	Human	Blood	Bloodstream	Klebsiella pneumoniae	strong	58	326853	1228797	5657945	yes (1360)	ambiguous_bases	ST23	2	1	1	1	9	4	12	47-1LV	ybt 1; ICEKp10	2	2	2	2	2	6	466	2	2	2	2	-	29-1LV	clb 2	2	2	2	2	2	2	2	3	2
GCA_016616875.1	GCA_016616875.1	NCBI	NA	NA	NA	Human	Blood	Bloodstream	Klebsiella pneumoniae	strong	73	289367	724364	5936683	yes (1358)	ambiguous_bases	ST23	2	1	1	1	9	4	12	46-1LV	ybt 1; ICEKp10	2	2	2	2	2	36	6*	2	2	2	2	-	26-2LV	clb 2	2	2	2*	2	2	2	2	3	2
GCA_016634505.1	GCA_016634505.1	NCBI	2013	NA	Australia	Human	Blood	Bloodstream	Klebsiella pneumoniae	strong	108	186323	488968	5582587	no	-	ST23	2	1	1	1	9	4	12	46	ybt 1; ICEKp10	2	2	2	2	2	36	6	2	2	2	2	-	29	clb 2	2	2	2	2	2	2	2	3	2
GCA_016635135.1	GCA_016635135.1	NCBI	2014	NA	Australia	Human	Blood	Bloodstream	Klebsiella pneumoniae	strong	78	177926	380803	5632812	no	-	ST23	2	1	1	1	9	4	12	57-1LV	ybt 1; ICEKp10	2	2	2	2	2	6	510	49	2	2	2	-	29	clb 2	2	2	2	2	2	2	2	3	2
GCA_016635215.1	GCA_016635215.1	NCBI	2014	NA	Australia	Human	Blood	Bloodstream	Klebsiella pneumoniae	strong	149	208296	417673	5686502	no	-	ST23	2	1	1	1	9	4	12	54-1LV	ybt 1; ICEKp10	2	2	2	2	2	6	40*	2	2	2	2	-	29	clb 2	2	2	2	2	2	2	2	3	2
GCA_016888185.1	GCA_016888185.1	NCBI	2015	Moscow	Russia	Human	Oropharyngeal swab	Respiratory tract	Klebsiella pneumoniae	strong	77	154881	604240	5573154	no	-	ST23	2	1	1	1	9	4	12	47	ybt 1; ICEKp10	2	2	2	2	2	6	6	2	2	2	2	-	29	clb 2	2	2	2	2	2	2	2	3	2
GCA_016903495.1	GCA_016903495.1	NCBI	NA	Washington	USA	Human	Not specified clinical sample	Not specified	Klebsiella pneumoniae	strong	2	5342001	5342001	5566782	no	-	ST23	2	1	1	1	9	4	12	57	ybt 1; ICEKp10	2	2	2	2	2	6	6	49	2	2	2	-	29	clb 2	2	2	2	2	2	2	2	3	2
GCA_029911625.1	GCA_029911625.1	NCBI	NA	NA	Singapore	Human	Liver abscess	Liver abscess	Klebsiella pneumoniae	strong	224	249586	766837	5612946	no	-	ST23	2	1	1	1	9	4	12	47-1LV	ybt 1; ICEKp10	2	2	2	2	2	6	6*	2	2	2	2	-	29	clb 2	2	2	2	2	2	2	2	3	2
GCA_016916615.1	GCA_016916615.1	NCBI	2019	Moscow	Russia	Human	Oropharyngeal swab	Respiratory tract	Klebsiella pneumoniae	strong	83	203441	604207	5551852	no	-	ST23	2	1	1	1	9	4	12	47	ybt 1; ICEKp10	2	2	2	2	2	6	6	2	2	2	2	-	29	clb 2	2	2	2	2	2	2	2	3	2
GCA_029911705.1	GCA_029911705.1	NCBI	NA	NA	Singapore	Human	Liver abscess	Liver abscess	Klebsiella pneumoniae	strong	121	160550	417703	5523755	no	-	ST23	2	1	1	1	9	4	12	47	ybt 1; ICEKp10	2	2	2	2	2	6	6	2	2	2	2	-	29-1LV	clb 2	2	2	2	2	2	2	2	3	2*
GCA_018156325.1	GCA_018156325.1	NCBI	NA	NA	NA	Unknown	Not specified	Not specified	Klebsiella pneumoniae	strong	91	150517	378527	5766578	no	-	ST23	2	1	1	1	9	4	12	47	ybt 1; ICEKp10	2	2	2	2	2	6	6	2	2	2	2	-	29	clb 2	2	2	2	2	2	2	2	3	2
GCA_018279185.1	GCA_018279185.1	NCBI	2016	HeBei	China	Human	Sputum	Respiratory tract	Klebsiella pneumoniae	strong	3	5331308	5331308	5593962	no	-	ST23	2	1	1	1	9	4	12	54	ybt 1; ICEKp10	2	2	2	2	2	6	40	2	2	2	2	-	29	clb 2	2	2	2	2	2	2	2	3	2
GCA_029911735.1	GCA_029911735.1	NCBI	NA	NA	Singapore	Human	Liver abscess	Liver abscess	Klebsiella pneumoniae	strong	249	185729	462527	5580495	no	-	ST23	2	1	1	1	9	4	12	47-1LV	ybt 1; ICEKp10	108*	2	2	2	2	6	6	2	2	2	2	-	29-1LV	clb 2 (truncated)	2	2	2	2	2	2*-77%	2	3	2
GCA_029911785.1	GCA_029911785.1	NCBI	NA	NA	Singapore	Human	Liver abscess	Liver abscess	Klebsiella pneumoniae	strong	90	179693	599525	5582029	no	-	ST23	2	1	1	1	9	4	12	47	ybt 1; ICEKp10	2	2	2	2	2	6	6	2	2	2	2	-	29	clb 2	2	2	2	2	2	2	2	3	2
GCA_029911805.1	GCA_029911805.1	NCBI	NA	NA	Singapore	Human	Liver abscess	Liver abscess	Klebsiella pneumoniae	strong	234	185843	594257	5641139	no	-	ST23	2	1	1	1	9	4	12	53	ybt 1; ICEKp10	2	2	2	2	2	6	124	2	2	2	2	-	29-1LV	clb 2	2	2	2*	2	2	2	2	3	2
GCA_029911815.1	GCA_029911815.1	NCBI	NA	NA	Singapore	Human	Liver abscess	Liver abscess	Klebsiella pneumoniae	strong	98	209706	402280	5603300	no	-	ST23	2	1	1	1	9	4	12	45-1LV	ybt 1; ICEKp10	2	2	2	2	2	116	6	2	2	2	2*	-	29-1LV	clb 2	2	2*	2	2	2	2	2	3	2
GCA_029911845.1	GCA_029911845.1	NCBI	NA	NA	Singapore	Human	Liver abscess	Liver abscess	Klebsiella pneumoniae	strong	368	142489	600538	5496185	no	-	ST23	2	1	1	1	9	4	12	47-1LV	ybt 1; ICEKp10	2	2	2	2	2	6	6*	2	2	2	2	-	29-2LV	clb 2	2	2*	2	2	2	2	2	3	2
GCA_029911885.1	GCA_029911885.1	NCBI	NA	NA	Singapore	Human	Liver abscess	Liver abscess	Klebsiella pneumoniae	strong	495	255873	594965	5729572	no	-	ST23	2	1	1	1	9	4	12	47	ybt 1; ICEKp10	2	2	2	2	2	6	6	2	2	2	2	-	29	clb 2	2	2	2	2	2	2	2	3	2
GCA_019391975.1	GCA_019391975.1	NCBI	2020	Saint-Petersburg	Russia	Human	Bronchoalveolar lavage fluid	Respiratory tract	Klebsiella pneumoniae	strong	575	35723	116946	5597830	no	-	ST23	2	1	1	1	9	4	12	47-2LV	ybt 1; ICEKp10	84	2	2	2	2	6	6*	2	2	2	2	-	29-3LV	clb 2 (truncated)	2*-0%	2*	2	2	2	2	2	3*	2
GCA_029912355.1	GCA_029912355.1	NCBI	NA	NA	Singapore	Human	Liver abscess	Liver abscess	Klebsiella pneumoniae	strong	460	185832	595978	5660478	no	-	ST23	2	1	1	1	9	4	12	47-1LV	ybt 1; ICEKp10	2	2	2	2*	2	6	6	2	2	2	2	-	13-6LV	clb 3 (incomplete) (truncated)	-	-	-	-	-	2*-0%	2	3	2
GCA_029912415.1	GCA_029912415.1	NCBI	NA	NA	Singapore	Human	Liver abscess	Liver abscess	Klebsiella pneumoniae	strong	208	212683	594827	5678293	no	-	ST23	2	1	1	1	9	4	12	53	ybt 1; ICEKp10	2	2	2	2	2	6	124	2	2	2	2	-	29	clb 2	2	2	2	2	2	2	2	3	2
GCA_029912455.1	GCA_029912455.1	NCBI	NA	NA	Singapore	Human	Liver abscess	Liver abscess	Klebsiella pneumoniae	strong	223	287200	547568	5789373	no	-	ST23	2	1	1	1	9	4	12	47	ybt 1; ICEKp10	2	2	2	2	2	6	6	2	2	2	2	-	29	clb 2	2	2	2	2	2	2	2	3	2
GCA_029912505.1	GCA_029912505.1	NCBI	NA	NA	Singapore	Human	Liver abscess	Liver abscess	Klebsiella pneumoniae	strong	154	202117	340901	5676095	no	-	ST23	2	1	1	1	9	4	12	47	ybt 1; ICEKp10	2	2	2	2	2	6	6	2	2	2	2	-	29	clb 2	2	2	2	2	2	2	2	3	2
GCA_029912525.1	GCA_029912525.1	NCBI	NA	NA	Singapore	Human	Liver abscess	Liver abscess	Klebsiella pneumoniae	strong	238	222543	654327	5676961	no	-	ST23	2	1	1	1	9	4	12	47	ybt 1; ICEKp10	2	2	2	2	2	6	6	2	2	2	2	-	29	clb 2	2	2	2	2	2	2	2	3	2
GCA_029912565.1	GCA_029912565.1	NCBI	NA	NA	Singapore	Human	Liver abscess	Liver abscess	Klebsiella pneumoniae	strong	406	209811	517019	5618086	no	-	ST23	2	1	1	1	9	4	12	47	ybt 1; ICEKp10	2	2	2	2	2	6	6	2	2	2	2	-	29	clb 2	2	2	2	2	2	2	2	3	2
GCA_029912625.1	GCA_029912625.1	NCBI	NA	NA	Singapore	Human	Liver abscess	Liver abscess	Klebsiella pneumoniae	strong	376	172339	473363	5871488	no	-	ST23	2	1	1	1	9	4	12	47-1LV	ybt 1; ICEKp10	2	2	2	2	2	6*	6	2	2	2	2	-	29	clb 2	2	2	2	2	2	2	2	3	2
GCA_029912635.1	GCA_029912635.1	NCBI	NA	NA	Singapore	Human	Liver abscess	Liver abscess	Klebsiella pneumoniae	strong	267	211394	596797	5586321	no	-	ST23	2	1	1	1	9	4	12	53	ybt 1; ICEKp10	2	2	2	2	2	6	124	2	2	2	2	-	29	clb 2	2	2	2	2	2	2	2	3	2
GCA_029912645.1	GCA_029912645.1	NCBI	NA	NA	Singapore	Human	Liver abscess	Liver abscess	Klebsiella pneumoniae	strong	724	183419	595865	5650138	no	-	ST23	2	1	1	1	9	4	12	47	ybt 1; ICEKp10	2	2	2	2	2	6	6	2	2	2	2	-	29	clb 2	2	2	2	2	2	2	2	3	2
GCA_019454345.1	GCA_019454345.1	NCBI	2017	Huzhou	China	Human	Sputum	Respiratory tract	Klebsiella pneumoniae	strong	3	5428398	5428398	5606745	no	-	ST23	2	1	1	1	9	4	12	46	ybt 1; ICEKp10	2	2	2	2	2	36	6	2	2	2	2	-	29	clb 2	2	2	2	2	2	2	2	3	2
GCA_029912685.1	GCA_029912685.1	NCBI	NA	NA	Singapore	Human	Liver abscess	Liver abscess	Klebsiella pneumoniae	strong	277	230623	566244	5636158	no	-	ST23	2	1	1	1	9	4	12	47-1LV	ybt 1; ICEKp10	2	2	2	2	2	6	6	2	2	2	2*	-	29-1LV	clb 2 (incomplete)	-	2	2	2	2	2	2	3	2
GCA_019915305.1	GCA_019915305.1	NCBI	2021	Almaty	Kazakhstan	Human	Oropharyngeal swab	Respiratory tract	Klebsiella pneumoniae	strong	2	5498275	5498275	5716056	no	-	ST23	2	1	1	1	9	4	12	46-1LV	ybt 1; ICEKp10	2	2	2	2*	2	36	6	2	2	2	2	-	29	clb 2	2	2	2	2	2	2	2	3	2
GCA_020477105.1	GCA_020477105.1	NCBI	2019	Beijing	China	Human	Not specified clinical sample	Not specified	Klebsiella pneumoniae	strong	53	396511	670780	5777015	no	-	ST23	2	1	1	1	9	4	12	46-1LV	ybt 1; ICEKp10	2	2	2	2	2	36	6*	2	2	2	2	-	29-1LV	clb 2	2	2	2	2	2	2	2	3	2*
GCA_020477155.1	GCA_020477155.1	NCBI	2019	Beijing	China	Human	Not specified clinical sample	Not specified	Klebsiella pneumoniae	strong	55	440924	1409504	5564580	no	-	ST23	2	1	1	1	9	4	12	46	ybt 1; ICEKp10	2	2	2	2	2	36	6	2	2	2	2	-	29	clb 2	2	2	2	2	2	2	2	3	2
GCA_020477165.1	GCA_020477165.1	NCBI	2019	Beijing	China	Human	Not specified clinical sample	Not specified	Klebsiella pneumoniae	strong	66	424155	1038917	5737862	no	-	ST23	2	1	1	1	9	4	12	46	ybt 1; ICEKp10	2	2	2	2	2	36	6	2	2	2	2	-	29-1LV	clb 2	2	2*	2	2	2	2	2	3	2
GCA_020477295.1	GCA_020477295.1	NCBI	2019	Beijing	China	Human	Not specified clinical sample	Not specified	Klebsiella pneumoniae	strong	52	396511	670780	5777004	no	-	ST23	2	1	1	1	9	4	12	46-1LV	ybt 1; ICEKp10	2	2	2	2	2	36	6*	2	2	2	2	-	29-1LV	clb 2	2	2	2	2	2	2	2	3	2*
GCA_020477725.1	GCA_020477725.1	NCBI	2019	Beijing	China	Human	Not specified clinical sample	Not specified	Klebsiella pneumoniae	strong	54	440923	1413350	5590799	no	-	ST23	2	1	1	1	9	4	12	46	ybt 1; ICEKp10	2	2	2	2	2	36	6	2	2	2	2	-	29-1LV	clb 2	2	2*	2	2	2	2	2	3	2
GCA_020477745.1	GCA_020477745.1	NCBI	2019	Beijing	China	Human	Not specified clinical sample	Not specified	Klebsiella pneumoniae	strong	55	314471	1310569	5631015	no	-	ST23	2	1	1	1	9	4	12	46	ybt 1; ICEKp10	2	2	2	2	2	36	6	2	2	2	2	-	29-1LV	clb 2	2	2*	2	2	2	2	2	3	2
GCA_020478335.1	GCA_020478335.1	NCBI	2019	Beijing	China	Human	Not specified clinical sample	Not specified	Klebsiella pneumoniae	strong	80	284694	634027	5830159	no	-	ST23	2	1	1	1	9	4	12	46	ybt 1; ICEKp10	2	2	2	2	2	36	6	2	2	2	2	-	29	clb 2	2	2	2	2	2	2	2	3	2
GCA_020478545.1	GCA_020478545.1	NCBI	2019	Beijing	China	Human	Not specified clinical sample	Not specified	Klebsiella pneumoniae	strong	43	308949	959568	5464970	no	-	ST23	2	1	1	1	9	4	12	47	ybt 1; ICEKp10	2	2	2	2	2	6	6	2	2	2	2	-	29	clb 2	2	2	2	2	2	2	2	3	2
GCA_020478765.1	GCA_020478765.1	NCBI	2019	Beijing	China	Human	Not specified clinical sample	Not specified	Klebsiella pneumoniae	strong	60	284766	453673	5703788	no	-	ST23	2	1	1	1	9	4	12	43	ybt 1; ICEKp10	2	17	2	2	2	36	6	2	2	2	2	-	29	clb 2	2	2	2	2	2	2	2	3	2
GCA_020478785.1	GCA_020478785.1	NCBI	2019	Beijing	China	Human	Not specified clinical sample	Not specified	Klebsiella pneumoniae	strong	54	309187	765233	5535197	yes (65)	ambiguous_bases	ST23	2	1	1	1	9	4	12	54	ybt 1; ICEKp10	2	2	2	2	2	6	40	2	2	2	2	-	29	clb 2	2	2	2	2	2	2	2	3	2
GCA_020478795.1	GCA_020478795.1	NCBI	2019	Beijing	China	Human	Not specified clinical sample	Not specified	Klebsiella pneumoniae	strong	59	290848	598801	5773931	yes (22)	ambiguous_bases	ST23	2	1	1	1	9	4	12	46	ybt 1; ICEKp10	2	2	2	2	2	36	6	2	2	2	2	-	29	clb 2	2	2	2	2	2	2	2	3	2
GCA_020479095.1	GCA_020479095.1	NCBI	2014	Beijing	China	Human	Not specified clinical sample	Not specified	Klebsiella pneumoniae	strong	58	396511	604240	5776708	no	-	ST23	2	1	1	1	9	4	12	46-1LV	ybt 1; ICEKp10	2	2	2	2	2	36	6*	2	2	2	2	-	29-1LV	clb 2	2	2	2	2	2	2	2	3	2*
GCA_020479185.1	GCA_020479185.1	NCBI	2014	Beijing	China	Human	Not specified clinical sample	Not specified	Klebsiella pneumoniae	strong	61	440875	1415758	5714914	no	-	ST23	2	1	1	1	9	4	12	46-1LV	ybt 1; ICEKp10	2	2	2	2	2	36*	6	2	2	2	2	-	29-2LV	clb 2	2*	2*	2	2	2	2	2	3	2
GCA_020480825.1	GCA_020480825.1	NCBI	2014	Beijing	China	Human	Not specified clinical sample	Not specified	Klebsiella pneumoniae	strong	59	291843	634614	5650348	no	-	ST23	2	1	1	1	9	4	12	46	ybt 1; ICEKp10	2	2	2	2	2	36	6	2	2	2	2	-	29	clb 2	2	2	2	2	2	2	2	3	2
GCA_020480845.1	GCA_020480845.1	NCBI	2014	Beijing	China	Human	Not specified clinical sample	Not specified	Klebsiella pneumoniae	strong	47	307069	634472	5614080	no	-	ST23	2	1	1	1	9	4	12	46	ybt 1; ICEKp10	2	2	2	2	2	36	6	2	2	2	2	-	29-1LV	clb 2 (truncated)	2	2	2*-12%	2	2	2	2	3	2
GCA_020480885.1	GCA_020480885.1	NCBI	2014	Beijing	China	Human	Not specified clinical sample	Not specified	Klebsiella pneumoniae	strong	49	307070	634533	5614395	no	-	ST23	2	1	1	1	9	4	12	46	ybt 1; ICEKp10	2	2	2	2	2	36	6	2	2	2	2	-	29-1LV	clb 2 (truncated)	2	2	2*-12%	2	2	2	2	3	2
GCA_020481185.1	GCA_020481185.1	NCBI	2014	Beijing	China	Human	Not specified clinical sample	Not specified	Klebsiella pneumoniae	strong	62	314348	1274916	5621785	no	-	ST23	2	1	1	1	9	4	12	46	ybt 1; ICEKp10	2	2	2	2	2	36	6	2	2	2	2	-	29	clb 2	2	2	2	2	2	2	2	3	2
GCA_020481265.1	GCA_020481265.1	NCBI	2014	Beijing	China	Human	Not specified clinical sample	Not specified	Klebsiella pneumoniae	strong	45	447425	1326747	5503012	no	-	ST23	2	1	1	1	9	4	12	54	ybt 1; ICEKp10	2	2	2	2	2	6	40	2	2	2	2	-	29	clb 2	2	2	2	2	2	2	2	3	2
GCA_020481295.1	GCA_020481295.1	NCBI	2014	Beijing	China	Human	Not specified clinical sample	Not specified	Klebsiella pneumoniae	strong	49	440810	1415879	5587053	no	-	ST23	2	1	1	1	9	4	12	46-3LV	ybt 1; ICEKp10	2	2	2	2	2	36*	6	2*	2	2	2*	-	29-2LV	clb 2	2	2	2	2	2	2	2	3	2
GCA_020481325.1	GCA_020481325.1	NCBI	2014	Beijing	China	Human	Not specified clinical sample	Not specified	Klebsiella pneumoniae	strong	54	327021	1297306	5562950	no	-	ST23	2	1	1	1	9	4	12	47-1LV	ybt 1; ICEKp10	2	2	2	2	2	6*	6	2	2	2	2	-	29-1LV	clb 2	2	2	2*	2	2	2	2	3	2
GCA_020482525.1	GCA_020482525.1	NCBI	2019	Zhejiang	China	Human	Not specified clinical sample	Not specified	Klebsiella pneumoniae	strong	64	481114	1179626	5708119	no	-	ST23	2	1	1	1	9	4	12	46-1LV	ybt 1; ICEKp10	2	2	2	2	2	36	6*	2	2	2	2	-	29-1LV	clb 2	2	2	2	2	2	2	2	3	2
GCA_029912705.1	GCA_029912705.1	NCBI	NA	NA	Singapore	Human	Liver abscess	Liver abscess	Klebsiella pneumoniae	strong	254	201350	479982	5681274	no	-	ST23	2	1	1	1	9	4	12	47	ybt 1; ICEKp10	2	2	2	2	2	6	6	2	2	2	2	-	29	clb 2	2	2	2	2	2	2	2	3	2
GCA_020858005.1	GCA_020858005.1	NCBI	2020	Hangzhou	China	Human	Blood	Bloodstream	Klebsiella pneumoniae	strong	38	327294	634355	5509532	no	-	ST23	2	1	1	1	9	4	12	47-1LV	ybt 1; ICEKp10	2	2	2	2	2	6	466	2	2	2	2	-	29	clb 2	2	2	2	2	2	2	2	3	2
GCA_020911805.1	GCA_020911805.1	NCBI	NA	Beijing	China	Human	Blood	Bloodstream	Klebsiella pneumoniae	strong	1	5692842	5692842	5692842	yes (1)	ambiguous_bases	ST23	2	1	1	1	9	4	12	46	ybt 1; ICEKp10	2	2	2	2	2	36	6	2	2	2	2	-	29	clb 2	2	2	2	2	2	2	2	3	2
GCA_021166055.1	GCA_021166055.1	NCBI	NA	NA	Taiwan	Human	Not specified clinical sample	Not specified	Klebsiella pneumoniae	strong	3	5478652	5478652	5804488	no	-	ST23	2	1	1	1	9	4	12	46	ybt 1; ICEKp10	2	2	2	2	2	36	6	2	2	2	2	-	29	clb 2	2	2	2	2	2	2	2	3	2
GCA_021166215.1	GCA_021166215.1	NCBI	NA	NA	Taiwan	Human	Not specified clinical sample	Not specified	Klebsiella pneumoniae	strong	3	5478995	5478995	5804830	no	-	ST23	2	1	1	1	9	4	12	46	ybt 1; ICEKp10	2	2	2	2	2	36	6	2	2	2	2	-	29	clb 2	2	2	2	2	2	2	2	3	2
GCA_021166235.1	GCA_021166235.1	NCBI	NA	NA	NA	Unknown	Not specified	Not specified	Klebsiella pneumoniae	strong	7	5462996	5462996	5995557	no	-	ST23	2	1	1	1	9	4	12	46-1LV	ybt 1; ICEKp10	2	2	2	2	2	36	6	2	93	2	2	-	29	clb 2	2	2	2	2	2	2	2	3	2
GCA_021249265.1	GCA_021249265.1	NCBI	2020	Beijing	China	Human	Sputum	Respiratory tract	Klebsiella pneumoniae	strong	3	5517450	5517450	5883732	no	-	ST23	2	1	1	1	9	4	12	46-1LV	ybt 1; ICEKp10	2	2	2	2	2	36	6*	2	2	2	2	-	29-1LV	clb 2	2	2	2	2	2	2	2	3	2
GCA_021455745.1	GCA_021455745.1	NCBI	2018	Beijing	China	Human	Blood	Bloodstream	Klebsiella pneumoniae	strong	44	579257	1327588	5679374	no	-	ST23	2	1	1	1	9	4	12	46-1LV	ybt 1; ICEKp10	2	2	2	2*	2	36	6	2	2	2	2	-	29	clb 2	2	2	2	2	2	2	2	3	2
GCA_021535085.1	GCA_021535085.1	NCBI	2020	Beijing	China	Human	Sputum	Respiratory tract	Klebsiella pneumoniae	strong	3	5516520	5516520	5812172	no	-	ST23	2	1	1	1	9	4	12	46-1LV	ybt 1; ICEKp10	2	2	2	2	2	36	6*	2	2	2	2	-	29-1LV	clb 2	2	2	2	2	2	2	2	3	2
GCA_021535105.1	GCA_021535105.1	NCBI	2020	Beijing	China	Human	Sputum	Respiratory tract	Klebsiella pneumoniae	strong	3	5519555	5519555	5808098	no	-	ST23	2	1	1	1	9	4	12	46-1LV	ybt 1; ICEKp10	2	2	2	2	2	36	6*	2	2	2	2	-	29-1LV	clb 2	2	2	2	2	2	2	2	3	2
GCA_021655415.1	GCA_021655415.1	NCBI	2015	NA	Japan	Human	Not specified clinical sample	Not specified	Klebsiella pneumoniae	strong	2	5435124	5435124	5650165	no	-	ST23	2	1	1	1	9	4	12	47	ybt 1; ICEKp10	2	2	2	2	2	6	6	2	2	2	2	-	29-1LV	clb 2	2	2	2	2	2	2	2	3	2*
GCA_021726855.1	GCA_021726855.1	NCBI	2019	Jinhua	China	Human	Sputum	Respiratory tract	Klebsiella pneumoniae	strong	101	261983	604504	5875379	no	-	ST23	2	1	1	1	9	4	12	47	ybt 1; ICEKp10	2	2	2	2	2	6	6	2	2	2	2	-	29-1LV	clb 2	2	2	2*	2	2	2	2	3	2
GCA_029912745.1	GCA_029912745.1	NCBI	NA	NA	Singapore	Human	Liver abscess	Liver abscess	Klebsiella pneumoniae	strong	276	185851	430110	5666721	no	-	ST23	2	1	1	1	9	4	12	47	ybt 1; ICEKp10	2	2	2	2	2	6	6	2	2	2	2	-	29	clb 2	2	2	2	2	2	2	2	3	2
GCA_029912755.1	GCA_029912755.1	NCBI	NA	NA	Singapore	Human	Liver abscess	Liver abscess	Klebsiella pneumoniae	strong	385	185841	369831	5663808	no	-	ST23	2	1	1	1	9	4	12	47-2LV	ybt 1; ICEKp10	2	2	2	2*	2	6*	6	2	2	2	2	-	29	clb 2	2	2	2	2	2	2	2	3	2
GCA_021849395.1	GCA_021849395.1	NCBI	2019	Fukuoka	Japan	Human	Not specified clinical sample	Not specified	Klebsiella pneumoniae	strong	61	230216	641557	5610679	no	-	ST23	2	1	1	1	9	4	12	47	ybt 1; ICEKp10	2	2	2	2	2	6	6	2	2	2	2	-	29	clb 2	2	2	2	2	2	2	2	3	2
GCA_021850445.1	GCA_021850445.1	NCBI	2018	Fukuoka	Japan	Human	Not specified clinical sample	Not specified	Klebsiella pneumoniae	strong	47	387761	1324121	5613960	no	-	ST23	2	1	1	1	9	4	12	46-1LV	ybt 1; ICEKp10	2	2	107	2	2	36	6	2	2	2	2	-	29-2LV	clb 2	2	2*	2	2	2	2	2	15	2
GCA_021851085.1	GCA_021851085.1	NCBI	2018	Fukuoka	Japan	Human	Not specified clinical sample	Not specified	Klebsiella pneumoniae	strong	48	327037	728564	5602450	no	-	ST23	2	1	1	1	9	4	12	53	ybt 1; ICEKp10	2	2	2	2	2	6	124	2	2	2	2	-	29	clb 2	2	2	2	2	2	2	2	3	2
GCA_021851595.1	GCA_021851595.1	NCBI	2018	Fukuoka	Japan	Human	Not specified clinical sample	Not specified	Klebsiella pneumoniae	strong	62	263064	445053	5625513	no	-	ST23	2	1	1	1	9	4	12	46-1LV	ybt 1; ICEKp10	2	2	2	2	2	36*	6	2	2	2	2	-	29	clb 2	2	2	2	2	2	2	2	3	2
GCA_021853435.1	GCA_021853435.1	NCBI	2018	Fukuoka	Japan	Human	Not specified clinical sample	Not specified	Klebsiella pneumoniae	strong	58	230418	631539	5543742	no	-	ST23	2	1	1	1	9	4	12	45	ybt 1; ICEKp10	2	2	2	2	2	116	6	2	2	2	2	-	29	clb 2	2	2	2	2	2	2	2	3	2
GCA_021853985.1	GCA_021853985.1	NCBI	2017	Fukuoka	Japan	Human	Not specified clinical sample	Not specified	Klebsiella pneumoniae	strong	51	289194	840037	5665495	no	-	ST23	2	1	1	1	9	4	12	46-1LV	ybt 1; ICEKp10	2	2	2	2	2	36	6	2	2	2	195	-	29	clb 2	2	2	2	2	2	2	2	3	2
GCA_021854005.1	GCA_021854005.1	NCBI	2017	Fukuoka	Japan	Human	Not specified clinical sample	Not specified	Klebsiella pneumoniae	strong	50	327037	749819	5667448	no	-	ST23	2	1	1	1	9	4	12	47-1LV	ybt 1; ICEKp10	2	2	2	2	2	6	466	2	2	2	2	-	29	clb 2	2	2	2	2	2	2	2	3	2
GCA_021854025.1	GCA_021854025.1	NCBI	2017	Fukuoka	Japan	Human	Not specified clinical sample	Not specified	Klebsiella pneumoniae	strong	63	264074	600820	5460180	no	-	ST23	2	1	1	1	9	4	12	47	ybt 1; ICEKp10	2	2	2	2	2	6	6	2	2	2	2	-	29	clb 2	2	2	2	2	2	2	2	3	2
GCA_021871315.1	GCA_021871315.1	NCBI	2019	NA	China	Human	Sputum	Respiratory tract	Klebsiella pneumoniae	strong	44	388448	919544	5853560	no	-	ST23	2	1	1	1	9	4	12	46-1LV	ybt 1; ICEKp10	2*	2	2	2	2	36	6	2	2	2	2	-	29	clb 2	2	2	2	2	2	2	2	3	2
GCA_021871875.1	GCA_021871875.1	NCBI	2015	Osaka	Japan	Human	Not specified clinical sample	Not specified	Klebsiella pneumoniae	strong	305	31519	111134	5489510	no	-	ST23	2	1	1	1	9	4	12	57-1LV	ybt 1; ICEKp10	2	2	2	2	2	6	510	49	2	2	2	-	29	clb 2	2	2	2	2	2	2	2	3	2
GCA_021872115.1	GCA_021872115.1	NCBI	2015	Osaka	Japan	Human	Not specified clinical sample	Not specified	Klebsiella pneumoniae	strong	88	162605	397663	5653240	no	-	ST23	2	1	1	1	9	4	12	47-1LV	ybt 1; ICEKp10	2	2*	2	2	2	6	6	2	2	2	2	-	29-1LV	clb 2	2	2	2	2	2	2*	2	3	2
GCA_021872175.1	GCA_021872175.1	NCBI	2015	Osaka	Japan	Human	Not specified clinical sample	Not specified	Klebsiella pneumoniae	strong	477	67761	170770	6060056	no	-	ST23	2	1	1	1	9	4	12	47	ybt 1; ICEKp10	2	2	2	2	2	6	6	2	2	2	2	-	29-1LV	clb 2	2	2*	2	2	2	2	2	3	2
GCA_021872315.1	GCA_021872315.1	NCBI	2016	Osaka	Japan	Human	Not specified clinical sample	Not specified	Klebsiella pneumoniae	strong	95	161795	417664	5601083	no	-	ST23	2	1	1	1	9	4	12	47	ybt 1; ICEKp10	2	2	2	2	2	6	6	2	2	2	2	-	29-1LV	clb 2	2	2	2	2	2	2	2	3	2*
GCA_021872455.1	GCA_021872455.1	NCBI	2016	Osaka	Japan	Human	Not specified clinical sample	Not specified	Klebsiella pneumoniae	strong	65	233325	653064	5645705	no	-	ST23	2	1	1	1	9	4	12	57-1LV	ybt 1; ICEKp10	2	2	2	2	2	6	510	49	2	2	2	-	29	clb 2	2	2	2	2	2	2	2	3	2
GCA_021872595.1	GCA_021872595.1	NCBI	2016	Osaka	Japan	Human	Not specified clinical sample	Not specified	Klebsiella pneumoniae	strong	129	102773	211480	5649663	no	-	ST23	2	1	1	1	9	4	12	45-1LV	ybt 1; ICEKp10	2	2	2	2	2	408	6	2	2	2	2	-	29	clb 2	2	2	2	2	2	2	2	3	2
GCA_021872615.1	GCA_021872615.1	NCBI	2016	Osaka	Japan	Human	Not specified clinical sample	Not specified	Klebsiella pneumoniae	strong	162	59825	177894	5421982	no	-	ST23	2	1	1	1	9	4	12	47	ybt 1; ICEKp10	2	2	2	2	2	6	6	2	2	2	2	-	29	clb 2	2	2	2	2	2	2	2	3	2
GCA_021872655.1	GCA_021872655.1	NCBI	2016	Osaka	Japan	Human	Not specified clinical sample	Not specified	Klebsiella pneumoniae	strong	123	102385	272184	5599617	no	-	ST23	2	1	1	1	9	4	12	46	ybt 1; ICEKp10	2	2	2	2	2	36	6	2	2	2	2	-	29-1LV	clb 2	2	2	2	2	2	2	2	3	2*
GCA_021872955.1	GCA_021872955.1	NCBI	2016	Osaka	Japan	Human	Not specified clinical sample	Not specified	Klebsiella pneumoniae	strong	116	105069	238389	5640433	no	-	ST23	2	1	1	1	9	4	12	47-1LV	ybt 1; ICEKp10	2	2*	2	2	2	6	6	2	2	2	2	-	29-1LV	clb 2	2	2	2	2	2	2*	2	3	2
GCA_021873055.1	GCA_021873055.1	NCBI	2016	Osaka	Japan	Human	Not specified clinical sample	Not specified	Klebsiella pneumoniae	strong	136	86442	369306	5643995	no	-	ST23	2	1	1	1	9	4	12	47	ybt 1; ICEKp10	2	2	2	2	2	6	6	2	2	2	2	-	29-1LV	clb 2	2	2*	2	2	2	2	2	3	2
GCA_021873275.1	GCA_021873275.1	NCBI	2017	Osaka	Japan	Human	Not specified clinical sample	Not specified	Klebsiella pneumoniae	strong	169	79461	239938	5609547	no	-	ST23	2	1	1	1	9	4	12	46	ybt 1; ICEKp10	2	2	2	2	2	36	6	2	2	2	2	-	29-1LV	clb 2 (truncated)	2	2	2	2	2	2	2	3	2*-43%
GCA_021873415.1	GCA_021873415.1	NCBI	2017	Osaka	Japan	Human	Not specified clinical sample	Not specified	Klebsiella pneumoniae	strong	251	42836	153117	5577159	no	-	ST23	2	1	1	1	9	4	12	57-1LV	ybt 1; ICEKp10	2	2	2	2	2	6	510*	49	2	2	2	-	29	clb 2	2	2	2	2	2	2	2	3	2
GCA_021873455.1	GCA_021873455.1	NCBI	2017	Osaka	Japan	Human	Not specified clinical sample	Not specified	Klebsiella pneumoniae	strong	88	150518	374478	5533020	no	-	ST23	2	1	1	1	9	4	12	47	ybt 1; ICEKp10	2	2	2	2	2	6	6	2	2	2	2	-	29-1LV	clb 2	2	2	2	2	2	2	2	3	2*
GCA_021873475.1	GCA_021873475.1	NCBI	2017	Osaka	Japan	Human	Not specified clinical sample	Not specified	Klebsiella pneumoniae	strong	90	119987	374470	5632813	no	-	ST23	2	1	1	1	9	4	12	47	ybt 1; ICEKp10	2	2	2	2	2	6	6	2	2	2	2	-	29-1LV	clb 2	2	2	2	2	2	2	2	3	2*
GCA_021873835.1	GCA_021873835.1	NCBI	2017	Osaka	Japan	Human	Not specified clinical sample	Not specified	Klebsiella pneumoniae	strong	394	25925	111468	5571713	no	-	ST23	2	1	1	1	9	4	12	47	ybt 1; ICEKp10	2	2	2	2	2	6	6	2	2	2	2	-	29-2LV	clb 2 (truncated)	2	2*-0%	2	2	2	2	2	3*	2
GCA_021874415.1	GCA_021874415.1	NCBI	2017	Hiroshima	Japan	Human	Not specified clinical sample	Not specified	Klebsiella pneumoniae	strong	72	276296	483440	5537783	no	-	ST23	2	1	1	1	9	4	12	47-1LV	ybt 1; ICEKp10	2	2	2	2	2	6	6	2	2	2	2*	-	29-1LV	clb 2	2	2*	2	2	2	2	2	3	2
GCA_021874455.1	GCA_021874455.1	NCBI	2016	Osaka	Japan	Human	Not specified clinical sample	Not specified	Klebsiella pneumoniae	strong	307	33687	152287	5614139	no	-	ST23	2	1	1	1	9	4	12	47	ybt 1; ICEKp10	2	2	2	2	2	6	6	2	2	2	2	-	29-1LV	clb 2	2	2*	2	2	2	2	2	3	2
GCA_021874735.1	GCA_021874735.1	NCBI	2016	Hiroshima	Japan	Human	Not specified clinical sample	Not specified	Klebsiella pneumoniae	strong	65	219442	573089	5429955	no	-	ST23	2	1	1	1	9	4	12	47	ybt 1; ICEKp10	2	2	2	2	2	6	6	2	2	2	2	-	29	clb 2	2	2	2	2	2	2	2	3	2
GCA_021876255.1	GCA_021876255.1	NCBI	2017	NA	South Africa	Human	Not specified clinical sample	Not specified	Klebsiella pneumoniae	strong	59	307067	765634	5736522	no	-	ST23	2	1	1	1	9	4	12	47	ybt 1; ICEKp10	2	2	2	2	2	6	6	2	2	2	2	-	29	clb 2	2	2	2	2	2	2	2	3	2
GCA_021879995.1	GCA_021879995.1	NCBI	2007	NA	Germany	Food	Food	Food	Klebsiella pneumoniae	strong	59	289201	697838	5641158	no	-	ST23	2	1	1	1	9	4	12	47	ybt 1; ICEKp10	2	2	2	2	2	6	6	2	2	2	2	-	29	clb 2	2	2	2	2	2	2	2	3	2
GCA_021918245.1	GCA_021918245.1	NCBI	2009	NA	Norway	Human	Blood	Bloodstream	Klebsiella pneumoniae	strong	76	289176	475364	5650315	no	-	ST23	2	1	1	1	9	4	12	47	ybt 1; ICEKp10	2	2	2	2	2	6	6	2	2	2	2	-	27	clb 2	2	2	2	2	2	2	2	3	2
GCA_021919785.1	GCA_021919785.1	NCBI	2009	NA	Norway	Human	Blood	Bloodstream	Klebsiella pneumoniae	strong	70	284521	543805	5667502	no	-	ST23	2	1	1	1	9	4	12	47	ybt 1; ICEKp10	2	2	2	2	2	6	6	2	2	2	2	-	29	clb 2	2	2	2	2	2	2	2	3	2
GCA_021920425.1	GCA_021920425.1	NCBI	2009	NA	Norway	Human	Blood	Bloodstream	Klebsiella pneumoniae	strong	81	272062	462778	5664735	no	-	ST23	2	1	1	1	9	4	12	47	ybt 1; ICEKp10	2	2	2	2	2	6	6	2	2	2	2	-	29	clb 2	2	2	2	2	2	2	2	3	2
GCA_021926065.1	GCA_021926065.1	NCBI	2015	NA	Norway	Human	Blood	Bloodstream	Klebsiella pneumoniae	strong	228	66296	223176	5556149	no	-	ST23	2	1	1	1	9	4	12	47	ybt 1; ICEKp10	2	2	2	2	2	6	6	2	2	2	2	-	29	clb 2	2	2	2	2	2	2	2	3	2
GCA_021926725.1	GCA_021926725.1	NCBI	2001	NA	Norway	Human	Blood	Bloodstream	Klebsiella pneumoniae	strong	160	81889	223763	5587179	no	-	ST23	2	1	1	1	9	4	12	47	ybt 1; ICEKp10	2	2	2	2	2	6	6	2	2	2	2	-	29	clb 2	2	2	2	2	2	2	2	3	2
GCA_021929095.1	GCA_021929095.1	NCBI	2015	NA	Norway	Human	Blood	Bloodstream	Klebsiella pneumoniae	strong	102	176076	461221	5655852	no	-	ST23	2	1	1	1	9	4	12	47	ybt 1; ICEKp10	2	2	2	2	2	6	6	2	2	2	2	-	29	clb 2	2	2	2	2	2	2	2	3	2
GCA_021932855.1	GCA_021932855.1	NCBI	2019	NA	Australia	Human	Not specified clinical sample	Not specified	Klebsiella pneumoniae	strong	95	176141	289348	5808088	no	-	ST23	2	1	1	1	9	4	12	47	ybt 1; ICEKp10	2	2	2	2	2	6	6	2	2	2	2	-	29	clb 2	2	2	2	2	2	2	2	3	2
GCA_021937595.1	GCA_021937595.1	NCBI	2017	Quebec	Canada	Human	Respiratory specimen	Respiratory tract	Klebsiella pneumoniae	strong	66	234739	478603	5629720	no	-	ST23	2	1	1	1	9	4	12	47	ybt 1; ICEKp10	2	2	2	2	2	6	6	2	2	2	2	-	29-1LV	clb 2	2	2*	2	2	2	2	2	3	2
GCA_029912825.1	GCA_029912825.1	NCBI	NA	NA	Singapore	Human	Liver abscess	Liver abscess	Klebsiella pneumoniae	strong	184	212448	591235	5632951	no	-	ST23	2	1	1	1	9	4	12	53	ybt 1; ICEKp10	2	2	2	2	2	6	124	2	2	2	2	-	29-1LV	clb 2	2	2	2*	2	2	2	2	3	2
GCA_021949345.1	GCA_021949345.1	NCBI	2013	Beijing	China	Human	Sputum	Respiratory tract	Klebsiella pneumoniae	strong	58	306851	876615	5953524	no	-	ST23	2	1	1	1	9	4	12	46-1LV	ybt 1; ICEKp10	2	2	2	2	2	36*	6	2	2	2	2	-	29-2LV	clb 2	2*	2*	2	2	2	2	2	3	2
GCA_029912855.1	GCA_029912855.1	NCBI	NA	NA	Singapore	Human	Liver abscess	Liver abscess	Klebsiella pneumoniae	strong	580	247480	597952	5750067	no	-	ST23	2	1	1	1	9	4	12	47	ybt 1; ICEKp10	2	2	2	2	2	6	6	2	2	2	2	-	29-1LV	clb 2	2	2	2	2	2	2	2	3	2
GCA_021954605.1	GCA_021954605.1	NCBI	2018	NA	China	Human	Respiratory specimen	Respiratory tract	Klebsiella pneumoniae	strong	100	203535	596562	6085047	no	-	ST23	2	1	1	1	9	4	12	46	ybt 1; ICEKp10	2	2	2	2	2	36	6	2	2	2	2	-	29-1LV	clb 2	2	2	2	2	2	2	2	3	2
GCA_021955905.1	GCA_021955905.1	NCBI	2017	NA	China	Human	Respiratory specimen	Respiratory tract	Klebsiella pneumoniae	strong	55	447519	780171	5966906	no	-	ST23	2	1	1	1	9	4	12	46	ybt 1; ICEKp10	2	2	2	2	2	36	6	2	2	2	2	-	29	clb 2	2	2	2	2	2	2	2	3	2
GCA_029912885.1	GCA_029912885.1	NCBI	NA	NA	Singapore	Human	Liver abscess	Liver abscess	Klebsiella pneumoniae	strong	328	272310	620899	5696430	no	-	ST23	2	1	1	1	9	4	12	47	ybt 1; ICEKp10	2	2	2	2	2	6	6	2	2	2	2	-	29	clb 2	2	2	2	2	2	2	2	3	2
GCA_022010355.1	GCA_022010355.1	NCBI	2013	Beijing	China	Human	Sputum	Respiratory tract	Klebsiella pneumoniae	strong	48	272062	868792	5808287	no	-	ST23	2	1	1	1	9	4	12	46	ybt 1; ICEKp10	2	2	2	2	2	36	6	2	2	2	2	-	29	clb 2	2	2	2	2	2	2	2	3	2
GCA_022010475.1	GCA_022010475.1	NCBI	2013	Beijing	China	Human	Sputum	Respiratory tract	Klebsiella pneumoniae	strong	60	209676	672248	6037174	no	-	ST23	2	1	1	1	9	4	12	46-1LV	ybt 1; ICEKp10	2	2	2	2	2	36	6*	2	2	2	2	-	29-1LV	clb 2	2	2	2	2	2	2	2	3	2*
GCA_022010515.1	GCA_022010515.1	NCBI	2013	Beijing	China	Human	Sputum	Respiratory tract	Klebsiella pneumoniae	strong	52	289357	672238	6035150	no	-	ST23	2	1	1	1	9	4	12	46-1LV	ybt 1; ICEKp10	2	2	2	2	2	36	6*	2	2	2	2	-	29-1LV	clb 2	2	2	2	2	2	2	2	3	2*
GCA_022020095.1	GCA_022020095.1	NCBI	NA	NA	Spain	Human	Not specified clinical sample	Not specified	Klebsiella pneumoniae	strong	114	121799	300945	5567685	no	-	ST23	2	1	1	1	9	4	12	47	ybt 1; ICEKp10	2	2	2	2	2	6	6	2	2	2	2	-	68	clb 2	2	2	2	2	2	2	2	2	2
GCA_022022855.1	GCA_022022855.1	NCBI	NA	NA	Spain	Human	Not specified clinical sample	Not specified	Klebsiella pneumoniae	strong	306	36756	167003	5617069	no	-	ST23	2	1	1	1	9	4	12	47	ybt 1; ICEKp10	2	2	2	2	2	6	6	2	2	2	2	-	68	clb 2	2	2	2	2	2	2	2	2	2
GCA_022032015.1	GCA_022032015.1	NCBI	1997	NA	Spain	Human	Blood	Bloodstream	Klebsiella pneumoniae	strong	183	68423	220607	5704573	no	-	ST23	2	1	1	1	9	4	12	47	ybt 1; ICEKp10	2	2	2	2	2	6	6	2	2	2	2	-	68	clb 2	2	2	2	2	2	2	2	2	2
GCA_022032075.1	GCA_022032075.1	NCBI	1997	NA	Netherlands	Human	Blood	Bloodstream	Klebsiella pneumoniae	strong	169	59686	272683	5840416	no	-	ST23	2	1	1	1	9	4	12	340	ybt 1; ICEKp10	2	2	3	2	2	6	6	2	2	2	2	-	29	clb 2	2	2	2	2	2	2	2	3	2
GCA_022032455.1	GCA_022032455.1	NCBI	1997	NA	Belgium	Human	Blood	Bloodstream	Klebsiella pneumoniae	strong	161	66823	191489	5512127	no	-	ST23	2	1	1	1	9	4	12	47	ybt 1; ICEKp10	2	2	2	2	2	6	6	2	2	2	2	-	68	clb 2	2	2	2	2	2	2	2	2	2
GCA_029912925.1	GCA_029912925.1	NCBI	NA	NA	Singapore	Human	Liver abscess	Liver abscess	Klebsiella pneumoniae	strong	110	142450	510547	5733507	no	-	ST23	2	1	1	1	9	4	12	47	ybt 1; ICEKp10	2	2	2	2	2	6	6	2	2	2	2	-	29	clb 2	2	2	2	2	2	2	2	3	2
GCA_022053445.1	GCA_022053445.1	NCBI	2019	Beijing	China	Human	Not specified clinical sample	Not specified	Klebsiella pneumoniae	strong	51	307217	1038912	5957719	no	-	ST23	2	1	1	1	9	4	12	46	ybt 1; ICEKp10	2	2	2	2	2	36	6	2	2	2	2	-	29-1LV	clb 2	2	2*	2	2	2	2	2	3	2
GCA_022053465.1	GCA_022053465.1	NCBI	2019	Beijing	China	Human	Not specified clinical sample	Not specified	Klebsiella pneumoniae	strong	53	347871	868955	5771836	no	-	ST23	2	1	1	1	9	4	12	46	ybt 1; ICEKp10	2	2	2	2	2	36	6	2	2	2	2	-	29	clb 2	2	2	2	2	2	2	2	3	2
GCA_022053485.1	GCA_022053485.1	NCBI	2019	Beijing	China	Human	Not specified clinical sample	Not specified	Klebsiella pneumoniae	strong	48	442289	872176	5745919	no	-	ST23	2	1	1	1	9	4	12	46	ybt 1; ICEKp10	2	2	2	2	2	36	6	2	2	2	2	-	29-1LV	clb 2	2	2*	2	2	2	2	2	3	2
GCA_022053525.1	GCA_022053525.1	NCBI	2019	Beijing	China	Human	Not specified clinical sample	Not specified	Klebsiella pneumoniae	strong	34	597659	2067956	5855741	no	-	ST23	2	1	1	1	9	4	12	46	ybt 1; ICEKp10	2	2	2	2	2	36	6	2	2	2	2	-	29-1LV	clb 2 (truncated)	2	2	2*-12%	2	2	2	2	3	2
GCA_022053545.1	GCA_022053545.1	NCBI	2019	Beijing	China	Human	Not specified clinical sample	Not specified	Klebsiella pneumoniae	strong	40	364569	2068099	5871747	no	-	ST23	2	1	1	1	9	4	12	46	ybt 1; ICEKp10	2	2	2	2	2	36	6	2	2	2	2	-	29	clb 2	2	2	2	2	2	2	2	3	2
GCA_022053565.1	GCA_022053565.1	NCBI	2019	Beijing	China	Human	Not specified clinical sample	Not specified	Klebsiella pneumoniae	strong	50	314466	1388452	5845235	no	-	ST23	2	1	1	1	9	4	12	46	ybt 1; ICEKp10	2	2	2	2	2	36	6	2	2	2	2	-	29-1LV	clb 2	2	2*	2	2	2	2	2	3	2
GCA_022053585.1	GCA_022053585.1	NCBI	2019	Beijing	China	Human	Not specified clinical sample	Not specified	Klebsiella pneumoniae	strong	56	442221	1494208	5914716	no	-	ST23	2	1	1	1	9	4	12	46-1LV	ybt 1; ICEKp10	2	2	2	2	2	36*	6	2	2	2	2	-	29-2LV	clb 2	2*	2*	2	2	2	2	2	3	2
GCA_022053625.1	GCA_022053625.1	NCBI	2019	Beijing	China	Human	Not specified clinical sample	Not specified	Klebsiella pneumoniae	strong	53	305112	672118	6004934	no	-	ST23	2	1	1	1	9	4	12	46-1LV	ybt 1; ICEKp10	2	2	2	2	2	36	6*	2	2	2	2	-	29-1LV	clb 2	2	2	2	2	2	2	2	3	2*
GCA_022053645.1	GCA_022053645.1	NCBI	2019	Beijing	China	Human	Not specified clinical sample	Not specified	Klebsiella pneumoniae	strong	54	341758	672118	6038137	no	-	ST23	2	1	1	1	9	4	12	46-1LV	ybt 1; ICEKp10	2	2	2	2	2	36	6*	2	2	2	2	-	29-1LV	clb 2	2	2	2	2	2	2	2	3	2*
GCA_022103675.1	GCA_022103675.1	NCBI	2015	NA	United Kingdom	Human	Not specified clinical sample	Not specified	Klebsiella pneumoniae	strong	206	131047	450027	5803152	no	-	ST23	2	1	1	1	9	4	12	47-1LV	ybt 1; ICEKp10	2*	2	2	2	2	6	6	2	2	2	2	-	29	clb 2	2	2	2	2	2	2	2	3	2
GCA_022120075.1	GCA_022120075.1	NCBI	2016	NA	United Kingdom	Human	Not specified clinical sample	Not specified	Klebsiella pneumoniae	strong	149	82339	239431	5651931	no	-	ST23	2	1	1	1	9	4	12	47	ybt 1; ICEKp10	2	2	2	2	2	6	6	2	2	2	2	-	29	clb 2	2	2	2	2	2	2	2	3	2
GCA_022124985.1	GCA_022124985.1	NCBI	2014	Ho Chi Minh City	Vietnam	Human	Bronchoalveolar lavage fluid	Respiratory tract	Klebsiella pneumoniae	strong	97	142611	348651	5718608	no	-	ST23	2	1	1	1	9	4	12	46	ybt 1; ICEKp10	2	2	2	2	2	36	6	2	2	2	2	-	29	clb 2	2	2	2	2	2	2	2	3	2
GCA_022125025.1	GCA_022125025.1	NCBI	2014	Ho Chi Minh City	Vietnam	Human	Bronchoalveolar lavage fluid	Respiratory tract	Klebsiella pneumoniae	strong	202	48875	158747	5581031	no	-	ST23	2	1	1	1	9	4	12	46	ybt 1; ICEKp10	2	2	2	2	2	36	6	2	2	2	2	-	29	clb 2	2	2	2	2	2	2	2	3	2
GCA_022125165.1	GCA_022125165.1	NCBI	2014	Ho Chi Minh City	Vietnam	Human	Bronchoalveolar lavage fluid	Respiratory tract	Klebsiella pneumoniae	strong	88	168933	387282	5695764	no	-	ST23	2	1	1	1	9	4	12	46	ybt 1; ICEKp10	2	2	2	2	2	36	6	2	2	2	2	-	29	clb 2	2	2	2	2	2	2	2	3	2
GCA_022125685.1	GCA_022125685.1	NCBI	2014	Ho Chi Minh City	Vietnam	Human	Nasopharyngeal swab	Respiratory tract	Klebsiella pneumoniae	strong	116	105187	297741	5611616	no	-	ST23	2	1	1	1	9	4	12	47	ybt 1; ICEKp10	2	2	2	2	2	6	6	2	2	2	2	-	29-1LV	clb 2 (truncated)	2	2*-0%	2	2	2	2	2	3	2
GCA_022125705.1	GCA_022125705.1	NCBI	2014	Ho Chi Minh City	Vietnam	Human	Nasopharyngeal swab	Respiratory tract	Klebsiella pneumoniae	strong	113	130032	298154	5589823	no	-	ST23	2	1	1	1	9	4	12	47	ybt 1; ICEKp10	2	2	2	2	2	6	6	2	2	2	2	-	29-1LV	clb 2 (truncated)	2	2*-0%	2	2	2	2	2	3	2
GCA_022125885.1	GCA_022125885.1	NCBI	2014	Ho Chi Minh City	Vietnam	Human	Nasopharyngeal swab	Respiratory tract	Klebsiella pneumoniae	strong	133	121340	331997	5496831	no	-	ST23	2	1	1	1	9	4	12	47	ybt 1; ICEKp10	2	2	2	2	2	6	6	2	2	2	2	-	29-1LV	clb 2 (truncated)	2	2*-0%	2	2	2	2	2	3	2
GCA_022126965.1	GCA_022126965.1	NCBI	2014	Ho Chi Minh City	Vietnam	Human	Nasopharyngeal swab	Respiratory tract	Klebsiella pneumoniae	strong	106	142423	298005	5711459	no	-	ST23	2	1	1	1	9	4	12	46	ybt 1; ICEKp10	2	2	2	2	2	36	6	2	2	2	2	-	29	clb 2	2	2	2	2	2	2	2	3	2
GCA_022127045.1	GCA_022127045.1	NCBI	2014	Ho Chi Minh City	Vietnam	Human	Nasopharyngeal swab	Respiratory tract	Klebsiella pneumoniae	strong	86	193998	642977	5707019	no	-	ST23	2	1	1	1	9	4	12	46	ybt 1; ICEKp10	2	2	2	2	2	36	6	2	2	2	2	-	29	clb 2	2	2	2	2	2	2	2	3	2
GCA_022127065.1	GCA_022127065.1	NCBI	2014	Ho Chi Minh City	Vietnam	Human	Nasopharyngeal swab	Respiratory tract	Klebsiella pneumoniae	strong	65	184054	309033	5741857	no	-	ST23	2	1	1	1	9	4	12	46-1LV	ybt 1; ICEKp10	2	2	2	2	2	36	6*	2	2	2	2	-	29	clb 2	2	2	2	2	2	2	2	3	2
GCA_022170685.1	GCA_022170685.1	NCBI	2017	NA	Italy	Unknown	Not specified	Not specified	Klebsiella pneumoniae	strong	56	272238	1079658	5701643	no	-	ST23	2	1	1	1	9	4	12	47	ybt 1; ICEKp10	2	2	2	2	2	6	6	2	2	2	2	-	29	clb 2	2	2	2	2	2	2	2	3	2
GCA_022171425.1	GCA_022171425.1	NCBI	NA	NA	NA	Human	Not specified clinical sample	Not specified	Klebsiella pneumoniae	strong	97	138771	306847	5699257	no	-	ST23	2	1	1	1	9	4	12	47	ybt 1; ICEKp10	2	2	2	2	2	6	6	2	2	2	2	-	29	clb 2	2	2	2	2	2	2	2	3	2
GCA_022171485.1	GCA_022171485.1	NCBI	NA	NA	NA	Human	Not specified clinical sample	Not specified	Klebsiella pneumoniae	strong	74	152872	405817	5675440	no	-	ST23	2	1	1	1	9	4	12	47	ybt 1; ICEKp10	2	2	2	2	2	6	6	2	2	2	2	-	29	clb 2	2	2	2	2	2	2	2	3	2
GCA_022171505.1	GCA_022171505.1	NCBI	NA	NA	NA	Human	Not specified clinical sample	Not specified	Klebsiella pneumoniae	strong	79	170798	527133	5670128	no	-	ST23	2	1	1	1	9	4	12	57-1LV	ybt 1; ICEKp10	2	2	2	2	2	6*	6	49	2	2	2	-	29	clb 2	2	2	2	2	2	2	2	3	2
GCA_029913005.1	GCA_029913005.1	NCBI	NA	NA	Singapore	Human	Liver abscess	Liver abscess	Klebsiella pneumoniae	strong	228	177767	664345	5613327	no	-	ST23	2	1	1	1	9	4	12	45	ybt 1; ICEKp10	2	2	2	2	2	116	6	2	2	2	2	-	29	clb 2	2	2	2	2	2	2	2	3	2
GCA_022172705.1	GCA_022172705.1	NCBI	2014	NA	Singapore	Human	Blood	Bloodstream	Klebsiella pneumoniae	strong	76	230402	429194	5783892	no	-	ST23	2	1	1	1	9	4	12	47	ybt 1; ICEKp10	2	2	2	2	2	6	6	2	2	2	2	-	29	clb 2	2	2	2	2	2	2	2	3	2
GCA_022172845.1	GCA_022172845.1	NCBI	2013	NA	Singapore	Human	Sputum	Respiratory tract	Klebsiella pneumoniae	strong	91	204010	462093	5808196	no	-	ST23	2	1	1	1	9	4	12	47	ybt 1; ICEKp10	2	2	2	2	2	6	6	2	2	2	2	-	29	clb 2	2	2	2	2	2	2	2	3	2
GCA_022184205.1	GCA_022184205.1	NCBI	2013	NA	China	Human	Not specified clinical sample	Not specified	Klebsiella pneumoniae	strong	50	289350	671046	5720047	no	-	ST23	2	1	1	1	9	4	12	46-1LV	ybt 1; ICEKp10	2	2	2	2	2	36*	6	2	2	2	2	-	29	clb 2	2	2	2	2	2	2	2	3	2
GCA_022184245.1	GCA_022184245.1	NCBI	2012	NA	China	Human	Not specified clinical sample	Not specified	Klebsiella pneumoniae	strong	53	482455	767912	5734040	no	-	ST23	2	1	1	1	9	4	12	46-1LV	ybt 1; ICEKp10	2	2	2	2	2	36	6	2	2	2	131	-	26-2LV	clb 2	2	2*	2	2	2	2	2	3	2
GCA_022184255.1	GCA_022184255.1	NCBI	2016	NA	China	Human	Not specified clinical sample	Not specified	Klebsiella pneumoniae	strong	58	272062	1357003	5707201	no	-	ST23	2	1	1	1	9	4	12	46-1LV	ybt 1; ICEKp10	2	2	2*	2	2	36	6	2	2	2	2	-	29	clb 2	2	2	2	2	2	2	2	3	2
GCA_022184285.1	GCA_022184285.1	NCBI	2012	NA	China	Human	Not specified clinical sample	Not specified	Klebsiella pneumoniae	strong	54	289181	1398194	5706521	no	-	ST23	2	1	1	1	9	4	12	46-2LV	ybt 1; ICEKp10	2	2	2	70	2	36	6*	2	2	2	2	-	29-1LV	clb 2	2	2*	2	2	2	2	2	3	2
GCA_022186865.1	GCA_022186865.1	NCBI	2018	NA	Saudi Arabia	Human	Not specified clinical sample	Not specified	Klebsiella pneumoniae	strong	66	247533	764980	5801347	no	-	ST23	2	1	1	1	9	4	12	53	ybt 1; ICEKp10	2	2	2	2	2	6	124	2	2	2	2	-	29	clb 2	2	2	2	2	2	2	2	3	2
GCA_022187925.1	GCA_022187925.1	NCBI	2018	NA	Saudi Arabia	Human	Not specified clinical sample	Not specified	Klebsiella pneumoniae	strong	84	265521	440922	5713533	no	-	ST23	2	1	1	1	9	4	12	53	ybt 1; ICEKp10	2	2	2	2	2	6	124	2	2	2	2	-	29	clb 2	2	2	2	2	2	2	2	3	2
GCA_022199905.1	GCA_022199905.1	NCBI	NA	NA	NA	Unknown	Not specified	Not specified	Klebsiella pneumoniae	strong	48	341013	875761	5654180	no	-	ST23	2	1	1	1	9	4	12	46	ybt 1; ICEKp10	2	2	2	2	2	36	6	2	2	2	2	-	29	clb 2	2	2	2	2	2	2	2	3	2
GCA_022213425.1	GCA_022213425.1	NCBI	2019	NA	China	Human	Blood	Bloodstream	Klebsiella pneumoniae	strong	3	5359407	5359407	5694272	no	-	ST23	2	1	1	1	9	4	12	47	ybt 1; ICEKp10	2	2	2	2	2	6	6	2	2	2	2	-	29	clb 2	2	2	2	2	2	2	2	3	2
GCA_022227415.1	GCA_022227415.1	NCBI	2020	NA	NA	environment	Environment	Environment	Klebsiella pneumoniae	strong	100	273596	1361190	5540585	yes (72)	ambiguous_bases	ST23	2	1	1	1	9	4	12	47	ybt 1; ICEKp10	2	2	2	2	2	6	6	2	2	2	2	-	29-1LV	clb 2	2	2	2	2	2	2	2	3	2
GCA_022227675.1	GCA_022227675.1	NCBI	NA	NA	NA	Unknown	Not specified	Not specified	Klebsiella pneumoniae	strong	57	272062	596650	5733426	no	-	ST23	2	1	1	1	9	4	12	47	ybt 1; ICEKp10	2	2	2	2	2	6	6	2	2	2	2	-	29	clb 2	2	2	2	2	2	2	2	3	2
GCA_022227805.1	GCA_022227805.1	NCBI	NA	NA	NA	Unknown	Not specified	Not specified	Klebsiella pneumoniae	strong	57	290696	547358	5750168	no	-	ST23	2	1	1	1	9	4	12	47-2LV	ybt 1; ICEKp10	2	2	2	2*	2	6*	6	2	2	2	2	-	29-1LV	clb 2	2	2	2	2	2	2	2	3*	2
GCA_022231185.1	GCA_022231185.1	NCBI	NA	NA	NA	Unknown	Not specified	Not specified	Klebsiella pneumoniae	strong	66	228787	418254	5845808	no	-	ST23	2	1	1	1	9	4	12	47	ybt 1; ICEKp10	2	2	2	2	2	6	6	2	2	2	2	-	29	clb 2	2	2	2	2	2	2	2	3	2
GCA_022232485.1	GCA_022232485.1	NCBI	2012	NA	Vietnam	Human	Blood	Bloodstream	Klebsiella pneumoniae	strong	86	155845	465167	5635767	no	-	ST23	2	1	1	1	9	4	12	47-1LV	ybt 1; ICEKp10	2	2	2*	2	2	6	6	2	2	2	2	-	29-1LV	clb 2	2	2	2	2	2	2*	2	3	2
GCA_022232625.1	GCA_022232625.1	NCBI	2013	NA	Vietnam	Human	Blood	Bloodstream	Klebsiella pneumoniae	strong	78	253910	860608	5616863	no	-	ST23	2	1	1	1	9	4	12	47-1LV	ybt 1; ICEKp10	2	2	2	2	2	6	6*	2	2	2	2	-	29	clb 2	2	2	2	2	2	2	2	3	2
GCA_022233225.1	GCA_022233225.1	NCBI	2010	NA	Vietnam	Human	Blood	Bloodstream	Klebsiella pneumoniae	strong	99	130261	272062	5625472	no	-	ST23	2	1	1	1	9	4	12	14-2LV	ybt 1; ICEKp10	84	2	2	2	2	264	6	2	2	2	2	-	29-1LV	clb 2 (truncated)	2	2	2*-39%	2	2	2	2	3	2
GCA_022233525.1	GCA_022233525.1	NCBI	2014	NA	Vietnam	Human	Blood	Bloodstream	Klebsiella pneumoniae	strong	90	146147	375346	5574031	no	-	ST23	2	1	1	1	9	4	12	47	ybt 1; ICEKp10	2	2	2	2	2	6	6	2	2	2	2	-	29-2LV	clb 2	2	2	2*	2	2	2	2	3*	2
GCA_022233745.1	GCA_022233745.1	NCBI	2011	NA	Vietnam	Human	Blood	Bloodstream	Klebsiella pneumoniae	strong	244	43759	160072	5619862	no	-	ST23	2	1	1	1	9	4	12	47	ybt 1; ICEKp10	2	2	2	2	2	6	6	2	2	2	2	-	29-1LV	clb 2	2	2	2	2	2	2	2	3*	2
GCA_022233885.1	GCA_022233885.1	NCBI	2012	NA	Vietnam	Human	Blood	Bloodstream	Klebsiella pneumoniae	strong	54	340500	661471	5638013	no	-	ST23	2	1	1	1	9	4	12	47	ybt 1; ICEKp10	2	2	2	2	2	6	6	2	2	2	2	-	29-1LV	clb 2	2	2	2*	2	2	2	2	3	2
GCA_022233965.1	GCA_022233965.1	NCBI	2011	NA	Vietnam	Human	Blood	Bloodstream	Klebsiella pneumoniae	strong	103	112250	286943	5640098	no	-	ST23	2	1	1	1	9	4	12	47	ybt 1; ICEKp10	2	2	2	2	2	6	6	2	2	2	2	-	29-1LV	clb 2	2	2	2	2	2	2	2	3*	2
GCA_022234005.1	GCA_022234005.1	NCBI	2011	NA	Vietnam	Human	Blood	Bloodstream	Klebsiella pneumoniae	strong	90	216275	571948	5701391	no	-	ST23	2	1	1	1	9	4	12	47-1LV	ybt 1; ICEKp10	2	2	2	2	2	6	6*	2	2	2	2	-	29	clb 2	2	2	2	2	2	2	2	3	2
GCA_022240005.1	GCA_022240005.1	NCBI	2012	NA	Germany	Human	Endotracheal aspirate	Respiratory tract	Klebsiella pneumoniae	strong	108	220412	637237	5849421	no	-	ST23	2	1	1	1	9	4	12	46-1LV	ybt 1; ICEKp10	2	2	2	2	2	36	6	2	93	2	2	-	29	clb 2	2	2	2	2	2	2	2	3	2
GCA_022249255.1	GCA_022249255.1	NCBI	NA	NA	NA	Unknown	Not specified	Not specified	Klebsiella pneumoniae	strong	45	307084	1396912	5702682	no	-	ST23	2	1	1	1	9	4	12	47-1LV	ybt 1; ICEKp10	2	2	2	2	2	6	312	2	2	2	2	-	29	clb 2	2	2	2	2	2	2	2	3	2
GCA_022249275.1	GCA_022249275.1	NCBI	NA	NA	NA	Unknown	Not specified	Not specified	Klebsiella pneumoniae	strong	55	271977	742501	5830763	no	-	ST23	2	1	1	1	9	4	12	47-2LV	ybt 1; ICEKp10	2	2	2	2*	2	6*	6	2	2	2	2	-	29-1LV	clb 2	2	2	2	2	2	2	2	3*	2
GCA_022249315.1	GCA_022249315.1	NCBI	NA	NA	NA	Unknown	Not specified	Not specified	Klebsiella pneumoniae	strong	44	306985	765481	5722755	no	-	ST23	2	1	1	1	9	4	12	47-2LV	ybt 1; ICEKp10	2	2	2	2*	2	6*	6	2	2	2	2	-	29-1LV	clb 2	2	2	2	2	2	2	2	3*	2
GCA_022249375.1	GCA_022249375.1	NCBI	NA	NA	NA	Unknown	Not specified	Not specified	Klebsiella pneumoniae	strong	49	307121	614653	5731957	no	-	ST23	2	1	1	1	9	4	12	47-2LV	ybt 1; ICEKp10	2	2	2	2*	2	6*	6	2	2	2	2	-	29-2LV	clb 2	2	2	2*	2	2	2	2	3*	2
GCA_022249475.1	GCA_022249475.1	NCBI	NA	NA	NA	Unknown	Not specified	Not specified	Klebsiella pneumoniae	strong	68	272062	765481	5817374	no	-	ST23	2	1	1	1	9	4	12	47-2LV	ybt 1; ICEKp10	2	2	2	2*	2	6*	6	2	2	2	2	-	29-1LV	clb 2	2	2	2	2	2	2	2	3*	2
GCA_022249525.1	GCA_022249525.1	NCBI	NA	NA	NA	Unknown	Not specified	Not specified	Klebsiella pneumoniae	strong	51	272059	759390	5838004	no	-	ST23	2	1	1	1	9	4	12	47-2LV	ybt 1; ICEKp10	2	2	2	2*	2	6*	6	2	2	2	2	-	29-1LV	clb 2	2	2	2	2	2	2	2	3*	2
GCA_022249915.1	GCA_022249915.1	NCBI	NA	NA	NA	Unknown	Not specified	Not specified	Klebsiella pneumoniae	strong	49	271642	508283	5757297	no	-	ST23	2	1	1	1	9	4	12	47-2LV	ybt 1; ICEKp10	2	2	2	2*	2	6*	6	2	2	2	2	-	29-1LV	clb 2	2	2	2	2	2	2	2	3*	2
GCA_022250155.1	GCA_022250155.1	NCBI	NA	NA	NA	Unknown	Not specified	Not specified	Klebsiella pneumoniae	strong	56	284182	769181	5794883	no	-	ST23	2	1	1	1	9	4	12	47-1LV	ybt 1; ICEKp10	2	2*	2	2	2	6	6	2	2	2	2	-	29-1LV	clb 2	2	2*	2	2	2	2	2	3	2
GCA_022258275.1	GCA_022258275.1	NCBI	2008	NA	Laos	Human	Not specified clinical sample	Not specified	Klebsiella pneumoniae	strong	104	150361	328860	5802504	no	-	ST23	2	1	1	1	9	4	12	46	ybt 1; ICEKp10	2	2	2	2	2	36	6	2	2	2	2	-	29	clb 2	2	2	2	2	2	2	2	3	2
GCA_022259555.1	GCA_022259555.1	NCBI	2009	NA	Vietnam	Human	Not specified clinical sample	Not specified	Klebsiella pneumoniae	strong	206	58616	181387	5723284	no	-	ST23	2	1	1	1	9	4	12	43	ybt 1; ICEKp10	2	17	2	2	2	36	6	2	2	2	2	-	29-1LV	clb 2 (truncated)	2*-0%	2	2	2	2	2	2	3	2
GCA_022259595.1	GCA_022259595.1	NCBI	2007	NA	Vietnam	Human	Not specified clinical sample	Not specified	Klebsiella pneumoniae	strong	252	48465	139526	5647985	no	-	ST23	2	1	1	1	9	4	12	46	ybt 1; ICEKp10	2	2	2	2	2	36	6	2	2	2	2	-	13-1LV	clb 3 (truncated)	2	20*-0%	2	2	2	2	2	3	2
GCA_022259615.1	GCA_022259615.1	NCBI	2007	NA	Vietnam	Human	Not specified clinical sample	Not specified	Klebsiella pneumoniae	strong	187	54436	179595	5457608	no	-	ST23	2	1	1	1	9	4	12	47	ybt 1; ICEKp10	2	2	2	2	2	6	6	2	2	2	2	-	14-4LV	clb 2 (incomplete) (truncated)	2	2*-0%	2	2	6-69%	2	2	3	2
GCA_029913075.1	GCA_029913075.1	NCBI	NA	NA	Singapore	Human	Liver abscess	Liver abscess	Klebsiella pneumoniae	strong	291	230530	535835	5638245	no	-	ST23	2	1	1	1	9	4	12	47-1LV	ybt 1; ICEKp10	2*	2	2	2	2	6	6	2	2	2	2	-	29	clb 2	2	2	2	2	2	2	2	3	2
GCA_022260135.1	GCA_022260135.1	NCBI	2003	NA	Singapore	Human	Not specified clinical sample	Not specified	Klebsiella pneumoniae	strong	106	111845	264310	5821509	no	-	ST23	2	1	1	1	9	4	12	51	ybt 1; ICEKp10	2	2	2	2	2	44	6	2	2	2	2	-	29	clb 2	2	2	2	2	2	2	2	3	2
GCA_029913105.1	GCA_029913105.1	NCBI	NA	NA	Singapore	Human	Liver abscess	Liver abscess	Klebsiella pneumoniae	strong	280	209835	591903	5746116	no	-	ST23	2	1	1	1	9	4	12	47	ybt 1; ICEKp10	2	2	2	2	2	6	6	2	2	2	2	-	29	clb 2	2	2	2	2	2	2	2	3	2
GCA_022260555.1	GCA_022260555.1	NCBI	2002	NA	Australia	Human	Not specified clinical sample	Not specified	Klebsiella pneumoniae	strong	133	86241	191869	5634838	no	-	ST23	2	1	1	1	9	4	12	47	ybt 1; ICEKp10	2	2	2	2	2	6	6	2	2	2	2	-	29	clb 2	2	2	2	2	2	2	2	3	2
GCA_022272475.1	GCA_022272475.1	NCBI	NA	NA	Denmark	Unknown	Not specified	Not specified	Klebsiella pneumoniae	strong	230	74881	252258	5829777	no	-	ST23	2	1	1	1	9	4	12	47	ybt 1; ICEKp10	2	2	2	2	2	6	6	2	2	2	2	-	36	clb 2	2	2	2	6	2	2	2	3	2
GCA_029913165.1	GCA_029913165.1	NCBI	NA	NA	Singapore	Human	Liver abscess	Liver abscess	Klebsiella pneumoniae	strong	276	230527	593866	5628416	no	-	ST23	2	1	1	1	9	4	12	47	ybt 1; ICEKp10	2	2	2	2	2	6	6	2	2	2	2	-	29	clb 2	2	2	2	2	2	2	2	3	2
GCA_022272535.1	GCA_022272535.1	NCBI	NA	NA	Denmark	Unknown	Not specified	Not specified	Klebsiella pneumoniae	strong	109	146583	288961	5602846	no	-	ST23	2	1	1	1	9	4	12	47	ybt 1; ICEKp10	2	2	2	2	2	6	6	2	2	2	2	-	29	clb 2	2	2	2	2	2	2	2	3	2
GCA_022272555.1	GCA_022272555.1	NCBI	NA	NA	Denmark	Unknown	Not specified	Not specified	Klebsiella pneumoniae	strong	103	146642	385692	5810696	no	-	ST23	2	1	1	1	9	4	12	47	ybt 1; ICEKp10	2	2	2	2	2	6	6	2	2	2	2	-	36	clb 2	2	2	2	6	2	2	2	3	2
GCA_029913185.1	GCA_029913185.1	NCBI	NA	NA	Singapore	Human	Liver abscess	Liver abscess	Klebsiella pneumoniae	strong	195	211394	596923	5677743	no	-	ST23	2	1	1	1	9	4	12	53	ybt 1; ICEKp10	2	2	2	2	2	6	124	2	2	2	2	-	29	clb 2	2	2	2	2	2	2	2	3	2
GCA_029913205.1	GCA_029913205.1	NCBI	NA	NA	Singapore	Human	Liver abscess	Liver abscess	Klebsiella pneumoniae	strong	264	172339	544120	5529258	no	-	ST23	2	1	1	1	9	4	12	47-1LV	ybt 1; ICEKp10	2*	2	2	2	2	6	6	2	2	2	2	-	29-1LV	clb 2	2	2	2	2	2	2	2	3	2
GCA_029913215.1	GCA_029913215.1	NCBI	NA	NA	Singapore	Human	Liver abscess	Liver abscess	Klebsiella pneumoniae	strong	418	230654	745531	5735291	no	-	ST23	2	1	1	1	9	4	12	47	ybt 1; ICEKp10	2	2	2	2	2	6	6	2	2	2	2	-	29	clb 2	2	2	2	2	2	2	2	3	2
GCA_029913245.1	GCA_029913245.1	NCBI	NA	NA	Singapore	Human	Liver abscess	Liver abscess	Klebsiella pneumoniae	strong	241	230642	592626	5574574	no	-	ST23	2	1	1	1	9	4	12	45	ybt 1; ICEKp10	2	2	2	2	2	116	6	2	2	2	2	-	29	clb 2	2	2	2	2	2	2	2	3	2
GCA_029913345.1	GCA_029913345.1	NCBI	NA	NA	Singapore	Human	Liver abscess	Liver abscess	Klebsiella pneumoniae	strong	561	233185	591394	5642233	no	-	ST23	2	1	1	1	9	4	12	47	ybt 1; ICEKp10	2	2	2	2	2	6	6	2	2	2	2	-	29	clb 2	2	2	2	2	2	2	2	3	2
GCA_029913355.1	GCA_029913355.1	NCBI	NA	NA	Singapore	Human	Liver abscess	Liver abscess	Klebsiella pneumoniae	strong	325	210917	596920	5694528	no	-	ST23	2	1	1	1	9	4	12	47-1LV	ybt 1; ICEKp10	2*	2	2	2	2	6	6	2	2	2	2	-	29	clb 2	2	2	2	2	2	2	2	3	2
GCA_029913505.1	GCA_029913505.1	NCBI	NA	NA	Singapore	Human	Liver abscess	Liver abscess	Klebsiella pneumoniae	strong	128	213249	796393	5602795	no	-	ST23	2	1	1	1	9	4	12	46	ybt 1; ICEKp10	2	2	2	2	2	36	6	2	2	2	2	-	29	clb 2	2	2	2	2	2	2	2	3	2
GCA_022296895.1	GCA_022296895.1	NCBI	NA	NA	NA	Unknown	Not specified	Not specified	Klebsiella pneumoniae	strong	94	183879	577441	6080151	no	-	ST23	2	1	1	1	9	4	12	47-1LV	ybt 1; ICEKp10	2	2	2	2	2	6	6*	2	2	2	2	-	29	clb 2	2	2	2	2	2	2	2	3	2
GCA_022297875.1	GCA_022297875.1	NCBI	NA	NA	NA	Unknown	Not specified	Not specified	Klebsiella pneumoniae	strong	94	215319	417387	5851755	no	-	ST23	2	1	1	1	9	4	12	47-1LV	ybt 1; ICEKp10	2	2	2	2	2	6	6*	2	2	2	2	-	29	clb 2	2	2	2	2	2	2	2	3	2
GCA_022298155.1	GCA_022298155.1	NCBI	NA	NA	NA	Unknown	Not specified	Not specified	Klebsiella pneumoniae	strong	118	175600	421054	5969014	no	-	ST23	2	1	1	1	9	4	12	47	ybt 1; ICEKp10	2	2	2	2	2	6	6	2	2	2	2	-	29	clb 2	2	2	2	2	2	2	2	3	2
GCA_022305435.1	GCA_022305435.1	NCBI	NA	NA	NA	Unknown	Not specified	Not specified	Klebsiella pneumoniae	strong	101	146672	346938	5892834	no	-	ST23	2	1	1	1	9	4	12	47	ybt 1; ICEKp10	2	2	2	2	2	6	6	2	2	2	2	-	29-1LV	clb 2	2	2*	2	2	2	2	2	3	2
GCA_022323725.1	GCA_022323725.1	NCBI	2015	NA	Vietnam	Human	Blood	Bloodstream	Klebsiella pneumoniae	strong	83	174704	423897	5723754	no	-	ST23	2	1	1	1	9	4	12	47	ybt 1; ICEKp10	2	2	2	2	2	6	6	2	2	2	2	-	29	clb 2	2	2	2	2	2	2	2	3	2
GCA_022323985.1	GCA_022323985.1	NCBI	2016	NA	India	Human	Blood	Bloodstream	Klebsiella pneumoniae	strong	297	99982	260643	6594085	no	total_size	ST23	2	1	1	1	9	4	12	47-1LV	ybt 1; ICEKp10	2	2	2	2	2	6*	6	2	2	2	2	-	29	clb 2	2	2	2	2	2	2	2	3	2
GCA_022329465.1	GCA_022329465.1	NCBI	NA	NA	NA	Unknown	Not specified	Not specified	Klebsiella pneumoniae	strong	49	327039	764771	5783317	no	-	ST23	2	1	1	1	9	4	12	47-2LV	ybt 1; ICEKp10	2	2	2	2*	2	6*	6	2	2	2	2	-	29-1LV	clb 2	2	2	2	2	2	2	2	3*	2
GCA_022401995.1	GCA_022401995.1	NCBI	2019	Yantai	China	Human	Blood	Bloodstream	Klebsiella pneumoniae	strong	54	340731	746098	5562201	yes (1264)	ambiguous_bases	ST23	2	1	1	1	9	4	12	47	ybt 1; ICEKp10	2	2	2	2	2	6	6	2	2	2	2	-	29	clb 2	2	2	2	2	2	2	2	3	2
GCA_022402085.1	GCA_022402085.1	NCBI	2019	Yantai	China	Human	Blood	Bloodstream	Klebsiella pneumoniae	strong	65	289096	1305862	5481459	yes (1060)	ambiguous_bases	ST23	2	1	1	1	9	4	12	54	ybt 1; ICEKp10	2	2	2	2	2	6	40	2	2	2	2	-	29-1LV	clb 2	2	2	2	2	2	2	2*	3	2
GCA_022402105.1	GCA_022402105.1	NCBI	2019	Yantai	China	Human	Blood	Bloodstream	Klebsiella pneumoniae	strong	63	272329	1062453	5504202	yes (1358)	ambiguous_bases	ST23	2	1	1	1	9	4	12	54	ybt 1; ICEKp10	2	2	2	2	2	6	40	2	2	2	2	-	29-1LV	clb 2	2	2*	2	2	2	2	2	3	2
GCA_022402125.1	GCA_022402125.1	NCBI	2019	Yantai	China	Human	Blood	Bloodstream	Klebsiella pneumoniae	strong	88	287074	770434	5760713	yes (967)	ambiguous_bases	ST23	2	1	1	1	9	4	12	46	ybt 1; ICEKp10	2	2	2	2	2	36	6	2	2	2	2	-	29	clb 2	2	2	2	2	2	2	2	3	2
GCA_022402145.1	GCA_022402145.1	NCBI	2019	Yantai	China	Human	Blood	Bloodstream	Klebsiella pneumoniae	strong	54	307719	508352	5443704	yes (1259)	ambiguous_bases	ST23	2	1	1	1	9	4	12	47	ybt 1; ICEKp10	2	2	2	2	2	6	6	2	2	2	2	-	29	clb 2	2	2	2	2	2	2	2	3	2
GCA_022402385.1	GCA_022402385.1	NCBI	2019	Yantai	China	Human	Blood	Bloodstream	Klebsiella pneumoniae	strong	77	289205	1050004	5556777	yes (1749)	ambiguous_bases	ST23	2	1	1	1	9	4	12	46	ybt 1; ICEKp10	2	2	2	2	2	36	6	2	2	2	2	-	29-1LV	clb 2	2	2	2	2	2	2	2	3	2
GCA_022438305.1	GCA_022438305.1	NCBI	2016	South	USA	Human	Respiratory specimen	Respiratory tract	Klebsiella pneumoniae	strong	4	5407910	5407910	5819757	no	-	ST23	2	1	1	1	9	4	12	57	ybt 1; ICEKp10	2	2	2	2	2	6	6	49	2	2	2	-	29	clb 2	2	2	2	2	2	2	2	3	2
GCA_022559125.1	GCA_022559125.1	NCBI	2018	Chengdu	China	Human	Not specified clinical sample	Not specified	Klebsiella pneumoniae	strong	5	5460569	5460569	5888664	no	-	ST23	2	1	1	1	9	4	12	47-1LV	ybt 1; ICEKp10	2	2	2	2	2	6	6*	2	2	2	2	-	29-1LV	clb 2	2	2*	2	2	2	2	2	3	2
GCA_029913565.1	GCA_029913565.1	NCBI	NA	NA	Singapore	Human	Liver abscess	Liver abscess	Klebsiella pneumoniae	strong	283	185844	473685	5766210	no	-	ST23	2	1	1	1	9	4	12	47	ybt 1; ICEKp10	2	2	2	2	2	6	6	2	2	2	2	-	29	clb 2	2	2	2	2	2	2	2	3	2
GCA_022850085.1	GCA_022850085.1	NCBI	2014	Jiangsu	China	Human	Not specified clinical sample	Not specified	Klebsiella pneumoniae	strong	59	276504	869035	5705048	no	-	ST23	2	1	1	1	9	4	12	54	ybt 1; ICEKp10	2	2	2	2	2	6	40	2	2	2	2	-	29	clb 2	2	2	2	2	2	2	2	3	2
GCA_022856125.1	GCA_022856125.1	NCBI	2019	Zhejiang	China	Human	Not specified clinical sample	Not specified	Klebsiella pneumoniae	strong	53	272394	1310865	5707106	yes (580)	ambiguous_bases	ST23	2	1	1	1	9	4	12	43-1LV	ybt 1; ICEKp10	2	17	2*	2	2	36	6	2	2	2	2	-	29-1LV	clb 2	2*	2	2	2	2	2	2	3	2
GCA_022857965.1	GCA_022857965.1	NCBI	2019	Hefei	China	Human	Not specified clinical sample	Not specified	Klebsiella pneumoniae	strong	31	326719	1492180	5500289	yes (1072)	ambiguous_bases	ST23	2	1	1	1	9	4	12	46	ybt 1; ICEKp10	2	2	2	2	2	36	6	2	2	2	2	-	29	clb 2	2	2	2	2	2	2	2	3	2
GCA_022860105.1	GCA_022860105.1	NCBI	2018	Shaanxi	China	Human	Not specified clinical sample	Not specified	Klebsiella pneumoniae	strong	44	327038	1234600	5644083	no	-	ST23	2	1	1	1	9	4	12	47	ybt 1; ICEKp10	2	2	2	2	2	6	6	2	2	2	2	-	29-1LV	clb 2	2	2*	2	2	2	2	2	3	2
GCA_023027505.1	GCA_023027505.1	NCBI	2020	Melbourne	Australia	Human	Endotracheal aspirate	Respiratory tract	Klebsiella pneumoniae	strong	61	289191	577435	5862464	no	-	ST23	2	1	1	1	9	4	12	47-1LV	ybt 1; ICEKp10	2	2	2	2	2	6	6	2	2	2	2*	-	29-1LV	clb 2	2*	2	2	2	2	2	2	3	2
GCA_029913625.1	GCA_029913625.1	NCBI	NA	NA	Singapore	Human	Liver abscess	Liver abscess	Klebsiella pneumoniae	strong	344	277389	595973	5587324	no	-	ST23	2	1	1	1	9	4	12	47-1LV	ybt 1; ICEKp10	2	2*	2	2	2	6	6	2	2	2	2	-	29	clb 2	2	2	2	2	2	2	2	3	2
GCA_023029105.1	GCA_023029105.1	NCBI	2020	Melbourne	Australia	Human	Central venous catheter	Bloodstream	Klebsiella pneumoniae	strong	67	289183	652508	5876132	no	-	ST23	2	1	1	1	9	4	12	47	ybt 1; ICEKp10	2	2	2	2	2	6	6	2	2	2	2	-	29	clb 2	2	2	2	2	2	2	2	3	2
GCA_023029365.1	GCA_023029365.1	NCBI	2020	Melbourne	Australia	Human	Bronchoalveolar lavage fluid	Respiratory tract	Klebsiella pneumoniae	strong	65	203393	598046	5691214	no	-	ST23	2	1	1	1	9	4	12	45	ybt 1; ICEKp10	2	2	2	2	2	116	6	2	2	2	2	-	29	clb 2	2	2	2	2	2	2	2	3	2
GCA_023029725.1	GCA_023029725.1	NCBI	2020	Melbourne	Australia	Human	Sputum	Respiratory tract	Klebsiella pneumoniae	strong	120	108558	461779	5824918	no	-	ST23	2	1	1	1	9	4	12	47	ybt 1; ICEKp10	2	2	2	2	2	6	6	2	2	2	2	-	29-1LV	clb 2	2	2	2	2	2	2	2*	3	2
GCA_029913645.1	GCA_029913645.1	NCBI	NA	NA	Singapore	Human	Liver abscess	Liver abscess	Klebsiella pneumoniae	strong	93	211103	475321	5578095	no	-	ST23	2	1	1	1	9	4	12	52	ybt 1; ICEKp10	2	2	2	2	2	6	118	2	2	2	2	-	29	clb 2	2	2	2	2	2	2	2	3	2
GCA_023036335.1	GCA_023036335.1	NCBI	NA	NA	Singapore	Unknown	Not specified	Not specified	Klebsiella pneumoniae	strong	155	94588	304146	5998450	no	-	ST23	2	1	1	1	9	4	12	47	ybt 1; ICEKp10	2	2	2	2	2	6	6	2	2	2	2	-	29	clb 2	2	2	2	2	2	2	2	3	2
GCA_023043795.1	GCA_023043795.1	NCBI	2010	Beijing	China	Human	Not specified clinical sample	Not specified	Klebsiella pneumoniae	strong	32	597659	2068017	5851600	no	-	ST23	2	1	1	1	9	4	12	46	ybt 1; ICEKp10	2	2	2	2	2	36	6	2	2	2	2	-	29-1LV	clb 2 (truncated)	2	2	2*-12%	2	2	2	2	3	2
GCA_023043815.1	GCA_023043815.1	NCBI	2018	Beijing	China	Human	Not specified clinical sample	Not specified	Klebsiella pneumoniae	strong	55	304994	652054	5565779	no	-	ST23	2	1	1	1	9	4	12	47	ybt 1; ICEKp10	2	2	2	2	2	6	6	2	2	2	2	-	29	clb 2	2	2	2	2	2	2	2	3	2
GCA_023043835.1	GCA_023043835.1	NCBI	2018	Beijing	China	Human	Not specified clinical sample	Not specified	Klebsiella pneumoniae	strong	69	284272	604453	5740265	no	-	ST23	2	1	1	1	9	4	12	43	ybt 1; ICEKp10	2	17	2	2	2	36	6	2	2	2	2	-	29	clb 2	2	2	2	2	2	2	2	3	2
GCA_023043855.1	GCA_023043855.1	NCBI	2014	Beijing	China	Human	Not specified clinical sample	Not specified	Klebsiella pneumoniae	strong	45	326218	876714	5831253	no	-	ST23	2	1	1	1	9	4	12	46-3LV	ybt 1; ICEKp10	2	2	2	2	2	36*	6	2*	2	2	2*	-	29-2LV	clb 2	2	2	2	2	2	2	2	3	2
GCA_023043995.1	GCA_023043995.1	NCBI	2018	Beijing	China	Human	Not specified clinical sample	Not specified	Klebsiella pneumoniae	strong	52	448861	763203	5626301	no	-	ST23	2	1	1	1	9	4	12	54	ybt 1; ICEKp10	2	2	2	2	2	6	40	2	2	2	2	-	29	clb 2	2	2	2	2	2	2	2	3	2
GCA_023044055.1	GCA_023044055.1	NCBI	2014	Beijing	China	Human	Not specified clinical sample	Not specified	Klebsiella pneumoniae	strong	47	327038	762358	5896481	no	-	ST23	2	1	1	1	9	4	12	54	ybt 1; ICEKp10	2	2	2	2	2	6	40	2	2	2	2	-	29	clb 2	2	2	2	2	2	2	2	3	2
GCA_023044075.1	GCA_023044075.1	NCBI	2017	Beijing	China	Human	Not specified clinical sample	Not specified	Klebsiella pneumoniae	strong	70	307235	604183	5779030	no	-	ST23	2	1	1	1	9	4	12	46	ybt 1; ICEKp10	2	2	2	2	2	36	6	2	2	2	2	-	29	clb 2	2	2	2	2	2	2	2	3	2
GCA_023044095.1	GCA_023044095.1	NCBI	2014	Beijing	China	Human	Not specified clinical sample	Not specified	Klebsiella pneumoniae	strong	60	272042	757737	5872556	no	-	ST23	2	1	1	1	9	4	12	46	ybt 1; ICEKp10	2	2	2	2	2	36	6	2	2	2	2	-	29	clb 2	2	2	2	2	2	2	2	3	2
GCA_023044115.1	GCA_023044115.1	NCBI	2014	Beijing	China	Human	Not specified clinical sample	Not specified	Klebsiella pneumoniae	strong	57	289178	768952	5788706	no	-	ST23	2	1	1	1	9	4	12	47-1LV	ybt 1; ICEKp10	2	2	2	2	2	6*	6	2	2	2	2	-	29-1LV	clb 2	2	2	2*	2	2	2	2	3	2
GCA_023062695.1	GCA_023062695.1	NCBI	2014	Brussels	Belgium	Human	Blood	Bloodstream	Klebsiella pneumoniae	strong	38	363875	1368830	5592133	yes (40)	ambiguous_bases	ST23	2	1	1	1	9	4	12	47-2LV	ybt 1; ICEKp10	2	2	2	2	2	6	6	2*	2	2*	2	-	29-3LV	clb 2	2	2	2	2	2	2	2	3*	2
GCA_023062855.1	GCA_023062855.1	NCBI	2019	Antwerp	Belgium	Human	Blood	Bloodstream	Klebsiella pneumoniae	strong	50	307073	1166907	5541457	no	-	ST23	2	1	1	1	9	4	12	47	ybt 1; ICEKp10	2	2	2	2	2	6	6	2	2	2	2	-	29	clb 2	2	2	2	2	2	2	2	3	2
GCA_029913675.1	GCA_029913675.1	NCBI	NA	NA	Singapore	Human	Liver abscess	Liver abscess	Klebsiella pneumoniae	strong	90	211103	684386	5685326	no	-	ST23	2	1	1	1	9	4	12	44	ybt 1; ICEKp10	2	2	2	2	2	121	119	2	2	2	2	-	13-1LV	clb 3	2	20	2	2	2	2	2	3	2
GCA_023063065.1	GCA_023063065.1	NCBI	2014	Antwerp	Belgium	Human	Blood	Bloodstream	Klebsiella pneumoniae	strong	51	289389	508945	5341931	no	-	ST23	2	1	1	1	9	4	12	47	ybt 1; ICEKp10	2	2	2	2	2	6	6	2	2	2	2	-	29	clb 2	2	2	2	2	2	2	2	3	2
GCA_029913725.1	GCA_029913725.1	NCBI	NA	NA	Singapore	Human	Liver abscess	Liver abscess	Klebsiella pneumoniae	strong	413	185835	498569	5665367	no	-	ST23	2	1	1	1	9	4	12	45	ybt 1; ICEKp10	2	2	2	2	2	116	6	2	2	2	2	-	30	clb 2	2	2	2	2	2	2	2	3	2
GCA_029913745.1	GCA_029913745.1	NCBI	NA	NA	Singapore	Human	Liver abscess	Liver abscess	Klebsiella pneumoniae	strong	277	203341	596920	5678289	no	-	ST23	2	1	1	1	9	4	12	47	ybt 1; ICEKp10	2	2	2	2	2	6	6	2	2	2	2	-	29	clb 2	2	2	2	2	2	2	2	3	2
GCA_023315475.1	GCA_023315475.1	NCBI	2018	Ann Arbor	USA	Human	Not specified clinical sample	Not specified	Klebsiella pneumoniae	strong	39	327038	1397489	5963880	no	-	ST23	2	1	1	1	9	4	12	57	ybt 1; ICEKp10	2	2	2	2	2	6	6	49	2	2	2	-	29	clb 2	2	2	2	2	2	2	2	3	2
GCA_023465895.1	GCA_023465895.1	NCBI	2009	Beijing	China	Human	Not specified clinical sample	Not specified	Klebsiella pneumoniae	strong	34	597659	2067956	5855112	no	-	ST23	2	1	1	1	9	4	12	46	ybt 1; ICEKp10	2	2	2	2	2	36	6	2	2	2	2	-	29-1LV	clb 2 (truncated)	2	2	2*-12%	2	2	2	2	3	2
GCA_029913825.1	GCA_029913825.1	NCBI	NA	NA	Singapore	Human	Liver abscess	Liver abscess	Klebsiella pneumoniae	strong	86	230376	607352	5517984	no	-	ST23	2	1	1	1	9	4	12	47-1LV	ybt 1; ICEKp10	2	2	2	2	2	6	6*	2	2	2	2	-	29-2LV	clb 2	2	2*	2	2	2	2	2	3*	2
GCA_023573585.1	GCA_023573585.1	NCBI	2020	Hebei	China	environment	Environment	Environment	Klebsiella pneumoniae	strong	3	5400191	5400191	5684764	no	-	ST23	2	1	1	1	9	4	12	46	ybt 1; ICEKp10	2	2	2	2	2	36	6	2	2	2	2	-	29-1LV	clb 2	2	2*	2	2	2	2	2	3	2
GCA_029913845.1	GCA_029913845.1	NCBI	NA	NA	Singapore	Human	Liver abscess	Liver abscess	Klebsiella pneumoniae	strong	295	202129	425209	5843682	no	-	ST23	2	1	1	1	9	4	12	47	ybt 1; ICEKp10	2	2	2	2	2	6	6	2	2	2	2	-	29	clb 2	2	2	2	2	2	2	2	3	2
GCA_029913875.1	GCA_029913875.1	NCBI	NA	NA	Singapore	Human	Liver abscess	Liver abscess	Klebsiella pneumoniae	strong	149	185844	594453	5586619	no	-	ST23	2	1	1	1	9	4	12	47	ybt 1; ICEKp10	2	2	2	2	2	6	6	2	2	2	2	-	29	clb 2	2	2	2	2	2	2	2	3	2
GCA_029913905.1	GCA_029913905.1	NCBI	NA	NA	Singapore	Human	Liver abscess	Liver abscess	Klebsiella pneumoniae	strong	504	185844	489327	5670838	no	-	ST23	2	1	1	1	9	4	12	47	ybt 1; ICEKp10	2	2	2	2	2	6	6	2	2	2	2	-	29	clb 2	2	2	2	2	2	2	2	3	2
GCA_029913925.1	GCA_029913925.1	NCBI	NA	NA	Singapore	Human	Liver abscess	Liver abscess	Klebsiella pneumoniae	strong	221	169431	341209	5752874	no	-	ST23	2	1	1	1	9	4	12	47	ybt 1; ICEKp10	2	2	2	2	2	6	6	2	2	2	2	-	29	clb 2	2	2	2	2	2	2	2	3	2
GCA_029913955.1	GCA_029913955.1	NCBI	NA	NA	Singapore	Human	Liver abscess	Liver abscess	Klebsiella pneumoniae	strong	293	230654	604488	5607387	no	-	ST23	2	1	1	1	9	4	12	47-1LV	ybt 1; ICEKp10	2	2*	2	2	2	6	6	2	2	2	2	-	29	clb 2	2	2	2	2	2	2	2	3	2
GCA_023741035.1	GCA_023741035.1	NCBI	2018	Beijing	China	Human	Blood	Bloodstream	Klebsiella pneumoniae	strong	53	440925	1222629	5634744	no	-	ST23	2	1	1	1	9	4	12	46	ybt 1; ICEKp10	2	2	2	2	2	36	6	2	2	2	2	-	29-1LV	clb 2	2	2*	2	2	2	2	2	3	2
GCA_023741275.1	GCA_023741275.1	NCBI	2018	Beijing	China	Human	Blood	Bloodstream	Klebsiella pneumoniae	strong	69	372186	939648	5589624	no	-	ST23	2	1	1	1	9	4	12	46-1LV	ybt 1; ICEKp10	2	2	2*	2	2	36	6	2	2	2	2	-	29-1LV	clb 2	2	2	2	2	2	2	2	3	2
GCA_029913965.1	GCA_029913965.1	NCBI	NA	NA	Singapore	Human	Liver abscess	Liver abscess	Klebsiella pneumoniae	strong	333	180744	471969	5672882	no	-	ST23	2	1	1	1	9	4	12	47	ybt 1; ICEKp10	2	2	2	2	2	6	6	2	2	2	2	-	29	clb 2	2	2	2	2	2	2	2	3	2
GCA_029913975.1	GCA_029913975.1	NCBI	NA	NA	Singapore	Human	Liver abscess	Liver abscess	Klebsiella pneumoniae	strong	320	203341	417445	5659475	no	-	ST23	2	1	1	1	9	4	12	45	ybt 1; ICEKp10	2	2	2	2	2	116	6	2	2	2	2	-	30	clb 2	2	2	2	2	2	2	2	3	2
GCA_029914035.1	GCA_029914035.1	NCBI	NA	NA	Singapore	Human	Liver abscess	Liver abscess	Klebsiella pneumoniae	strong	347	182121	412256	5845236	no	-	ST23	2	1	1	1	9	4	12	47-1LV	ybt 1; ICEKp10	2	2	2	2	2	6	6	2*	2	2	2	-	29	clb 2	2	2	2	2	2	2	2	3	2
GCA_023741935.1	GCA_023741935.1	NCBI	2020	Beijing	China	Human	Blood	Bloodstream	Klebsiella pneumoniae	strong	53	306849	1382535	5566515	no	-	ST23	2	1	1	1	9	4	12	46-2LV	ybt 1; ICEKp10	2	2	2*	2	2	36*	6	2	2	2	2	-	29	clb 2	2	2	2	2	2	2	2	3	2
GCA_023742155.1	GCA_023742155.1	NCBI	2020	Beijing	China	Human	Blood	Bloodstream	Klebsiella pneumoniae	strong	67	327040	1114771	5633661	no	-	ST23	2	1	1	1	9	4	12	46	ybt 1; ICEKp10	2	2	2	2	2	36	6	2	2	2	2	-	29	clb 2	2	2	2	2	2	2	2	3	2
GCA_023742215.1	GCA_023742215.1	NCBI	2020	Beijing	China	Human	Blood	Bloodstream	Klebsiella pneumoniae	strong	56	396511	991875	5643307	no	-	ST23	2	1	1	1	9	4	12	46	ybt 1; ICEKp10	2	2	2	2	2	36	6	2	2	2	2	-	29-1LV	clb 2	2	2*	2	2	2	2	2	3	2
GCA_029914105.1	GCA_029914105.1	NCBI	NA	NA	Singapore	Human	Liver abscess	Liver abscess	Klebsiella pneumoniae	strong	148	209813	597269	5590209	no	-	ST23	2	1	1	1	9	4	12	47	ybt 1; ICEKp10	2	2	2	2	2	6	6	2	2	2	2	-	29	clb 2	2	2	2	2	2	2	2	3	2
GCA_029914125.1	GCA_029914125.1	NCBI	NA	NA	Singapore	Human	Liver abscess	Liver abscess	Klebsiella pneumoniae	strong	105	213492	460788	5636044	no	-	ST23	2	1	1	1	9	4	12	46	ybt 1; ICEKp10	2	2	2	2	2	36	6	2	2	2	2	-	29	clb 2	2	2	2	2	2	2	2	3	2
GCA_029914225.1	GCA_029914225.1	NCBI	NA	NA	Singapore	Human	Liver abscess	Liver abscess	Klebsiella pneumoniae	strong	82	209691	593409	5552844	no	-	ST23	2	1	1	1	9	4	12	45	ybt 1; ICEKp10	2	2	2	2	2	116	6	2	2	2	2	-	29	clb 2	2	2	2	2	2	2	2	3	2
GCA_029914285.1	GCA_029914285.1	NCBI	NA	NA	Singapore	Human	Liver abscess	Liver abscess	Klebsiella pneumoniae	strong	301	210466	385774	5657910	no	-	ST23	2	1	1	1	9	4	12	47-2LV	ybt 1; ICEKp10	2	2	2	2	2	6	6*	2*	2	2	2	-	29	clb 2	2	2	2	2	2	2	2	3	2
GCA_023742675.1	GCA_023742675.1	NCBI	2019	Beijing	China	Human	Blood	Bloodstream	Klebsiella pneumoniae	strong	47	396513	603997	5520756	no	-	ST23	2	1	1	1	9	4	12	47	ybt 1; ICEKp10	2	2	2	2	2	6	6	2	2	2	2	-	29	clb 2	2	2	2	2	2	2	2	3	2
GCA_023742755.1	GCA_023742755.1	NCBI	2019	Beijing	China	Human	Blood	Bloodstream	Klebsiella pneumoniae	strong	90	377157	1103098	5582030	no	-	ST23	2	1	1	1	9	4	12	54	ybt 1; ICEKp10	2	2	2	2	2	6	40	2	2	2	2	-	29-1LV	clb 2 (truncated)	2	2	2	2	2	2	2	3*-41%	2
GCA_029914305.1	GCA_029914305.1	NCBI	NA	NA	Singapore	Human	Liver abscess	Liver abscess	Klebsiella pneumoniae	strong	397	210748	584581	5567875	no	-	ST23	2	1	1	1	9	4	12	47-1LV	ybt 1; ICEKp10	2	2	2*	2	2	6	6	2	2	2	2	-	29	clb 2	2	2	2	2	2	2	2	3	2
GCA_029914355.1	GCA_029914355.1	NCBI	NA	NA	Singapore	Human	Liver abscess	Liver abscess	Klebsiella pneumoniae	strong	313	210808	435276	5736635	no	-	ST23	2	1	1	1	9	4	12	46	ybt 1; ICEKp10	2	2	2	2	2	36	6	2	2	2	2	-	29	clb 2	2	2	2	2	2	2	2	3	2
GCA_029914445.1	GCA_029914445.1	NCBI	NA	NA	Singapore	Human	Liver abscess	Liver abscess	Klebsiella pneumoniae	strong	237	271856	696386	5630710	no	-	ST23	2	1	1	1	9	4	12	47	ybt 1; ICEKp10	2	2	2	2	2	6	6	2	2	2	2	-	29	clb 2	2	2	2	2	2	2	2	3	2
GCA_023743205.1	GCA_023743205.1	NCBI	2018	Beijing	China	Human	Blood	Bloodstream	Klebsiella pneumoniae	strong	47	396513	771746	5624263	no	-	ST23	2	1	1	1	9	4	12	46-2LV	ybt 1; ICEKp10	2	2	2	2	2	36*	6	2	2	2	131	-	26-2LV	clb 2	2	2*	2	2	2	2	2	3	2
GCA_023775075.1	GCA_023775075.1	NCBI	NA	NA	Singapore	Unknown	Not specified	Not specified	Klebsiella pneumoniae	strong	52	307217	1354822	5814432	no	-	ST23	2	1	1	1	9	4	12	53	ybt 1; ICEKp10	2	2	2	2	2	6	124	2	2	2	2	-	29	clb 2	2	2	2	2	2	2	2	3	2
GCA_023776515.1	GCA_023776515.1	NCBI	NA	NA	Singapore	Unknown	Not specified	Not specified	Klebsiella pneumoniae	strong	56	307217	766458	5743824	no	-	ST23	2	1	1	1	9	4	12	53	ybt 1; ICEKp10	2	2	2	2	2	6	124	2	2	2	2	-	29	clb 2	2	2	2	2	2	2	2	3	2
GCA_023777335.1	GCA_023777335.1	NCBI	NA	NA	Singapore	Unknown	Not specified	Not specified	Klebsiella pneumoniae	strong	46	327037	766415	5647389	no	-	ST23	2	1	1	1	9	4	12	53	ybt 1; ICEKp10	2	2	2	2	2	6	124	2	2	2	2	-	29	clb 2	2	2	2	2	2	2	2	3	2
GCA_023779685.1	GCA_023779685.1	NCBI	NA	NA	Singapore	Unknown	Not specified	Not specified	Klebsiella pneumoniae	strong	46	289349	766359	5762691	no	-	ST23	2	1	1	1	9	4	12	53	ybt 1; ICEKp10	2	2	2	2	2	6	124	2	2	2	2	-	29	clb 2	2	2	2	2	2	2	2	3	2
GCA_023780405.1	GCA_023780405.1	NCBI	NA	NA	Singapore	Unknown	Not specified	Not specified	Klebsiella pneumoniae	strong	41	307217	1014701	5527971	no	-	ST23	2	1	1	1	9	4	12	53	ybt 1; ICEKp10	2	2	2	2	2	6	124	2	2	2	2	-	29	clb 2	2	2	2	2	2	2	2	3	2
GCA_023781715.1	GCA_023781715.1	NCBI	NA	NA	Singapore	Unknown	Not specified	Not specified	Klebsiella pneumoniae	strong	57	272062	1354618	5939367	no	-	ST23	2	1	1	1	9	4	12	53	ybt 1; ICEKp10	2	2	2	2	2	6	124	2	2	2	2	-	29	clb 2	2	2	2	2	2	2	2	3	2
GCA_023781735.1	GCA_023781735.1	NCBI	NA	NA	Singapore	Unknown	Not specified	Not specified	Klebsiella pneumoniae	strong	44	298209	1415935	5646657	no	-	ST23	2	1	1	1	9	4	12	53	ybt 1; ICEKp10	2	2	2	2	2	6	124	2	2	2	2	-	29	clb 2	2	2	2	2	2	2	2	3	2
GCA_023782865.1	GCA_023782865.1	NCBI	NA	NA	Singapore	Unknown	Not specified	Not specified	Klebsiella pneumoniae	strong	56	289349	766364	5878085	no	-	ST23	2	1	1	1	9	4	12	53	ybt 1; ICEKp10	2	2	2	2	2	6	124	2	2	2	2	-	29	clb 2	2	2	2	2	2	2	2	3	2
GCA_023824995.1	GCA_023824995.1	NCBI	NA	NA	Singapore	Unknown	Not specified	Not specified	Klebsiella pneumoniae	strong	43	298209	766501	5535844	no	-	ST23	2	1	1	1	9	4	12	53	ybt 1; ICEKp10	2	2	2	2	2	6	124	2	2	2	2	-	29	clb 2	2	2	2	2	2	2	2	3	2
GCA_023825015.1	GCA_023825015.1	NCBI	NA	NA	Singapore	Unknown	Not specified	Not specified	Klebsiella pneumoniae	strong	39	298209	766359	5771707	no	-	ST23	2	1	1	1	9	4	12	53	ybt 1; ICEKp10	2	2	2	2	2	6	124	2	2	2	2	-	29	clb 2	2	2	2	2	2	2	2	3	2
GCA_023825055.1	GCA_023825055.1	NCBI	NA	NA	Singapore	Unknown	Not specified	Not specified	Klebsiella pneumoniae	strong	45	298209	1434131	5709102	no	-	ST23	2	1	1	1	9	4	12	53	ybt 1; ICEKp10	2	2	2	2	2	6	124	2	2	2	2	-	29	clb 2	2	2	2	2	2	2	2	3	2
GCA_023825375.1	GCA_023825375.1	NCBI	NA	NA	Singapore	Unknown	Not specified	Not specified	Klebsiella pneumoniae	strong	53	289358	766359	5829228	no	-	ST23	2	1	1	1	9	4	12	53	ybt 1; ICEKp10	2	2	2	2	2	6	124	2	2	2	2	-	29	clb 2	2	2	2	2	2	2	2	3	2
GCA_023825415.1	GCA_023825415.1	NCBI	NA	NA	Singapore	Unknown	Not specified	Not specified	Klebsiella pneumoniae	strong	45	307217	1415935	5617505	no	-	ST23	2	1	1	1	9	4	12	53	ybt 1; ICEKp10	2	2	2	2	2	6	124	2	2	2	2	-	29	clb 2	2	2	2	2	2	2	2	3	2
GCA_023826075.1	GCA_023826075.1	NCBI	NA	NA	Singapore	Unknown	Not specified	Not specified	Klebsiella pneumoniae	strong	56	289358	1354618	5897105	no	-	ST23	2	1	1	1	9	4	12	53	ybt 1; ICEKp10	2	2	2	2	2	6	124	2	2	2	2	-	29	clb 2	2	2	2	2	2	2	2	3	2
GCA_023826515.1	GCA_023826515.1	NCBI	NA	NA	Singapore	Unknown	Not specified	Not specified	Klebsiella pneumoniae	strong	58	289358	1354618	5914412	no	-	ST23	2	1	1	1	9	4	12	53	ybt 1; ICEKp10	2	2	2	2	2	6	124	2	2	2	2	-	29	clb 2	2	2	2	2	2	2	2	3	2
GCA_023874285.1	GCA_023874285.1	NCBI	NA	NA	Singapore	Unknown	Not specified	Not specified	Klebsiella pneumoniae	strong	52	289349	766537	5794997	no	-	ST23	2	1	1	1	9	4	12	53	ybt 1; ICEKp10	2	2	2	2	2	6	124	2	2	2	2	-	29	clb 2	2	2	2	2	2	2	2	3	2
GCA_023874325.1	GCA_023874325.1	NCBI	NA	NA	Singapore	Unknown	Not specified	Not specified	Klebsiella pneumoniae	strong	57	289349	1354617	5881155	no	-	ST23	2	1	1	1	9	4	12	53	ybt 1; ICEKp10	2	2	2	2	2	6	124	2	2	2	2	-	29	clb 2	2	2	2	2	2	2	2	3	2
GCA_023874345.1	GCA_023874345.1	NCBI	NA	NA	Singapore	Unknown	Not specified	Not specified	Klebsiella pneumoniae	strong	56	289349	766359	5874046	no	-	ST23	2	1	1	1	9	4	12	53	ybt 1; ICEKp10	2	2	2	2	2	6	124	2	2	2	2	-	29	clb 2	2	2	2	2	2	2	2	3	2
GCA_024268095.1	GCA_024268095.1	NCBI	2021	NA	Italy	Human	Blood	Bloodstream	Klebsiella pneumoniae	strong	90	211943	517673	5647647	no	-	ST23	2	1	1	1	9	4	12	46-2LV	ybt 1; ICEKp10	2	2	2	2	2	36*	6*	2	2	2	2	-	29	clb 2	2	2	2	2	2	2	2	3	2
GCA_024268115.1	GCA_024268115.1	NCBI	2021	NA	Italy	Human	Bronchoalveolar lavage fluid	Respiratory tract	Klebsiella pneumoniae	strong	90	246519	788521	5651411	no	-	ST23	2	1	1	1	9	4	12	46-2LV	ybt 1; ICEKp10	2	2	2	2	2	36*	6*	2	2	2	2	-	29	clb 2	2	2	2	2	2	2	2	3	2
GCA_029914465.1	GCA_029914465.1	NCBI	NA	NA	Singapore	Human	Liver abscess	Liver abscess	Klebsiella pneumoniae	strong	79	190866	596849	5630826	no	-	ST23	2	1	1	1	9	4	12	47-2LV	ybt 1; ICEKp10	2	2	2	2*	2	6*	6	2	2	2	2	-	29	clb 2	2	2	2	2	2	2	2	3	2
GCA_024373665.1	GCA_024373665.1	NCBI	NA	NA	USA	Human	Blood	Bloodstream	Klebsiella pneumoniae	strong	42	307273	1286656	5668700	no	-	ST23	2	1	1	1	9	4	12	57-2LV	ybt 1; ICEKp10	2	2*	2	2	2	6	510	49	2	2	2	-	29-1LV	clb 2	2	2	2	2	2	2	2	3	2*
GCA_024429555.1	GCA_024429555.1	NCBI	NA	NA	USA	Human	Blood	Bloodstream	Klebsiella pneumoniae	strong	42	441465	1352798	5690526	no	-	ST23	2	1	1	1	9	4	12	57	ybt 1; ICEKp10	2	2	2	2	2	6	6	49	2	2	2	-	29	clb 2	2	2	2	2	2	2	2	3	2
GCA_024430755.1	GCA_024430755.1	NCBI	2018	NA	Guadeloupe	Human	Not specified clinical sample	Not specified	Klebsiella pneumoniae	strong	108	132633	440473	5463078	no	-	ST23	2	1	1	1	9	4	12	47-1LV	ybt 1; ICEKp10	114	2	2	2	2	6	6	2	2	2	2	-	29-1LV	clb 2	10	2	2	2	2	2	2	3	2
GCA_024431265.1	GCA_024431265.1	NCBI	NA	NA	USA	Human	Blood	Bloodstream	Klebsiella pneumoniae	strong	57	272034	825843	5572283	no	-	ST23	2	1	1	1	9	4	12	57-1LV	ybt 1; ICEKp10	2*	2	2	2	2	6	6	49	2	2	2	-	29	clb 2	2	2	2	2	2	2	2	3	2
GCA_024432115.1	GCA_024432115.1	NCBI	2019	NA	Guadeloupe	Human	Not specified clinical sample	Not specified	Klebsiella pneumoniae	strong	119	99464	390215	5659243	no	-	ST23	2	1	1	1	9	4	12	47	ybt 1; ICEKp10	2	2	2	2	2	6	6	2	2	2	2	-	68-1LV	clb 2	2	2	2	2	2	2	2	2	2
GCA_024434755.1	GCA_024434755.1	NCBI	2018	NA	Guadeloupe	Human	Not specified clinical sample	Not specified	Klebsiella pneumoniae	strong	66	249721	677941	5651103	no	-	ST23	2	1	1	1	9	4	12	46-1LV	ybt 1; ICEKp10	2	2	2	2	107	36	6	2	2	2	2	-	29	clb 2	2	2	2	2	2	2	2	3	2
GCA_024435755.1	GCA_024435755.1	NCBI	2019	NA	Guadeloupe	Human	Not specified clinical sample	Not specified	Klebsiella pneumoniae	strong	85	207627	764907	5869240	no	-	ST23	2	1	1	1	9	4	12	57-1LV	ybt 1; ICEKp10	2	2	214	2	2	6	6	49	2	2	2	-	29-1LV	clb 2	2	2	2	2	2	2	2	29	2
GCA_029914525.1	GCA_029914525.1	NCBI	NA	NA	Singapore	Human	Liver abscess	Liver abscess	Klebsiella pneumoniae	strong	319	212759	591550	5586248	no	-	ST23	2	1	1	1	9	4	12	47	ybt 1; ICEKp10	2	2	2	2	2	6	6	2	2	2	2	-	29	clb 2	2	2	2	2	2	2	2	3	2
GCA_024446555.1	GCA_024446555.1	NCBI	2021	Shanghai	China	Human	Sputum	Respiratory tract	Klebsiella pneumoniae	strong	56	272062	601833	5773687	no	-	ST23	2	1	1	1	9	4	12	46	ybt 1; ICEKp10	2	2	2	2	2	36	6	2	2	2	2	-	29	clb 2	2	2	2	2	2	2	2	3	2
GCA_024516395.1	GCA_024516395.1	NCBI	2019	Beijing	China	Animal	Endotracheal aspirate	Respiratory tract	Klebsiella pneumoniae	strong	71	330202	812250	5677737	yes (263)	ambiguous_bases	ST23	2	1	1	1	9	4	12	46	ybt 1; ICEKp10	2	2	2	2	2	36	6	2	2	2	2	-	29	clb 2	2	2	2	2	2	2	2	3	2
GCA_024516425.1	GCA_024516425.1	NCBI	2019	Beijing	China	Animal	Coelomic fluid	Animal	Klebsiella pneumoniae	strong	69	396779	769650	5572436	no	-	ST23	2	1	1	1	9	4	12	54-1LV	ybt 1; ICEKp10	2	2	2	2	2	6	40*	2	2	2	2	-	29	clb 2	2	2	2	2	2	2	2	3	2
GCA_029914545.1	GCA_029914545.1	NCBI	NA	NA	Singapore	Human	Liver abscess	Liver abscess	Klebsiella pneumoniae	strong	257	209752	622088	5646733	no	-	ST23	2	1	1	1	9	4	12	47-1LV	ybt 1; ICEKp10	2	2	2	2*	2	6	6	2	2	2	2	-	29-1LV	clb 2	2	2	2	2	2	2*	2	3	2
GCA_029914565.1	GCA_029914565.1	NCBI	NA	NA	Singapore	Human	Liver abscess	Liver abscess	Klebsiella pneumoniae	strong	234	211394	622089	5607947	no	-	ST23	2	1	1	1	9	4	12	47-1LV	ybt 1; ICEKp10	2	2	2	2*	2	6	6	2	2	2	2	-	29-1LV	clb 2	2	2	2	2	2	2*	2	3	2
GCA_024517935.1	GCA_024517935.1	NCBI	2017	Beijing	China	Animal	Coelomic fluid	Animal	Klebsiella pneumoniae	strong	71	327200	914845	5610223	no	-	ST23	2	1	1	1	9	4	12	46-1LV	ybt 1; ICEKp10	2	2	2	2*	2	36	6	2	2	2	2	-	29-1LV	clb 2	2	2	2	2	2	2	2	3	2
GCA_024605095.1	GCA_024605095.1	NCBI	2019	Houston	USA	Human	Blood	Bloodstream	Klebsiella pneumoniae	strong	85	210615	683871	6167942	no	-	ST23	2	1	1	1	9	4	12	47	ybt 1; ICEKp10	2	2	2	2	2	6	6	2	2	2	2	-	29	clb 2	2	2	2	2	2	2	2	3	2
GCA_029914605.1	GCA_029914605.1	NCBI	NA	NA	Singapore	Human	Liver abscess	Liver abscess	Klebsiella pneumoniae	strong	541	164317	417700	5381856	no	-	ST23	2	1	1	1	9	4	12	47	ybt 1; ICEKp10	2	2	2	2	2	6	6	2	2	2	2	-	29	clb 2	2	2	2	2	2	2	2	3	2
GCA_033194675.1	GCA_033194675.1	NCBI	2023	NA	Mexico	Human	Liver abscess	Liver abscess	Klebsiella pneumoniae	strong	69	259875	832838	5605303	no	-	ST23	2	1	1	1	9	4	12	46-1LV	ybt 1; ICEKp10	2	2	2	2	2	36	6	2*	2	2	2	-	29	clb 2	2	2	2	2	2	2	2	3	2
GCA_037727355.1	GCA_037727355.1	NCBI	2020	NA	Ireland	Human	Liver abscess	Liver abscess	Klebsiella pneumoniae	strong	76	308221	1074612	5710677	no	-	ST23	2	1	1	1	9	4	12	47	ybt 1; ICEKp10	2	2	2	2	2	6	6	2	2	2	2	-	29	clb 2	2	2	2	2	2	2	2	3	2
GCA_037727395.1	GCA_037727395.1	NCBI	2020	NA	Ireland	Human	Liver abscess	Liver abscess	Klebsiella pneumoniae	strong	56	327040	1075611	5624050	no	-	ST23	2	1	1	1	9	4	12	47	ybt 1; ICEKp10	2	2	2	2	2	6	6	2	2	2	2	-	29-3LV	clb 2	2	2*	2	2	2	2*	2*	3	2
GCA_038592855.1	GCA_038592855.1	NCBI	2021	fuzhou	China	Human	Liver abscess	Liver abscess	Klebsiella pneumoniae	strong	3	5465424	5465424	5829692	no	-	ST23	2	1	1	1	9	4	12	46-1LV	ybt 1; ICEKp10	2	2	2	2	2	36	6	2	2	2	2*	-	29-1LV	clb 2 (truncated)	2	2*-0%	2	2	2	2	2	3	2
GCA_038845465.1	GCA_038845465.1	NCBI	2024	NA	USA	Human	Liver abscess	Liver abscess	Klebsiella pneumoniae	strong	69	186491	521690	5764026	no	-	ST23	2	1	1	1	9	4	12	47	ybt 1; ICEKp10	2	2	2	2	2	6	6	2	2	2	2	-	29-1LV	clb 2	2	2	2	2	2	2	2	27	2
GCA_050717945.1	GCA_050717945.1	NCBI	2022	Qingdao	China	Human	Liver abscess	Liver abscess	Klebsiella pneumoniae	strong	45	274717	599073	5591403	no	-	ST23	2	1	1	1	9	4	12	47	ybt 1; ICEKp10	2	2	2	2	2	6	6	2	2	2	2	-	29	clb 2	2	2	2	2	2	2	2	3	2
GCA_050717995.1	GCA_050717995.1	NCBI	2020	Qingdao	China	Human	Liver abscess	Liver abscess	Klebsiella pneumoniae	strong	100	123565	327390	5589431	no	-	ST23	2	1	1	1	9	4	12	47-2LV	ybt 1; ICEKp10	2	2	2	2	2	6*	6*	2	2	2	2	-	29-1LV	clb 2	2	2	2	2	2	2*	2	3	2
GCA_050718035.1	GCA_050718035.1	NCBI	2023	Qingdao	China	Human	Liver abscess	Liver abscess	Klebsiella pneumoniae	strong	101	170517	328004	5653760	no	-	ST23	2	1	1	1	9	4	12	47-1LV	ybt 1; ICEKp10	2	2	2	2	2	6	6	2	2	2*	2	-	29	clb 2	2	2	2	2	2	2	2	3	2
GCA_024917025.1	GCA_024917025.1	NCBI	2022	NA	China	Human	Not specified clinical sample	Not specified	Klebsiella pneumoniae	strong	5	3817847	3817847	5712717	no	-	ST23	2	1	1	1	9	4	12	46-1LV	ybt 1; ICEKp10	2	2	2	2	2	36	6	2	2*	2	2	-	29	clb 2	2	2	2	2	2	2	2	3	2
GCA_024917915.1	GCA_024917915.1	NCBI	2019	Houston	USA	Human	Blood	Bloodstream	Klebsiella pneumoniae	strong	3	5459963	5459963	5881006	no	-	ST23	2	1	1	1	9	4	12	47	ybt 1; ICEKp10	2	2	2	2	2	6	6	2	2	2	2	-	29	clb 2	2	2	2	2	2	2	2	3	2
GCA_025103625.1	GCA_025103625.1	NCBI	2013	NA	Singapore	Human	Blood	Bloodstream	Klebsiella pneumoniae	strong	136	123421	378833	5969868	no	-	ST23	2	1	1	1	9	4	12	47	ybt 1; ICEKp10	2	2	2	2	2	6	6	2	2	2	2	-	29	clb 2	2	2	2	2	2	2	2	3	2
GCA_025113585.1	GCA_025113585.1	NCBI	2018	NA	Singapore	Human	Respiratory specimen	Respiratory tract	Klebsiella pneumoniae	strong	77	203383	625083	5934086	no	-	ST23	2	1	1	1	9	4	12	47	ybt 1; ICEKp10	2	2	2	2	2	6	6	2	2	2	2	-	29	clb 2	2	2	2	2	2	2	2	3	2
GCA_025115125.1	GCA_025115125.1	NCBI	2013	NA	Singapore	Human	Respiratory specimen	Respiratory tract	Klebsiella pneumoniae	strong	127	116984	340835	5896833	no	-	ST23	2	1	1	1	9	4	12	47	ybt 1; ICEKp10	2	2	2	2	2	6	6	2	2	2	2	-	29	clb 2	2	2	2	2	2	2	2	3	2
GCA_025628705.1	GCA_025628705.1	NCBI	2022	NA	NA	Human	Blood	Bloodstream	Klebsiella pneumoniae	strong	56	447087	1442252	5397408	no	-	ST23	2	1	1	1	9	4	12	47-1LV	ybt 1; ICEKp10	2	2*	2	2	2	6	6	2	2	2	2	-	29-1LV	clb 2	2	2*	2	2	2	2	2	3	2
GCA_050720955.1	GCA_050720955.1	NCBI	2022	Qingdao	China	Human	Liver abscess	Liver abscess	Klebsiella pneumoniae	strong	54	254190	1014437	5642799	no	-	ST23	2	1	1	1	9	4	12	46	ybt 1; ICEKp10	2	2	2	2	2	36	6	2	2	2	2	-	29	clb 2	2	2	2	2	2	2	2	3	2
GCA_050871065.1	GCA_050871065.1	NCBI	2023	Fuzhou	China	Human	Liver abscess	Liver abscess	Klebsiella pneumoniae	strong	3	5431452	5431452	5917913	yes (100)	ambiguous_bases	ST23	2	1	1	1	9	4	12	54-1LV	ybt 1; ICEKp10	2	2	2	2*	2	6	40	2	2	2	2	-	29	clb 2	2	2	2	2	2	2	2	3	2
GCA_025888715.1	GCA_025888715.1	NCBI	2018	NA	NA	Human	Not specified clinical sample	Not specified	Klebsiella pneumoniae	strong	67	269890	763866	5743348	no	-	ST23	2	1	1	1	9	4	12	46-2LV	ybt 1; ICEKp10	2	2	2	2	2	36*	6*	2	2	2	2	-	29	clb 2	2	2	2	2	2	2	2	3	2
GCA_025889175.1	GCA_025889175.1	NCBI	2016	NA	Malaysia	Human	Oropharyngeal swab	Respiratory tract	Klebsiella pneumoniae	strong	113	156462	356090	5550540	no	-	ST23	2	1	1	1	9	4	12	47	ybt 1; ICEKp10	2	2	2	2	2	6	6	2	2	2	2	-	29	clb 2	2	2	2	2	2	2	2	3	2
GCA_025889275.1	GCA_025889275.1	NCBI	2016	NA	Malaysia	Human	Oropharyngeal swab	Respiratory tract	Klebsiella pneumoniae	strong	83	203702	547395	5734667	no	-	ST23	2	1	1	1	9	4	12	340-1LV	ybt 1; ICEKp10	2	2	3	2	2*	6	6	2	2	2	2	-	29	clb 2	2	2	2	2	2	2	2	3	2
GCA_025889575.1	GCA_025889575.1	NCBI	2016	NA	Malaysia	Human	Oropharyngeal swab	Respiratory tract	Klebsiella pneumoniae	strong	69	241046	466153	5558135	no	-	ST23	2	1	1	1	9	4	12	47	ybt 1; ICEKp10	2	2	2	2	2	6	6	2	2	2	2	-	29	clb 2	2	2	2	2	2	2	2	3	2
GCA_025890255.1	GCA_025890255.1	NCBI	2019	NA	NA	Human	Not specified clinical sample	Not specified	Klebsiella pneumoniae	strong	66	286213	1086791	5620303	no	-	ST23	2	1	1	1	9	4	12	46-1LV	ybt 1; ICEKp10	2	2	2	2	2	36	6	2	2	2	185	-	29	clb 2	2	2	2	2	2	2	2	3	2
GCA_025890315.1	GCA_025890315.1	NCBI	2016	NA	Malaysia	Human	Oropharyngeal swab	Respiratory tract	Klebsiella pneumoniae	strong	108	140508	388032	5815667	no	-	ST23	2	1	1	1	9	4	12	47	ybt 1; ICEKp10	2	2	2	2	2	6	6	2	2	2	2	-	29	clb 2	2	2	2	2	2	2	2	3	2
GCA_025890875.1	GCA_025890875.1	NCBI	2017	Shanghai	China	Human	Not specified clinical sample	Not specified	Klebsiella pneumoniae	strong	72	289265	785276	5829333	no	-	ST23	2	1	1	1	9	4	12	47	ybt 1; ICEKp10	2	2	2	2	2	6	6	2	2	2	2	-	29-1LV	clb 2	2	2	2	2	2	2*	2	3	2
GCA_025890895.1	GCA_025890895.1	NCBI	2016	NA	Malaysia	Human	Oropharyngeal swab	Respiratory tract	Klebsiella pneumoniae	strong	69	216275	326956	5584341	no	-	ST23	2	1	1	1	9	4	12	47	ybt 1; ICEKp10	2	2	2	2	2	6	6	2	2	2	2	-	29	clb 2	2	2	2	2	2	2	2	3	2
GCA_025890915.1	GCA_025890915.1	NCBI	2014	Yunnan	China	Human	Not specified clinical sample	Not specified	Klebsiella pneumoniae	strong	171	108972	352599	6136788	no	-	ST23	2	1	1	1	9	4	12	46	ybt 1; ICEKp10	2	2	2	2	2	36	6	2	2	2	2	-	29	clb 2	2	2	2	2	2	2	2	3	2
GCA_025890975.1	GCA_025890975.1	NCBI	2016	NA	Malaysia	Human	Oropharyngeal swab	Respiratory tract	Klebsiella pneumoniae	strong	54	272911	569370	5569087	no	-	ST23	2	1	1	1	9	4	12	47	ybt 1; ICEKp10	2	2	2	2	2	6	6	2	2	2	2	-	29-1LV	clb 2	2	2*	2	2	2	2	2	3	2
GCA_025891335.1	GCA_025891335.1	NCBI	2017	Zhengzhou	China	Human	Not specified clinical sample	Not specified	Klebsiella pneumoniae	strong	48	307707	604460	5750753	no	-	ST23	2	1	1	1	9	4	12	47	ybt 1; ICEKp10	2	2	2	2	2	6	6	2	2	2	2	-	29	clb 2	2	2	2	2	2	2	2	3	2
GCA_025891375.1	GCA_025891375.1	NCBI	2016	NA	Malaysia	Human	Oropharyngeal swab	Respiratory tract	Klebsiella pneumoniae	strong	48	326411	1252415	5669975	no	-	ST23	2	1	1	1	9	4	12	47-1LV	ybt 1; ICEKp10	2	2	2	2	2	6*	6	2	2	2	2	-	29	clb 2	2	2	2	2	2	2	2	3	2
GCA_025892835.1	GCA_025892835.1	NCBI	2015	Guangdong	China	Human	Not specified clinical sample	Not specified	Klebsiella pneumoniae	strong	87	272061	838534	6105676	no	-	ST23	2	1	1	1	9	4	12	46-1LV	ybt 1; ICEKp10	2	2	2	2	2	36	6	2*	2	2	2	-	29-1LV	clb 2	2	2*	2	2	2	2	2	3	2
GCA_025892855.1	GCA_025892855.1	NCBI	2015	Shanghai	China	Human	Not specified clinical sample	Not specified	Klebsiella pneumoniae	strong	93	278413	769393	5987349	no	-	ST23	2	1	1	1	9	4	12	46-1LV	ybt 1; ICEKp10	2	2	2	2	2	36	6	2*	2	2	2	-	29-1LV	clb 2	2	2*	2	2	2	2	2	3	2
GCA_025892875.1	GCA_025892875.1	NCBI	2017	Tianjin	China	Human	Not specified clinical sample	Not specified	Klebsiella pneumoniae	strong	77	304669	1385830	5926825	no	-	ST23	2	1	1	1	9	4	12	46	ybt 1; ICEKp10	2	2	2	2	2	36	6	2	2	2	2	-	29-1LV	clb 2	2	2*	2	2	2	2	2	3	2
GCA_025920065.1	GCA_025920065.1	NCBI	2017	Qingdao	China	Food	Cucumber	Food	Klebsiella pneumoniae	strong	4	5468126	5468126	6051860	no	-	ST23	2	1	1	1	9	4	12	47	ybt 1; ICEKp10	2	2	2	2	2	6	6	2	2	2	2	-	29-1LV	clb 2	2	2	2	2	2	2	2	3	2
GCA_025920085.1	GCA_025920085.1	NCBI	2017	Qingdao	China	Human	Sputum	Respiratory tract	Klebsiella pneumoniae	strong	5	5467901	5467901	6050320	no	-	ST23	2	1	1	1	9	4	12	47	ybt 1; ICEKp10	2	2	2	2	2	6	6	2	2	2	2	-	29-1LV	clb 2	2	2	2	2	2	2	2	3	2
GCA_025920325.1	GCA_025920325.1	NCBI	2019	NA	NA	Human	Not specified clinical sample	Not specified	Klebsiella pneumoniae	strong	75	289349	763866	5840658	no	-	ST23	2	1	1	1	9	4	12	46	ybt 1; ICEKp10	2	2	2	2	2	36	6	2	2	2	2	-	29	clb 2	2	2	2	2	2	2	2	3	2
GCA_026005295.1	GCA_026005295.1	NCBI	2020	Chiba	Japan	Human	Not specified clinical sample	Not specified	Klebsiella pneumoniae	strong	88	327308	1199435	5515742	no	-	ST23	2	1	1	1	9	4	12	47	ybt 1; ICEKp10	2	2	2	2	2	6	6	2	2	2	2	-	29	clb 2	2	2	2	2	2	2	2	3	2
GCA_026005315.1	GCA_026005315.1	NCBI	2020	Chiba	Japan	Human	Not specified clinical sample	Not specified	Klebsiella pneumoniae	strong	89	307416	547624	5514657	no	-	ST23	2	1	1	1	9	4	12	47	ybt 1; ICEKp10	2	2	2	2	2	6	6	2	2	2	2	-	29	clb 2	2	2	2	2	2	2	2	3	2
GCA_026005335.1	GCA_026005335.1	NCBI	2020	Chiba	Japan	Human	Not specified clinical sample	Not specified	Klebsiella pneumoniae	strong	81	254595	698763	5511015	no	-	ST23	2	1	1	1	9	4	12	47	ybt 1; ICEKp10	2	2	2	2	2	6	6	2	2	2	2	-	29	clb 2	2	2	2	2	2	2	2	3	2
GCA_026005655.1	GCA_026005655.1	NCBI	2016	NA	Japan	Human	Not specified clinical sample	Not specified	Klebsiella pneumoniae	strong	52	482187	1489570	5658972	yes (123)	ambiguous_bases	ST23	2	1	1	1	9	4	12	46	ybt 1; ICEKp10	2	2	2	2	2	36	6	2	2	2	2	-	29	clb 2	2	2	2	2	2	2	2	3	2
GCA_026006015.1	GCA_026006015.1	NCBI	2016	NA	Japan	Human	Not specified clinical sample	Not specified	Klebsiella pneumoniae	strong	89	203118	450772	5675537	yes (181)	ambiguous_bases	ST23	2	1	1	1	9	4	12	47	ybt 1; ICEKp10	2	2	2	2	2	6	6	2	2	2	2	-	29	clb 2	2	2	2	2	2	2	2	3	2
GCA_026006155.1	GCA_026006155.1	NCBI	2014	NA	Japan	Human	Not specified clinical sample	Not specified	Klebsiella pneumoniae	strong	75	296156	738760	5775432	yes (127)	ambiguous_bases	ST23	2	1	1	1	9	4	12	46-2LV	ybt 1; ICEKp10	2	2	2	2*	2	36	6*	2	2	2	2	-	29	clb 2	2	2	2	2	2	2	2	3	2
GCA_026006495.1	GCA_026006495.1	NCBI	2014	NA	Japan	Human	Not specified clinical sample	Not specified	Klebsiella pneumoniae	strong	83	171882	559069	5749312	yes (166)	ambiguous_bases	ST23	2	1	1	1	9	4	12	46	ybt 1; ICEKp10	2	2	2	2	2	36	6	2	2	2	2	-	29-1LV	clb 2	2	2	2	2	2	2	2	3	2
GCA_026006655.1	GCA_026006655.1	NCBI	2015	NA	Japan	Human	Not specified clinical sample	Not specified	Klebsiella pneumoniae	strong	84	254747	389034	5778386	yes (136)	ambiguous_bases	ST23	2	1	1	1	9	4	12	46-2LV	ybt 1; ICEKp10	2	2	2	2*	2	36	6*	2	2	2	2	-	29	clb 2	2	2	2	2	2	2	2	3	2
GCA_026006775.1	GCA_026006775.1	NCBI	2015	NA	Japan	Human	Not specified clinical sample	Not specified	Klebsiella pneumoniae	strong	72	499991	1087861	5753484	yes (117)	ambiguous_bases	ST23	2	1	1	1	9	4	12	46	ybt 1; ICEKp10	2	2	2	2	2	36	6	2	2	2	2	-	29-1LV	clb 2	2	2	2	2	2	2	2	3	2
GCA_026007515.1	GCA_026007515.1	NCBI	2018	NA	Japan	Human	Not specified clinical sample	Not specified	Klebsiella pneumoniae	strong	79	258647	569224	5709056	yes (89)	ambiguous_bases	ST23	2	1	1	1	9	4	12	47	ybt 1; ICEKp10	2	2	2	2	2	6	6	2	2	2	2	-	29	clb 2	2	2	2	2	2	2	2	3	2
GCA_051298635.1	GCA_051298635.1	NCBI	2023	Qingdao	China	Human	Liver abscess	Liver abscess	Klebsiella pneumoniae	strong	40	274718	1543349	5629054	no	-	ST23	2	1	1	1	9	4	12	46	ybt 1; ICEKp10	2	2	2	2	2	36	6	2	2	2	2	-	29-1LV	clb 2	2	2	2	2	2	2	2	3	2
GCA_051298755.1	GCA_051298755.1	NCBI	2023	Qingdao	China	Human	Liver abscess	Liver abscess	Klebsiella pneumoniae	strong	77	170510	359488	5570195	no	-	ST23	2	1	1	1	9	4	12	47	ybt 1; ICEKp10	2	2	2	2	2	6	6	2	2	2	2	-	29-1LV	clb 2	2	2	2*	2	2	2	2	3	2
GCA_026162805.1	GCA_026162805.1	NCBI	2018	Beijing	China	Unknown	Not specified	Not specified	Klebsiella pneumoniae	strong	77	289450	604476	6004393	no	-	ST23	2	1	1	1	9	4	12	47	ybt 1; ICEKp10	2	2	2	2	2	6	6	2	2	2	2	-	29-1LV	clb 2	2	2	2	2	2	2	2	3	2
GCA_026162845.1	GCA_026162845.1	NCBI	2018	Qingdao	China	Unknown	Not specified	Not specified	Klebsiella pneumoniae	strong	79	359801	782729	6002030	yes (290)	ambiguous_bases	ST23	2	1	1	1	9	4	12	47	ybt 1; ICEKp10	2	2	2	2	2	6	6	2	2	2	2	-	29-1LV	clb 2	2	2	2	2	2	2	2	3	2
GCA_026162915.1	GCA_026162915.1	NCBI	2018	Qingdao	China	Unknown	Not specified	Not specified	Klebsiella pneumoniae	strong	76	359801	782729	5996229	yes (92)	ambiguous_bases	ST23	2	1	1	1	9	4	12	47	ybt 1; ICEKp10	2	2	2	2	2	6	6	2	2	2	2	-	29-1LV	clb 2	2	2	2	2	2	2	2	3	2
GCA_026163015.1	GCA_026163015.1	NCBI	2018	Qingdao	China	Unknown	Not specified	Not specified	Klebsiella pneumoniae	strong	63	359801	993806	5955027	no	-	ST23	2	1	1	1	9	4	12	47	ybt 1; ICEKp10	2	2	2	2	2	6	6	2	2	2	2	-	29-1LV	clb 2	2	2	2	2	2	2	2	3	2
GCA_026163065.1	GCA_026163065.1	NCBI	2018	Qingdao	China	Unknown	Not specified	Not specified	Klebsiella pneumoniae	strong	94	339362	604476	6010168	yes (92)	ambiguous_bases	ST23	2	1	1	1	9	4	12	47	ybt 1; ICEKp10	2	2	2	2	2	6	6	2	2	2	2	-	29-1LV	clb 2	2	2	2	2	2	2	2	3	2
GCA_026163125.1	GCA_026163125.1	NCBI	2018	Qingdao	China	Unknown	Not specified	Not specified	Klebsiella pneumoniae	strong	56	359801	993074	5987010	no	-	ST23	2	1	1	1	9	4	12	47	ybt 1; ICEKp10	2	2	2	2	2	6	6	2	2	2	2	-	29-1LV	clb 2	2	2	2	2	2	2	2	3	2
GCA_026163185.1	GCA_026163185.1	NCBI	2018	Qingdao	China	Unknown	Not specified	Not specified	Klebsiella pneumoniae	strong	63	339362	993074	5991332	no	-	ST23	2	1	1	1	9	4	12	47	ybt 1; ICEKp10	2	2	2	2	2	6	6	2	2	2	2	-	29-1LV	clb 2	2	2	2	2	2	2	2	3	2
GCA_026163245.1	GCA_026163245.1	NCBI	2018	Qingdao	China	Unknown	Not specified	Not specified	Klebsiella pneumoniae	strong	61	327253	750753	5989243	no	-	ST23	2	1	1	1	9	4	12	47	ybt 1; ICEKp10	2	2	2	2	2	6	6	2	2	2	2	-	29-1LV	clb 2	2	2	2	2	2	2	2	3	2
GCA_026192095.1	GCA_026192095.1	NCBI	2019	NA	India	Human	Endotracheal aspirate	Respiratory tract	Klebsiella pneumoniae	strong	45	314239	1402165	5635833	no	-	ST23	2	1	1	1	9	4	12	47	ybt 1; ICEKp10	2	2	2	2	2	6	6	2	2	2	2	-	29	clb 2	2	2	2	2	2	2	2	3	2
GCA_026198195.1	GCA_026198195.1	NCBI	2020	Beijing	China	Human	Not specified clinical sample	Not specified	Klebsiella pneumoniae	strong	49	274601	710641	5702840	no	-	ST23	2	1	1	1	9	4	12	46-1LV	ybt 1; ICEKp10	2	2	2*	2	2	36	6	2	2	2	2	-	29-1LV	clb 2	2	2	2	2	2	2	2	3	2
GCA_026198365.1	GCA_026198365.1	NCBI	2020	Beijing	China	Human	Not specified clinical sample	Not specified	Klebsiella pneumoniae	strong	44	256187	769377	5632206	no	-	ST23	2	1	1	1	9	4	12	46	ybt 1; ICEKp10	2	2	2	2	2	36	6	2	2	2	2	-	29-1LV	clb 2	2	2	2*	2	2	2	2	3	2
GCA_026198735.1	GCA_026198735.1	NCBI	2020	Beijing	China	Human	Not specified clinical sample	Not specified	Klebsiella pneumoniae	strong	52	314420	859329	5646101	no	-	ST23	2	1	1	1	9	4	12	46	ybt 1; ICEKp10	2	2	2	2	2	36	6	2	2	2	2	-	29-1LV	clb 2	2	2*	2	2	2	2	2	3	2
GCA_026198755.1	GCA_026198755.1	NCBI	2020	Beijing	China	Human	Not specified clinical sample	Not specified	Klebsiella pneumoniae	strong	91	272643	1468111	5690844	no	-	ST23	2	1	1	1	9	4	12	46-1LV	ybt 1; ICEKp10	2	2	2	2	2	36*	6	2	2	2	2	-	29-1LV	clb 2 (truncated)	2	2	2	2	2	2	2	3*-48%	2
GCA_026199195.1	GCA_026199195.1	NCBI	2020	Beijing	China	Human	Not specified clinical sample	Not specified	Klebsiella pneumoniae	strong	51	272394	1124155	5752375	no	-	ST23	2	1	1	1	9	4	12	46	ybt 1; ICEKp10	2	2	2	2	2	36	6	2	2	2	2	-	29	clb 2	2	2	2	2	2	2	2	3	2
GCA_051302095.1	GCA_051302095.1	NCBI	2023	Qingdao	China	Human	Liver abscess	Liver abscess	Klebsiella pneumoniae	strong	46	272643	1553032	5693658	no	-	ST23	2	1	1	1	9	4	12	46	ybt 1; ICEKp10	2	2	2	2	2	36	6	2	2	2	2	-	29-1LV	clb 2	2	2	2	2	2	2	2	3	2
GCA_051302175.1	GCA_051302175.1	NCBI	2022	Qingdao	China	Human	Liver abscess	Liver abscess	Klebsiella pneumoniae	strong	75	179244	475866	5613888	no	-	ST23	2	1	1	1	9	4	12	46-1LV	ybt 1; ICEKp10	2	2	2	2*	2	36	6	2	2	2	2	-	29	clb 2	2	2	2	2	2	2	2	3	2
DM11825_5	Pasteur	2997	2005	NA	Singapore	Human	Liver puncture	Liver abscess	Klebsiella pneumoniae	strong	228	123739	407795	5572344	yes (2973)	ambiguous_bases	ST23	2	1	1	1	9	4	12	47	ybt 1; ICEKp10	2	2	2	2	2	6	6	2	2	2	2	-	29	clb 2	2	2	2	2	2	2	2	3	2
GCA_026301735.1	GCA_026301735.1	NCBI	2020	NA	Thailand	Human	Sputum	Respiratory tract	Klebsiella pneumoniae	strong	292	35263	103684	5593778	no	-	ST23	2	1	1	1	9	4	12	47-1LV	ybt 1; ICEKp10	2	2	2	2	2	6*	6	2	2	2	2	-	29	clb 2	2	2	2	2	2	2	2	3	2
GCA_026329095.1	GCA_026329095.1	NCBI	2020	NA	Lithuania	Human	Sputum	Respiratory tract	Klebsiella pneumoniae	strong	106	107617	307160	5700344	no	-	ST23	2	1	1	1	9	4	12	47	ybt 1; ICEKp10	2	2	2	2	2	6	6	2	2	2	2	-	68-1LV	clb 2	2	2	2	2	2	2	2	2*	2
GCA_026331775.1	GCA_026331775.1	NCBI	2020	NA	Hong Kong	Human	Blood	Bloodstream	Klebsiella pneumoniae	strong	97	99466	341716	5647142	no	-	ST23	2	1	1	1	9	4	12	46-1LV	ybt 1; ICEKp10	2	2	2	2	2	36	6*	2	2	2	2	-	29-1LV	clb 2	2	2*	2	2	2	2	2	3	2
DM16912_2	Pasteur	2998	2002	NA	Singapore	Human	Liver puncture	Liver abscess	Klebsiella pneumoniae	strong	105	229539	508874	5543404	yes (3346)	ambiguous_bases	ST23	2	1	1	1	9	4	12	54	ybt 1; ICEKp10	2	2	2	2	2	6	40	2	2	2	2	-	29	clb 2	2	2	2	2	2	2	2	3	2
SRR17431321	Pasteur	39909	2018	New York	USA	Human	Liver puncture	Liver abscess	Klebsiella pneumoniae	strong	79	208976	461901	5638896	yes (592)	ambiguous_bases	ST23	2	1	1	1	9	4	12	47-1LV	ybt 1; ICEKp10	2	2	2	2	2	6	6*	2	2	2	2	-	29-2LV	clb 2	2	2	2	2*	2	2	2	3	2
GCA_026623545.1	GCA_026623545.1	NCBI	2019	Hengyang	China	Human	Blood	Bloodstream	Klebsiella pneumoniae	strong	80	272381	586013	5554738	no	-	ST23	2	1	1	1	9	4	12	47	ybt 1; ICEKp10	2	2	2	2	2	6	6	2	2	2	2	-	29	clb 2	2	2	2	2	2	2	2	3	2
GCA_026623555.1	GCA_026623555.1	NCBI	2021	Hengyang	China	Human	Blood	Bloodstream	Klebsiella pneumoniae	strong	62	209763	620468	5689518	no	-	ST23	2	1	1	1	9	4	12	43	ybt 1; ICEKp10	2	17	2	2	2	36	6	2	2	2	2	-	29	clb 2	2	2	2	2	2	2	2	3	2
GCA_026623655.1	GCA_026623655.1	NCBI	2019	Hengyang	China	Human	Blood	Bloodstream	Klebsiella pneumoniae	strong	112	263153	677583	5639287	no	-	ST23	2	1	1	1	9	4	12	46-1LV	ybt 1; ICEKp10	2	2	2	2	2	36	6*	2	2	2	2	-	29-1LV	clb 2	2	2*	2	2	2	2	2	3	2
GCA_026623735.1	GCA_026623735.1	NCBI	2019	Hengyang	China	Human	Sputum	Respiratory tract	Klebsiella pneumoniae	strong	231	230698	620743	5667389	no	-	ST23	2	1	1	1	9	4	12	46-2LV	ybt 1; ICEKp10	148	2	2	2	2	36	6	2	2	2*	2	-	29	clb 2	2	2	2	2	2	2	2	3	2
GCA_026623785.1	GCA_026623785.1	NCBI	2021	Hengyang	China	Human	Blood	Bloodstream	Klebsiella pneumoniae	strong	66	272917	741210	5648224	no	-	ST23	2	1	1	1	9	4	12	47-2LV	ybt 1; ICEKp10	2*	2	2	2	2	6	466	2	2	2	2	-	29-1LV	clb 2	2	2*	2	2	2	2	2	3	2
GCA_026623825.1	GCA_026623825.1	NCBI	2021	Hengyang	China	Human	Sputum	Respiratory tract	Klebsiella pneumoniae	strong	101	186340	502275	5643706	no	-	ST23	2	1	1	1	9	4	12	47	ybt 1; ICEKp10	2	2	2	2	2	6	6	2	2	2	2	-	29	clb 2	2	2	2	2	2	2	2	3	2
GCA_026623905.1	GCA_026623905.1	NCBI	2018	Hengyang	China	Human	Blood	Bloodstream	Klebsiella pneumoniae	strong	99	256353	599151	5649960	no	-	ST23	2	1	1	1	9	4	12	46-1LV	ybt 1; ICEKp10	2	2	2	2	2	36	6*	2	2	2	2	-	29	clb 2	2	2	2	2	2	2	2	3	2
GCA_026624005.1	GCA_026624005.1	NCBI	2019	Hengyang	China	Human	Blood	Bloodstream	Klebsiella pneumoniae	strong	136	206055	665106	5576896	no	-	ST23	2	1	1	1	9	4	12	54-1LV	ybt 1; ICEKp10	2	2	2	2	2	6	40	2	2	2	15	-	29	clb 2	2	2	2	2	2	2	2	3	2
GCA_021824505.1	GCA_021824505.1	NCBI	2018	New York	USA	Human	Liver puncture	Liver abscess	Klebsiella pneumoniae	strong	95	150579	428352	5678541	no	-	ST23	2	1	1	1	9	4	12	47-1LV	ybt 1; ICEKp10	2	2	2	2	2	6	6*	2	2	2	2	-	29-2LV	clb 2	2	2	2	2*	2	2	2	3	2
GCA_026957595.1	GCA_026957595.1	NCBI	2020	Queensland	Australia	Human	Blood	Bloodstream	Klebsiella pneumoniae	strong	73	289292	1071344	5656863	no	-	ST23	2	1	1	1	9	4	12	47	ybt 1; ICEKp10	2	2	2	2	2	6	6	2	2	2	2	-	29	clb 2	2	2	2	2	2	2	2	3	2
GCA_027594885.1	GCA_027594885.1	NCBI	2017	NA	China	Human	Not specified clinical sample	Not specified	Klebsiella pneumoniae	strong	4	5451033	5451033	5804876	no	-	ST23	2	1	1	1	9	4	12	47-1LV	ybt 1; ICEKp10	2	2	2	2	2	6*	6	2	2	2	2	-	29-1LV	clb 2	2	2	2*	2	2	2	2	3	2
GCA_027594925.1	GCA_027594925.1	NCBI	2017	NA	China	Human	Not specified clinical sample	Not specified	Klebsiella pneumoniae	strong	4	5533569	5533569	5927907	no	-	ST23	2	1	1	1	9	4	12	46	ybt 1; ICEKp10	2	2	2	2	2	36	6	2	2	2	2	-	29-1LV	clb 2	2	2	2	2	2	2	2	3	2
GCA_027594945.1	GCA_027594945.1	NCBI	2017	NA	China	Human	Not specified clinical sample	Not specified	Klebsiella pneumoniae	strong	4	5460441	5460441	5793401	no	-	ST23	2	1	1	1	9	4	12	46	ybt 1; ICEKp10	2	2	2	2	2	36	6	2	2	2	2	-	29	clb 2	2	2	2	2	2	2	2	3	2
GCA_027610265.1	GCA_027610265.1	NCBI	2007	NA	Bangladesh	Human	Not specified clinical sample	Not specified	Klebsiella pneumoniae	strong	57	284474	604259	5769596	no	-	ST23	2	1	1	1	9	4	12	47	ybt 1; ICEKp10	2	2	2	2	2	6	6	2	2	2	2	-	29	clb 2	2	2	2	2	2	2	2	3	2
GCA_027951385.1	GCA_027951385.1	NCBI	2019	NA	Japan	Human	Not specified clinical sample	Not specified	Klebsiella pneumoniae	strong	85	289037	597414	5606271	no	-	ST23	2	1	1	1	9	4	12	46-1LV	ybt 1; ICEKp10	2	2	2	2	2	36	6*	2	2	2	2	-	29	clb 2	2	2	2	2	2	2	2	3	2
GCA_027954145.1	GCA_027954145.1	NCBI	2018	NA	Japan	Human	Not specified clinical sample	Not specified	Klebsiella pneumoniae	strong	100	172065	440822	5515288	no	-	ST23	2	1	1	1	9	4	12	47-1LV	ybt 1; ICEKp10	2	2*	2	2	2	6	6	2	2	2	2	-	29	clb 2	2	2	2	2	2	2	2	3	2
GCA_028472725.1	GCA_028472725.1	NCBI	2019	Chengdu	China	Human	Not specified clinical sample	Not specified	Klebsiella pneumoniae	strong	4	5420710	5420710	5753560	no	-	ST23	2	1	1	1	9	4	12	46	ybt 1; ICEKp10	2	2	2	2	2	36	6	2	2	2	2	-	29	clb 2	2	2	2	2	2	2	2	3	2
GCA_022260075.1	GCA_022260075.1	NCBI	2005	NA	Singapore	Human	Liver puncture	Liver abscess	Klebsiella pneumoniae	strong	136	100250	297983	5661886	no	-	ST23	2	1	1	1	9	4	12	47	ybt 1; ICEKp10	2	2	2	2	2	6	6	2	2	2	2	-	29	clb 2	2	2	2	2	2	2	2	3	2
GCA_029193615.1	GCA_029193615.1	NCBI	2022	NA	Chile	Human	Endotracheal aspirate	Respiratory tract	Klebsiella pneumoniae	strong	22	1661569	2341366	5825007	no	-	ST23	2	1	1	1	9	4	12	47-1LV	ybt 1; ICEKp10	2	2	2	2	2	6	6*	2	2	2	2	-	29	clb 2	2	2	2	2	2	2	2	3	2
GCA_022260195.1	GCA_022260195.1	NCBI	2002	NA	Singapore	Human	Liver puncture	Liver abscess	Klebsiella pneumoniae	strong	105	136421	416634	5664372	no	-	ST23	2	1	1	1	9	4	12	54	ybt 1; ICEKp10	2	2	2	2	2	6	40	2	2	2	2	-	29	clb 2	2	2	2	2	2	2	2	3	2
GCA_029523335.1	GCA_029523335.1	NCBI	2018	SiChuan	China	Human	Blood	Bloodstream	Klebsiella pneumoniae	strong	37	327271	966104	5730378	no	-	ST23	2	1	1	1	9	4	12	46	ybt 1; ICEKp10	2	2	2	2	2	36	6	2	2	2	2	-	29	clb 2	2	2	2	2	2	2	2	3	2
GCA_029523355.1	GCA_029523355.1	NCBI	2018	SiChuan	China	Human	Blood	Bloodstream	Klebsiella pneumoniae	strong	39	327284	630729	5710241	no	-	ST23	2	1	1	1	9	4	12	47	ybt 1; ICEKp10	2	2	2	2	2	6	6	2	2	2	2	-	29-1LV	clb 2	2	2	2*	2	2	2	2	3	2
GCA_029523465.1	GCA_029523465.1	NCBI	2018	SiChuan	China	Human	Blood	Bloodstream	Klebsiella pneumoniae	strong	31	441210	638005	5604502	no	-	ST23	2	1	1	1	9	4	12	46-1LV	ybt 1; ICEKp10	111	2	2	2	2	36	6	2	2	2	2	-	29-1LV	clb 2	2	2	2	2	2	2	2	27	2
GCA_029523575.1	GCA_029523575.1	NCBI	2018	SiChuan	China	Human	Blood	Bloodstream	Klebsiella pneumoniae	strong	37	291299	635902	5799038	no	-	ST23	2	1	1	1	9	4	12	46	ybt 1; ICEKp10	2	2	2	2	2	36	6	2	2	2	2	-	29-1LV	clb 2	2	2	2	2	2	2	2	3	2*
GCA_026623445.1	GCA_026623445.1	NCBI	2019	Hengyang	China	Human	Liver puncture	Liver abscess	Klebsiella pneumoniae	strong	70	203149	326861	5546741	no	-	ST23	2	1	1	1	9	4	12	47	ybt 1; ICEKp10	2	2	2	2	2	6	6	2	2	2	2	-	29	clb 2	2	2	2	2	2	2	2	3	2
GCA_026623815.1	GCA_026623815.1	NCBI	2019	Hengyang	China	Human	Liver puncture	Liver abscess	Klebsiella pneumoniae	strong	119	326861	770587	5588389	no	-	ST23	2	1	1	1	9	4	12	47	ybt 1; ICEKp10	2	2	2	2	2	6	6	2	2	2	2	-	29	clb 2	2	2	2	2	2	2	2	3	2
GCA_026624445.1	GCA_026624445.1	NCBI	2019	Hengyang	China	Human	Liver puncture	Liver abscess	Klebsiella pneumoniae	strong	126	212571	511781	5566124	no	-	ST23	2	1	1	1	9	4	12	46	ybt 1; ICEKp10	2	2	2	2	2	36	6	2	2	2	2	-	29	clb 2	2	2	2	2	2	2	2	3	2
GCA_029525975.1	GCA_029525975.1	NCBI	2019	JiangSu	China	Human	Blood	Bloodstream	Klebsiella pneumoniae	strong	46	306883	778884	5604216	no	-	ST23	2	1	1	1	9	4	12	46	ybt 1; ICEKp10	2	2	2	2	2	36	6	2	2	2	2	-	29-2LV	clb 2	2	2*	2	2	2	2	2	3	2*
GCA_029526005.1	GCA_029526005.1	NCBI	2019	JiangSu	China	Human	Blood	Bloodstream	Klebsiella pneumoniae	strong	48	307258	545888	5812497	no	-	ST23	2	1	1	1	9	4	12	46-1LV	ybt 1; ICEKp10	2	2	2	2	2	36*	6	2	2	2	2	-	29-1LV	clb 2	2	2	2	2	2	2	2	3	2
GCA_029526015.1	GCA_029526015.1	NCBI	2019	JiangSu	China	Human	Blood	Bloodstream	Klebsiella pneumoniae	strong	62	203695	511329	5508476	no	-	ST23	2	1	1	1	9	4	12	46	ybt 1; ICEKp10	2	2	2	2	2	36	6	2	2	2	2	-	29	clb 2	2	2	2	2	2	2	2	3	2
GCA_046619605.1	GCA_046619605.1	NCBI	2017	NA	Taiwan	Human	Liver puncture	Liver abscess	Klebsiella pneumoniae	strong	3	5380936	5380936	5718204	no	-	ST23	2	1	1	1	9	4	12	47	ybt 1; ICEKp10	2	2	2	2	2	6	6	2	2	2	2	-	29-2LV	clb 2 (truncated)	2	2	2*	2	2	2	2	3	2
GCA_046623215.1	GCA_046623215.1	NCBI	2017	NA	Taiwan	Human	Liver puncture	Liver abscess	Klebsiella pneumoniae	strong	2	5413408	5413408	5637332	no	-	ST23	2	1	1	1	9	4	12	47-1LV	ybt 1; ICEKp10	2	2	2	2	2	6	6	2	2	2*	2	-	29-4LV	clb 2 (truncated)	2	2*	2*	2	2	2	2	3	2*
GCA_048399115.1	GCA_048399115.1	NCBI	2007	NA	Taiwan	Human	Liver puncture	Liver abscess	Klebsiella pneumoniae	strong	2	5468141	5468141	5812850	no	-	ST23	2	1	1	1	9	4	12	47	ybt 1; ICEKp10	2	2	2	2	2	6	6	2	2	2	2	-	29-1LV	clb 2 (truncated)	2	2	2	2	2	2	2	3	2
SRR14450206	Pasteur	36132	2018	Unknown	Singapore	Human	Non-wound abdominal	Skin and soft tissue	Klebsiella pneumoniae	strong	41	314526	1059374	5726124	yes (1573)	ambiguous_bases	ST23	2	1	1	1	9	4	12	46	ybt 1; ICEKp10	2	2	2	2	2	36	6	2	2	2	2	-	29	clb 2	2	2	2	2	2	2	2	3	2
GCA_029526155.1	GCA_029526155.1	NCBI	2019	JiangSu	China	Human	Bronchoalveolar lavage fluid	Respiratory tract	Klebsiella pneumoniae	strong	44	294644	576609	5975551	no	-	ST23	2	1	1	1	9	4	12	46	ybt 1; ICEKp10	2	2	2	2	2	36	6	2	2	2	2	-	29	clb 2	2	2	2	2	2	2	2	3	2
GCA_029589035.1	GCA_029589035.1	NCBI	2020	NA	Chile	Human	Endotracheal aspirate	Respiratory tract	Klebsiella pneumoniae	strong	55	289173	1075233	5514419	no	-	ST23	2	1	1	1	9	4	12	47	ybt 1; ICEKp10	2	2	2	2	2	6	6	2	2	2	2	-	29-2LV	clb 2	2	2	2	2	2	2	2	3	2
GCA_029662945.1	GCA_029662945.1	NCBI	2022	Hefei	China	Human	Blood	Bloodstream	Klebsiella pneumoniae	strong	46	323939	1229736	5566342	no	-	ST23	2	1	1	1	9	4	12	47-2LV	ybt 1; ICEKp10	2	2	2	2*	2	6	466	2	2	2	2	-	29	clb 2	2	2	2	2	2	2	2	3	2
GCA_029663205.1	GCA_029663205.1	NCBI	2022	Hefei	China	Human	Blood	Bloodstream	Klebsiella pneumoniae	strong	46	323939	1229940	5566598	no	-	ST23	2	1	1	1	9	4	12	47-2LV	ybt 1; ICEKp10	2	2	2	2*	2	6	466	2	2	2	2	-	29	clb 2	2	2	2	2	2	2	2	3	2
GCA_029663475.1	GCA_029663475.1	NCBI	2022	Hefei	China	Human	Sputum	Respiratory tract	Klebsiella pneumoniae	strong	51	396402	1165054	5625902	no	-	ST23	2	1	1	1	9	4	12	46	ybt 1; ICEKp10	2	2	2	2	2	36	6	2	2	2	2	-	29	clb 2	2	2	2	2	2	2	2	3	2
GCA_021954145.1	GCA_021954145.1	NCBI	2018	NA	Singapore	Human	Non-wound abdominal	Skin and soft tissue	Klebsiella pneumoniae	strong	61	289338	810288	6001352	no	-	ST23	2	1	1	1	9	4	12	46	ybt 1; ICEKp10	2	2	2	2	2	36	6	2	2	2	2	-	29	clb 2	2	2	2	2	2	2	2	3	2
GCA_025891015.1	GCA_025891015.1	NCBI	2016	NA	Malaysia	Human	Oral cavity	Skin and soft tissue	Klebsiella pneumoniae	strong	57	272080	646280	5634305	no	-	ST23	2	1	1	1	9	4	12	47-1LV	ybt 1; ICEKp10	2	2	2	2	2	6*	6	2	2	2	2	-	29	clb 2	2	2	2	2	2	2	2	3	2
GCA_023742225.1	GCA_023742225.1	NCBI	2020	Beijing	China	Human	Pleural Fluid	Body fluid	Klebsiella pneumoniae	strong	53	429091	987327	5639548	no	-	ST23	2	1	1	1	9	4	12	46	ybt 1; ICEKp10	2	2	2	2	2	36	6	2	2	2	2	-	29-1LV	clb 2	2	2*	2	2	2	2	2	3	2
GCA_023742955.1	GCA_023742955.1	NCBI	2019	Beijing	China	Human	Pleural Fluid	Body fluid	Klebsiella pneumoniae	strong	65	327040	1300083	5673377	no	-	ST23	2	1	1	1	9	4	12	46	ybt 1; ICEKp10	2	2	2	2	2	36	6	2	2	2	2	-	29	clb 2	2	2	2	2	2	2	2	3	2
GCA_029523805.1	GCA_029523805.1	NCBI	2020	HeBei	China	Human	Pleural Fluid	Body fluid	Klebsiella pneumoniae	strong	44	289334	531384	5704003	no	-	ST23	2	1	1	1	9	4	12	46	ybt 1; ICEKp10	2	2	2	2	2	36	6	2	2	2	2	-	29	clb 2	2	2	2	2	2	2	2	3	2
GCA_051297915.1	GCA_051297915.1	NCBI	2023	Qingdao	China	Human	Pleural Fluid	Body fluid	Klebsiella pneumoniae	strong	63	186401	566760	5563861	no	-	ST23	2	1	1	1	9	4	12	47	ybt 1; ICEKp10	2	2	2	2	2	6	6	2	2	2	2	-	29	clb 2	2	2	2	2	2	2	2	3	2
GCA_030685615.1	GCA_030685615.1	NCBI	2019	Shandong	China	Human	Puncture fluid	Body fluid	Klebsiella pneumoniae	strong	1	5350988	5350988	5350988	no	-	ST23	2	1	1	1	9	4	12	47	ybt 1; ICEKp10	2	2	2	2	2	6	6	2	2	2	2	-	29-2LV	clb 2	2	2	2	2	2	2	2	3	2
GCA_050721815.1	GCA_050721815.1	NCBI	2020	Qingdao	China	Human	Puncture Fluid	Body fluid	Klebsiella pneumoniae	strong	71	155181	359476	5553540	no	-	ST23	2	1	1	1	9	4	12	47-1LV	ybt 1; ICEKp10	2	2	2	2	2	6	6	2	2	2*	2	-	29-1LV	clb 2 (truncated)	2	2	2	2*-36%	2	2	2	3	2
GCA_050721835.1	GCA_050721835.1	NCBI	2019	Qingdao	China	Human	Puncture Fluid	Body fluid	Klebsiella pneumoniae	strong	90	151284	417494	5432688	no	-	ST23	2	1	1	1	9	4	12	47	ybt 1; ICEKp10	2	2	2	2	2	6	6	2	2	2	2	-	29	clb 2	2	2	2	2	2	2	2	3	2
GCA_050721875.1	GCA_050721875.1	NCBI	2020	Qingdao	China	Human	Puncture Fluid	Body fluid	Klebsiella pneumoniae	strong	87	142450	369854	5423028	no	-	ST23	2	1	1	1	9	4	12	47	ybt 1; ICEKp10	2	2	2	2	2	6	6	2	2	2	2	-	29	clb 2	2	2	2	2	2	2	2	3	2
GCA_050721975.1	GCA_050721975.1	NCBI	2020	Qingdao	China	Human	Puncture Fluid	Body fluid	Klebsiella pneumoniae	strong	83	164301	475865	5590731	no	-	ST23	2	1	1	1	9	4	12	46	ybt 1; ICEKp10	2	2	2	2	2	36	6	2	2	2	2	-	29	clb 2	2	2	2	2	2	2	2	3	2
GCA_050722115.1	GCA_050722115.1	NCBI	2019	Qingdao	China	Human	Puncture Fluid	Body fluid	Klebsiella pneumoniae	strong	96	257004	654036	5575941	yes (1474)	ambiguous_bases	ST23	2	1	1	1	9	4	12	47	ybt 1; ICEKp10	2	2	2	2	2	6	6	2	2	2	2	-	29	clb 2	2	2	2	2	2	2	2	3	2
GCA_051297755.1	GCA_051297755.1	NCBI	2022	Qingdao	China	Human	Puncture Fluid	Body fluid	Klebsiella pneumoniae	strong	49	230667	1191362	5596496	no	-	ST23	2	1	1	1	9	4	12	46-1LV	ybt 1; ICEKp10	2	2	2	2	2	36	6	2	2	2*	2	-	29	clb 2	2	2	2	2	2	2	2	3	2
GCA_051297795.1	GCA_051297795.1	NCBI	2019	Qingdao	China	Human	Puncture Fluid	Body fluid	Klebsiella pneumoniae	strong	76	170514	339029	5631831	no	-	ST23	2	1	1	1	9	4	12	47-1LV	ybt 1; ICEKp10	2	2	2	2	2	6	6	2	2	2*	2	-	29-1LV	clb 2	2	2	2	2	2	2*	2	3	2
GCA_051297835.1	GCA_051297835.1	NCBI	2018	Qingdao	China	Human	Puncture Fluid	Body fluid	Klebsiella pneumoniae	strong	67	150473	370298	5561329	no	-	ST23	2	1	1	1	9	4	12	47	ybt 1; ICEKp10	2	2	2	2	2	6	6	2	2	2	2	-	29	clb 2	2	2	2	2	2	2	2	3	2
GCA_051297865.1	GCA_051297865.1	NCBI	2020	Qingdao	China	Human	Puncture Fluid	Body fluid	Klebsiella pneumoniae	strong	73	209837	475871	5618890	no	-	ST23	2	1	1	1	9	4	12	46	ybt 1; ICEKp10	2	2	2	2	2	36	6	2	2	2	2	-	29	clb 2	2	2	2	2	2	2	2	3	2
GCA_051299795.1	GCA_051299795.1	NCBI	2019	Qingdao	China	Human	Puncture Fluid	Body fluid	Klebsiella pneumoniae	strong	90	157457	356746	5621269	no	-	ST23	2	1	1	1	9	4	12	46	ybt 1; ICEKp10	2	2	2	2	2	36	6	2	2	2	2	-	29-1LV	clb 2	2	2*	2	2	2	2	2	3	2
GCA_051300215.1	GCA_051300215.1	NCBI	2020	Qingdao	China	Human	Puncture Fluid	Body fluid	Klebsiella pneumoniae	strong	79	164301	450378	5533587	no	-	ST23	2	1	1	1	9	4	12	54	ybt 1; ICEKp10	2	2	2	2	2	6	40	2	2	2	2	-	29	clb 2	2	2	2	2	2	2	2	3	2
GCA_051300375.1	GCA_051300375.1	NCBI	2023	Qingdao	China	Human	Puncture Fluid	Body fluid	Klebsiella pneumoniae	strong	64	179104	687210	5623677	no	-	ST23	2	1	1	1	9	4	12	46-2LV	ybt 1; ICEKp10	2	2	2	2	2	36	6*	2	2	2*	2	-	29-1LV	clb 2	2	2*	2	2	2	2	2	3	2
GCA_051300515.1	GCA_051300515.1	NCBI	2018	Qingdao	China	Human	Puncture Fluid	Body fluid	Klebsiella pneumoniae	strong	89	150473	475883	5578847	no	-	ST23	2	1	1	1	9	4	12	46-2LV	ybt 1; ICEKp10	2	2	2*	2	2	36	6	2	2	2	2*	-	29	clb 2	2	2	2	2	2	2	2	3	2
GCA_051302475.1	GCA_051302475.1	NCBI	2019	Qingdao	China	Human	Puncture Fluid	Body fluid	Klebsiella pneumoniae	strong	59	158239	319186	5402617	no	-	ST23	2	1	1	1	9	4	12	46	ybt 1; ICEKp10	2	2	2	2	2	36	6	2	2	2	2	-	29-1LV	clb 2	2	2*	2	2	2	2	2	3	2
BG094	Pasteur	1523	2007	Antananarivo	Madagascar	Human	Pus	Skin and soft tissue	Klebsiella pneumoniae	strong	108	170436	366864	5623047	no	-	ST23	2	1	1	1	9	4	12	14	ybt 1; ICEKp10	12	2	2	2	2	15	6	2	2	2	2	-	32	clb 2	2	2	2	2	2	2	2	3	2
BG141	Pasteur	1525	2007	Antananarivo	Madagascar	Human	Pus	Skin and soft tissue	Klebsiella pneumoniae	strong	106	147983	467003	5672875	no	-	ST23	2	1	1	1	9	4	12	14	ybt 1; ICEKp10	12	2	2	2	2	15	6	2	2	2	2	-	32	clb 2	2	2	2	2	2	2	2	3	2
GCA_023472865.1	GCA_023472865.1	NCBI	2021	Ningbo	China	Human	Pus	Skin and soft tissue	Klebsiella pneumoniae	strong	63	306849	1076801	5560224	no	-	ST23	2	1	1	1	9	4	12	46	ybt 1; ICEKp10	2	2	2	2	2	36	6	2	2	2	2	-	29	clb 2	2	2	2	2	2	2	2	3	2
GCA_024671995.1	GCA_024671995.1	NCBI	2020	Taichung	Taiwan	Human	Pus	Skin and soft tissue	Klebsiella pneumoniae	strong	46	307102	1334707	5842211	no	-	ST23	2	1	1	1	9	4	12	47	ybt 1; ICEKp10	2	2	2	2	2	6	6	2	2	2	2	-	29	clb 2	2	2	2	2	2	2	2	3	2
GCA_024672015.1	GCA_024672015.1	NCBI	2020	Taichung	Taiwan	Human	Pus	Skin and soft tissue	Klebsiella pneumoniae	strong	41	327037	1394510	5865711	no	-	ST23	2	1	1	1	9	4	12	47	ybt 1; ICEKp10	2	2	2	2	2	6	6	2	2	2	2	-	29	clb 2	2	2	2	2	2	2	2	3	2
GCA_024672035.1	GCA_024672035.1	NCBI	2020	Taichung	Taiwan	Human	Pus	Skin and soft tissue	Klebsiella pneumoniae	strong	46	307102	1345772	5901539	no	-	ST23	2	1	1	1	9	4	12	47	ybt 1; ICEKp10	2	2	2	2	2	6	6	2	2	2	2	-	29	clb 2	2	2	2	2	2	2	2	3	2
GCA_024672065.1	GCA_024672065.1	NCBI	2020	Taichung	Taiwan	Human	Pus	Skin and soft tissue	Klebsiella pneumoniae	strong	60	289294	1071368	5750944	no	-	ST23	2	1	1	1	9	4	12	47	ybt 1; ICEKp10	2	2	2	2	2	6	6	2	2	2	2	-	29	clb 2	2	2	2	2	2	2	2	3	2
GCA_024672085.1	GCA_024672085.1	NCBI	2020	Taichung	Taiwan	Human	Pus	Skin and soft tissue	Klebsiella pneumoniae	strong	44	442398	1394510	5860257	no	-	ST23	2	1	1	1	9	4	12	47	ybt 1; ICEKp10	2	2	2	2	2	6	6	2	2	2	2	-	29	clb 2	2	2	2	2	2	2	2	3	2
GCA_024672115.1	GCA_024672115.1	NCBI	2020	Taichung	Taiwan	Human	Pus	Skin and soft tissue	Klebsiella pneumoniae	strong	56	284521	1071306	5844057	no	-	ST23	2	1	1	1	9	4	12	47	ybt 1; ICEKp10	2	2	2	2	2	6	6	2	2	2	2	-	29	clb 2	2	2	2	2	2	2	2	3	2
GCA_024672135.1	GCA_024672135.1	NCBI	2020	Taichung	Taiwan	Human	Pus	Skin and soft tissue	Klebsiella pneumoniae	strong	43	314026	1394510	5810681	no	-	ST23	2	1	1	1	9	4	12	47	ybt 1; ICEKp10	2	2	2	2	2	6	6	2	2	2	2	-	29	clb 2	2	2	2	2	2	2	2	3	2
GCA_024672155.1	GCA_024672155.1	NCBI	2020	Taichung	Taiwan	Human	Pus	Skin and soft tissue	Klebsiella pneumoniae	strong	44	314026	1394510	5813614	no	-	ST23	2	1	1	1	9	4	12	47	ybt 1; ICEKp10	2	2	2	2	2	6	6	2	2	2	2	-	29	clb 2	2	2	2	2	2	2	2	3	2
GCA_024672175.1	GCA_024672175.1	NCBI	2020	Taichung	Taiwan	Human	Pus	Skin and soft tissue	Klebsiella pneumoniae	strong	38	327037	1394510	5678280	no	-	ST23	2	1	1	1	9	4	12	47	ybt 1; ICEKp10	2	2	2	2	2	6	6	2	2	2	2	-	29	clb 2	2	2	2	2	2	2	2	3	2
GCA_026156605.1	GCA_026156605.1	NCBI	2016	Wenzhou	China	Human	Pus	Skin and soft tissue	Klebsiella pneumoniae	strong	94	508666	1400088	5611186	no	-	ST23	2	1	1	1	9	4	12	47-1LV	ybt 1; ICEKp10	2	2	2	2	2	6	6*	2	2	2	2	-	29	clb 2	2	2	2	2	2	2	2	3	2
GCA_029523855.1	GCA_029523855.1	NCBI	2020	HeBei	China	Human	Pus	Skin and soft tissue	Klebsiella pneumoniae	strong	47	280096	634086	5920467	no	-	ST23	2	1	1	1	9	4	12	46-1LV	ybt 1; ICEKp10	2	2	2	2*	2	36	6	2	2	2	2	-	29-1LV	clb 2	2	2*	2	2	2	2	2	3	2
GCA_029523875.1	GCA_029523875.1	NCBI	2020	HeBei	China	Human	Pus	Skin and soft tissue	Klebsiella pneumoniae	strong	36	441199	1342294	5590287	no	-	ST23	2	1	1	1	9	4	12	47-1LV	ybt 1; ICEKp10	2	2	2	2	2	6	466	2	2	2	2	-	29	clb 2	2	2	2	2	2	2	2	3	2
GCA_029523955.1	GCA_029523955.1	NCBI	2020	HeBei	China	Human	Pus	Skin and soft tissue	Klebsiella pneumoniae	strong	38	327293	637303	5749808	no	-	ST23	2	1	1	1	9	4	12	46	ybt 1; ICEKp10	2	2	2	2	2	36	6	2	2	2	2	-	29-1LV	clb 2	2	2	2	2	2	2	2	3	2
GCA_029526055.1	GCA_029526055.1	NCBI	2019	JiangSu	China	Human	Pus	Skin and soft tissue	Klebsiella pneumoniae	strong	56	285732	625610	5686571	no	-	ST23	2	1	1	1	9	4	12	47	ybt 1; ICEKp10	2	2	2	2	2	6	6	2	2	2	2	-	29	clb 2	2	2	2	2	2	2	2	3	2
GCA_029526115.1	GCA_029526115.1	NCBI	2019	JiangSu	China	Human	Pus	Skin and soft tissue	Klebsiella pneumoniae	strong	57	268913	532720	5607649	no	-	ST23	2	1	1	1	9	4	12	47-1LV	ybt 1; ICEKp10	2	2	2	2*	2	6	6	2	2	2	2	-	29	clb 2	2	2	2	2	2	2	2	3	2
GCA_029526125.1	GCA_029526125.1	NCBI	2019	JiangSu	China	Human	Pus	Skin and soft tissue	Klebsiella pneumoniae	strong	43	283328	447732	5610803	no	-	ST23	2	1	1	1	9	4	12	47-1LV	ybt 1; ICEKp10	2	2	2	2	2	6	6*	2	2	2	2	-	26-2LV	clb 2	2	2	2*	2	2	2	2	3	2
GCA_030587765.1	GCA_030587765.1	NCBI	2017	Seoul	South Korea	Human	Pus	Skin and soft tissue	Klebsiella pneumoniae	strong	135	327293	675562	5905354	no	-	ST23	2	1	1	1	9	4	12	47	ybt 1; ICEKp10	2	2	2	2	2	6	6	2	2	2	2	-	29	clb 2	2	2	2	2	2	2	2	3	2
GCA_030819435.1	GCA_030819435.1	NCBI	2019	Okayama	Japan	Human	Pus	Skin and soft tissue	Klebsiella pneumoniae	strong	92	213874	767929	5922499	no	-	ST23	2	1	1	1	9	4	12	47-1LV	ybt 1; ICEKp10	2	2	2	2	2	6*	6	2	2	2	2	-	29-2LV	clb 2	2	2*	2	2	2	2	2	3	2
GCA_034477785.1	GCA_034477785.1	NCBI	2021	Shenyang	China	Human	Pus	Skin and soft tissue	Klebsiella pneumoniae	strong	3	5286261	5286261	5604113	no	-	ST23	2	1	1	1	9	4	12	47-1LV	ybt 1; ICEKp10	2	2	2	2	2	6	6	2	2*	2	2	-	29-1LV	clb 2	2	2*	2	2	2	2	2	3	2
GCA_048163485.1	GCA_048163485.1	NCBI	2021	Shanghai	China	Human	Pus	Skin and soft tissue	Klebsiella pneumoniae	strong	54	294529	604455	5704309	no	-	ST23	2	1	1	1	9	4	12	46	ybt 1; ICEKp10	2	2	2	2	2	36	6	2	2	2	2	-	29	clb 2	2	2	2	2	2	2	2	3	2
GCA_048163505.1	GCA_048163505.1	NCBI	2021	Shanghai	China	Human	Pus	Skin and soft tissue	Klebsiella pneumoniae	strong	54	272062	1153133	5804207	no	-	ST23	2	1	1	1	9	4	12	46	ybt 1; ICEKp10	2	2	2	2	2	36	6	2	2	2	2	-	29-1LV	clb 2	2	2*	2	2	2	2	2	3	2
GCA_048163545.1	GCA_048163545.1	NCBI	2021	Shanghai	China	Human	Pus	Skin and soft tissue	Klebsiella pneumoniae	strong	58	249724	628283	5899178	no	-	ST23	2	1	1	1	9	4	12	46	ybt 1; ICEKp10	2	2	2	2	2	36	6	2	2	2	2	-	29	clb 2	2	2	2	2	2	2	2	3	2
GCA_048163575.1	GCA_048163575.1	NCBI	2021	Shanghai	China	Human	Pus	Skin and soft tissue	Klebsiella pneumoniae	strong	58	249726	693221	5874140	no	-	ST23	2	1	1	1	9	4	12	46-1LV	ybt 1; ICEKp10	2*	2	2	2	2	36	6	2	2	2	2	-	29	clb 2	2	2	2	2	2	2	2	3	2
GCA_048163605.1	GCA_048163605.1	NCBI	2021	Shanghai	China	Human	Pus	Skin and soft tissue	Klebsiella pneumoniae	strong	55	289349	788032	5722792	no	-	ST23	2	1	1	1	9	4	12	46-1LV	ybt 1; ICEKp10	2	2	2	2	2	36	6*	2	2	2	2	-	29-1LV	clb 2	2	2	2	2	2	2	2	3	2
GCA_048163705.1	GCA_048163705.1	NCBI	2021	Shanghai	China	Human	Pus	Skin and soft tissue	Klebsiella pneumoniae	strong	55	285302	599777	5756423	no	-	ST23	2	1	1	1	9	4	12	46	ybt 1; ICEKp10	2	2	2	2	2	36	6	2	2	2	2	-	29	clb 2	2	2	2	2	2	2	2	3	2
GCA_048163735.1	GCA_048163735.1	NCBI	2021	Shanghai	China	Human	Pus	Skin and soft tissue	Klebsiella pneumoniae	strong	51	307217	873775	6021406	no	-	ST23	2	1	1	1	9	4	12	46	ybt 1; ICEKp10	2	2	2	2	2	36	6	2	2	2	2	-	29	clb 2	2	2	2	2	2	2	2	3	2
GCA_048164015.1	GCA_048164015.1	NCBI	2023	Shanghai	China	Human	Pus	Skin and soft tissue	Klebsiella pneumoniae	strong	60	258706	604455	5900880	no	-	ST23	2	1	1	1	9	4	12	47	ybt 1; ICEKp10	2	2	2	2	2	6	6	2	2	2	2	-	29	clb 2	2	2	2	2	2	2	2	3	2
GCA_048164055.1	GCA_048164055.1	NCBI	2020	Shanghai	China	Human	Pus	Skin and soft tissue	Klebsiella pneumoniae	strong	61	258112	517251	5638520	no	-	ST23	2	1	1	1	9	4	12	46	ybt 1; ICEKp10	2	2	2	2	2	36	6	2	2	2	2	-	29	clb 2	2	2	2	2	2	2	2	3	2
GCA_048164175.1	GCA_048164175.1	NCBI	2020	Shanghai	China	Human	Pus	Skin and soft tissue	Klebsiella pneumoniae	strong	52	307178	822052	5732524	no	-	ST23	2	1	1	1	9	4	12	46	ybt 1; ICEKp10	2	2	2	2	2	36	6	2	2	2	2	-	29-2LV	clb 2	2*	2	2	2	2	2	2	3	2
GCA_048164215.1	GCA_048164215.1	NCBI	2021	Shanghai	China	Human	Pus	Skin and soft tissue	Klebsiella pneumoniae	strong	59	271992	769347	5849633	no	-	ST23	2	1	1	1	9	4	12	46	ybt 1; ICEKp10	2	2	2	2	2	36	6	2	2	2	2	-	29	clb 2	2	2	2	2	2	2	2	3	2
GCA_048164235.1	GCA_048164235.1	NCBI	2020	Shanghai	China	Human	Pus	Skin and soft tissue	Klebsiella pneumoniae	strong	76	196132	340669	5852689	no	-	ST23	2	1	1	1	9	4	12	47	ybt 1; ICEKp10	2	2	2	2	2	6	6	2	2	2	2	-	29-2LV	clb 2	2	2	2	2	2	2*	2	3	2
GCA_048164255.1	GCA_048164255.1	NCBI	2021	Shanghai	China	Human	Pus	Skin and soft tissue	Klebsiella pneumoniae	strong	53	482444	756464	5829985	no	-	ST23	2	1	1	1	9	4	12	46-1LV	ybt 1; ICEKp10	2	2	2	2	2*	36	6	2	2	2	2	-	29	clb 2	2	2	2	2	2	2	2	3	2
GCA_048164315.1	GCA_048164315.1	NCBI	2021	Shanghai	China	Human	Pus	Skin and soft tissue	Klebsiella pneumoniae	strong	55	307260	813262	5926836	no	-	ST23	2	1	1	1	9	4	12	46	ybt 1; ICEKp10	2	2	2	2	2	36	6	2	2	2	2	-	29	clb 2	2	2	2	2	2	2	2	3	2
GCA_048164415.1	GCA_048164415.1	NCBI	2021	Shanghai	China	Human	Pus	Skin and soft tissue	Klebsiella pneumoniae	strong	50	442537	1395286	5800095	no	-	ST23	2	1	1	1	9	4	12	46-3LV	ybt 1; ICEKp10	2*	2*	107	2	2	36	6	2	2	2	2	-	29-1LV	clb 2	2	2	2	2	2	2	2	15	2
GCA_048164485.1	GCA_048164485.1	NCBI	2021	Shanghai	China	Human	Pus	Skin and soft tissue	Klebsiella pneumoniae	strong	78	192366	527709	5874185	no	-	ST23	2	1	1	1	9	4	12	47	ybt 1; ICEKp10	2	2	2	2	2	6	6	2	2	2	2	-	29-3LV	clb 2	2	2	2	2	2	2*	2	3*	2
GCA_048164525.1	GCA_048164525.1	NCBI	2022	Shanghai	China	Human	Pus	Skin and soft tissue	Klebsiella pneumoniae	strong	58	271918	1150071	5885253	no	-	ST23	2	1	1	1	9	4	12	47-1LV	ybt 1; ICEKp10	2	2	2	2	2	6	6*	2	2	2	2	-	29	clb 2	2	2	2	2	2	2	2	3	2
GCA_048164605.1	GCA_048164605.1	NCBI	2020	Shanghai	China	Human	Pus	Skin and soft tissue	Klebsiella pneumoniae	strong	66	258708	813791	5879693	no	-	ST23	2	1	1	1	9	4	12	47	ybt 1; ICEKp10	2	2	2	2	2	6	6	2	2	2	2	-	29-1LV	clb 2	2	2	2*	2	2	2	2	3	2
GCA_048164625.1	GCA_048164625.1	NCBI	2020	Shanghai	China	Human	Pus	Skin and soft tissue	Klebsiella pneumoniae	strong	54	297067	717469	5843279	no	-	ST23	2	1	1	1	9	4	12	46	ybt 1; ICEKp10	2	2	2	2	2	36	6	2	2	2	2	-	29-1LV	clb 2	2	2	2	2	2	2	2	3*	2
GCA_048164645.1	GCA_048164645.1	NCBI	2020	Shanghai	China	Human	Pus	Skin and soft tissue	Klebsiella pneumoniae	strong	52	300264	872204	5976243	no	-	ST23	2	1	1	1	9	4	12	46-1LV	ybt 1; ICEKp10	2	2	2	2	2	36	6	2	2	2*	2	-	29	clb 2	2	2	2	2	2	2	2	3	2
SRR12233561	Pasteur	34045	2014	Unknown	Singapore	Human	Rectal swab	Skin and soft tissue	Klebsiella pneumoniae	strong	58	312680	612234	5758941	yes (696)	ambiguous_bases	ST23	2	1	1	1	9	4	12	47-2LV	ybt 1; ICEKp10	2	2	2	2	2	6*	6	2	2	2	2*	-	29	clb 2	2	2	2	2	2	2	2	3	2
SRR14449395	Pasteur	35227	2016	Chicago	USA	Human	Rectal swab	Skin and soft tissue	Klebsiella pneumoniae	strong	62	289233	706753	5785620	yes (299)	ambiguous_bases	ST23	2	1	1	1	9	4	12	57-2LV	ybt 1; ICEKp10	2	2	2	2	2	6*	6*	49	2	2	2	-	29-2LV	clb 2	2	2*	2	2	2	2	2	3	2*
HB2019KP151	Pasteur	59108	2014	Melbourne	Australia	Human	Rectal swab	Skin and soft tissue	Klebsiella pneumoniae	strong	64	275484	528169	5708520	yes (62)	ambiguous_bases	ST23	2	1	1	1	9	4	12	47-1LV	ybt 1; ICEKp10	2*	2	2	2	2	6	6	2	2	2	2	-	29	clb 2	2	2	2	2	2	2	2	3	2
GCA_008572965.1	GCA_008572965.1	NCBI	2014	NA	Singapore	Human	Rectal swab	Skin and soft tissue	Klebsiella pneumoniae	strong	93	326670	887495	5774613	no	-	ST23	2	1	1	1	9	4	12	47-2LV	ybt 1; ICEKp10	2	2	2	2	2	6*	6	2	2	2	2*	-	29	clb 2	2	2	2	2	2	2	2	3	2
GCA_021947975.1	GCA_021947975.1	NCBI	2016	Chicago	USA	Human	Rectal swab	Skin and soft tissue	Klebsiella pneumoniae	strong	99	284212	706722	5831680	no	-	ST23	2	1	1	1	9	4	12	57-1LV	ybt 1; ICEKp10	2	2	2	2	2	6*	6	49	2	2	2	-	29-2LV	clb 2	2	2*	2	2	2	2	2	3	2*
GCA_022172685.1	GCA_022172685.1	NCBI	2014	NA	Singapore	Human	Rectal swab	Skin and soft tissue	Klebsiella pneumoniae	strong	79	212552	422355	5789503	no	-	ST23	2	1	1	1	9	4	12	47-2LV	ybt 1; ICEKp10	2	2	2	2	2	6*	6	2	2	2	2*	-	29	clb 2	2	2	2	2	2	2	2	3	2
GCA_023206875.2	GCA_023206875.2	NCBI	2017	Ann Arbor	USA	Human	Rectal swab	Skin and soft tissue	Klebsiella pneumoniae	strong	48	289349	620441	5804370	no	-	ST23	2	1	1	1	9	4	12	46	ybt 1; ICEKp10	2	2	2	2	2	36	6	2	2	2	2	-	29	clb 2	2	2	2	2	2	2	2	3	2
GCA_023314575.2	GCA_023314575.2	NCBI	2018	Ann Arbor	USA	Human	Rectal swab	Skin and soft tissue	Klebsiella pneumoniae	strong	45	327038	763768	5963614	no	-	ST23	2	1	1	1	9	4	12	57	ybt 1; ICEKp10	2	2	2	2	2	6	6	49	2	2	2	-	29	clb 2	2	2	2	2	2	2	2	3	2
GCA_037722625.1	GCA_037722625.1	NCBI	2019	NA	Ireland	Human	Rectal swab	Skin and soft tissue	Klebsiella pneumoniae	strong	74	327040	748931	5813544	no	-	ST23	2	1	1	1	9	4	12	47	ybt 1; ICEKp10	2	2	2	2	2	6	6	2	2	2	2	-	29-3LV	clb 2	2	2*	2	2	2	2*	2*	3	2
GCA_037722645.1	GCA_037722645.1	NCBI	2019	NA	Ireland	Human	Rectal swab	Skin and soft tissue	Klebsiella pneumoniae	strong	65	312384	1076369	5767207	no	-	ST23	2	1	1	1	9	4	12	47-1LV	ybt 1; ICEKp10	2	2	2	2	2	6	6*	2	2	2	2	-	29-3LV	clb 2	2	2*	2	2	2	2*	2*	3	2
GCA_037722755.1	GCA_037722755.1	NCBI	2019	NA	Ireland	Human	Rectal swab	Skin and soft tissue	Klebsiella pneumoniae	strong	92	257432	462997	5769116	no	-	ST23	2	1	1	1	9	4	12	47-1LV	ybt 1; ICEKp10	2	2	2	2	2	6	6*	2	2	2	2	-	29-3LV	clb 2	2	2*	2	2	2	2*	2*	3	2
GCA_037722835.1	GCA_037722835.1	NCBI	2019	NA	Ireland	Human	Rectal swab	Skin and soft tissue	Klebsiella pneumoniae	strong	81	271087	604057	5769326	no	-	ST23	2	1	1	1	9	4	12	47-1LV	ybt 1; ICEKp10	2	2	2	2	2	6	6*	2	2	2	2	-	29-3LV	clb 2	2	2*	2	2	2	2*	2*	3	2
GCA_030020785.1	GCA_030020785.1	NCBI	2022	Liverpool	United Kingdom	Human	Blood	Bloodstream	Klebsiella pneumoniae	strong	2	5507280	5507280	5731170	no	-	ST23	2	1	1	1	9	4	12	47	ybt 1; ICEKp10	2	2	2	2	2	6	6	2	2	2	2	-	29	clb 2	2	2	2	2	2	2	2	3	2
GCA_030067235.1	GCA_030067235.1	NCBI	2022	Hefei	China	Human	Sputum	Respiratory tract	Klebsiella pneumoniae	strong	87	394297	1140374	5793284	no	-	ST23	2	1	1	1	9	4	12	46-1LV	ybt 1; ICEKp10	2	2	2	2	2	36	6	2	2	2	2*	-	29	clb 2	2	2	2	2	2	2	2	3	2
GCA_030067275.1	GCA_030067275.1	NCBI	2022	Hefei	China	Human	Sputum	Respiratory tract	Klebsiella pneumoniae	strong	72	243824	1416916	5745281	no	-	ST23	2	1	1	1	9	4	12	46-1LV	ybt 1; ICEKp10	2	2	2	2	2	36	6	2	2	2	2*	-	29	clb 2	2	2	2	2	2	2	2	3	2
GCA_030067345.1	GCA_030067345.1	NCBI	2022	Hefei	China	Human	Sputum	Respiratory tract	Klebsiella pneumoniae	strong	74	249764	1310006	5617441	no	-	ST23	2	1	1	1	9	4	12	47-1LV	ybt 1; ICEKp10	2	2	2	2	2	6*	6	2	2	2	2	-	29-2LV	clb 2	2	2*	2	2	2	2	2	3*	2
GCA_030067375.1	GCA_030067375.1	NCBI	2022	Hefei	China	Human	Sputum	Respiratory tract	Klebsiella pneumoniae	strong	94	249749	1353570	5784392	no	-	ST23	2	1	1	1	9	4	12	46-1LV	ybt 1; ICEKp10	2	2	2	2	2	36	6	2	2	2	2*	-	29	clb 2	2	2	2	2	2	2	2	3	2
GCA_030067495.1	GCA_030067495.1	NCBI	2022	Hefei	China	Human	Sputum	Respiratory tract	Klebsiella pneumoniae	strong	81	283260	1353879	5789424	no	-	ST23	2	1	1	1	9	4	12	46-1LV	ybt 1; ICEKp10	2	2	2	2	2	36	6	2	2	2	2*	-	29	clb 2	2	2	2	2	2	2	2	3	2
GCA_037722855.1	GCA_037722855.1	NCBI	2019	NA	Ireland	Human	Rectal swab	Skin and soft tissue	Klebsiella pneumoniae	strong	63	556179	1076573	5768097	no	-	ST23	2	1	1	1	9	4	12	47-1LV	ybt 1; ICEKp10	2	2	2	2	2	6	6*	2	2	2	2	-	29-3LV	clb 2	2	2*	2	2	2	2*	2*	3	2
GCA_030385285.1	GCA_030385285.1	NCBI	2021	Pittsburgh	USA	Human	Sputum	Respiratory tract	Klebsiella pneumoniae	strong	2	5441411	5441411	5665066	no	-	ST23	2	1	1	1	9	4	12	57	ybt 1; ICEKp10	2	2	2	2	2	6	6	49	2	2	2	-	29-1LV	clb 2	2	2*	2	2	2	2	2	3	2
GCA_030387695.1	GCA_030387695.1	NCBI	2012	New York	USA	Human	Blood	Bloodstream	Klebsiella pneumoniae	strong	2	5414721	5414721	5640709	no	-	ST23	2	1	1	1	9	4	12	47-1LV	ybt 1; ICEKp10	2	2	2	2	2	6*	6	2	2	2	2	-	29-3LV	clb 2	2*	2	2	2	2	2	2*	3	2
GCA_030387735.1	GCA_030387735.1	NCBI	NA	Buffalo	USA	Human	Blood	Bloodstream	Klebsiella pneumoniae	strong	3	5377866	5377866	5607235	no	-	ST23	2	1	1	1	9	4	12	47-1LV	ybt 1; ICEKp10	2	2	2	2	2	6*	6	2	2	2	2	-	29	clb 2	2	2	2	2	2	2	2	3	2
GCA_030387805.1	GCA_030387805.1	NCBI	2018	Chicago	USA	Human	Not specified clinical sample	Not specified	Klebsiella pneumoniae	strong	1	5414673	5414673	5414673	no	-	ST23	2	1	1	1	9	4	12	47-1LV	ybt 1; ICEKp10	2	2	2	2	2	6*	6	2	2	2	2	-	29-3LV	clb 2	2*	2	2	2	2	2	2*	3	2
GCA_030519725.1	GCA_030519725.1	NCBI	2023	Moscow	Russia	Human	Bronchoalveolar lavage fluid	Respiratory tract	Klebsiella pneumoniae	strong	117	149725	371159	5641654	no	-	ST23	2	1	1	1	9	4	12	47	ybt 1; ICEKp10	2	2	2	2	2	6	6	2	2	2	2	-	68-1LV	clb 2	2	2	2	2	2	2	2	2*	2
GCA_037723015.1	GCA_037723015.1	NCBI	2019	NA	Ireland	Human	Rectal swab	Skin and soft tissue	Klebsiella pneumoniae	strong	89	272009	518948	5767725	no	-	ST23	2	1	1	1	9	4	12	47-1LV	ybt 1; ICEKp10	2	2	2	2	2	6	6*	2	2	2	2	-	29-3LV	clb 2	2	2*	2	2	2	2*	2*	3	2
GCA_037723075.1	GCA_037723075.1	NCBI	2019	NA	Ireland	Human	Rectal swab	Skin and soft tissue	Klebsiella pneumoniae	strong	80	302859	604240	5818551	no	-	ST23	2	1	1	1	9	4	12	47	ybt 1; ICEKp10	2	2	2	2	2	6	6	2	2	2	2	-	29-3LV	clb 2	2	2*	2	2	2	2*	2*	3	2
GCA_030685635.1	GCA_030685635.1	NCBI	2016	Shaanxi	China	Human	Sputum	Respiratory tract	Klebsiella pneumoniae	strong	1	5451191	5451191	5451191	no	-	ST23	2	1	1	1	9	4	12	46-1LV	ybt 1; ICEKp10	2	2	2	2	2	36	6	2	2	2	131	-	26-2LV	clb 2	2	2*	2	2	2	2	2	3	2
GCA_030715295.1	GCA_030715295.1	NCBI	2021	NA	Oman	Human	Not specified clinical sample	Not specified	Klebsiella pneumoniae	strong	69	327304	1079067	5655497	no	-	ST23	2	1	1	1	9	4	12	14-2LV	ybt 1; ICEKp10	84	2	2	2	2	264	6	2	2	2	2	-	29-1LV	clb 2	2	2	2	2	2	2	2	3	2
GCA_030715655.1	GCA_030715655.1	NCBI	2021	NA	Oman	Human	Not specified clinical sample	Not specified	Klebsiella pneumoniae	strong	144	88619	264131	5573947	no	-	ST23	2	1	1	1	9	4	12	47	ybt 1; ICEKp10	2	2	2	2	2	6	6	2	2	2	2	-	29	clb 2	2	2	2	2	2	2	2	3	2
GCA_030776255.1	GCA_030776255.1	NCBI	2020	Okinawa	Japan	Human	Not specified clinical sample	Not specified	Klebsiella pneumoniae	strong	128	194693	517556	6019962	no	-	ST23	2	1	1	1	9	4	12	46-1LV	ybt 1; ICEKp10	2	2	2	2	2	36	6	2*	2	2	2	-	29-1LV	clb 2	2	2*	2	2	2	2	2	3	2
GCA_037723155.1	GCA_037723155.1	NCBI	2019	NA	Ireland	Human	Rectal swab	Skin and soft tissue	Klebsiella pneumoniae	strong	62	327040	1076158	5614461	no	-	ST23	2	1	1	1	9	4	12	47	ybt 1; ICEKp10	2	2	2	2	2	6	6	2	2	2	2	-	29-3LV	clb 2	2	2*	2	2	2	2*	2*	3	2
GCA_030778925.1	GCA_030778925.1	NCBI	2019	Okinawa	Japan	Human	Blood	Bloodstream	Klebsiella pneumoniae	strong	144	103617	442259	5906560	no	-	ST23	2	1	1	1	9	4	12	46-1LV	ybt 1; ICEKp10	2	2	2	2	2	36	6	2*	2	2	2	-	29	clb 2	2	2	2	2	2	2	2	3	2
GCA_030779185.1	GCA_030779185.1	NCBI	2019	Okinawa	Japan	Human	Blood	Bloodstream	Klebsiella pneumoniae	strong	356	31626	134332	5817312	no	-	ST23	2	1	1	1	9	4	12	46-1LV	ybt 1; ICEKp10	2	2	2	2	2	36	6	2*	2	2	2	-	29-1LV	clb 2 (truncated)	2	2*-0%	2	2	2	2	2	3	2
GCA_037723195.1	GCA_037723195.1	NCBI	2019	NA	Ireland	Human	Rectal swab	Skin and soft tissue	Klebsiella pneumoniae	strong	81	289156	858100	5763468	no	-	ST23	2	1	1	1	9	4	12	47-1LV	ybt 1; ICEKp10	2	2	2	2	2	6	6*	2	2	2	2	-	29-3LV	clb 2	2	2*	2	2	2	2*	2*	3	2
GCA_030779525.1	GCA_030779525.1	NCBI	2019	Okinawa	Japan	Human	Not specified clinical sample	Not specified	Klebsiella pneumoniae	strong	127	99147	442259	5925168	no	-	ST23	2	1	1	1	9	4	12	46-1LV	ybt 1; ICEKp10	2	2	2	2	2	36	6	2*	2	2	2	-	29	clb 2	2	2	2	2	2	2	2	3	2
GCA_037723375.1	GCA_037723375.1	NCBI	2019	NA	Ireland	Human	Rectal swab	Skin and soft tissue	Klebsiella pneumoniae	strong	90	306848	1076158	5748045	no	-	ST23	2	1	1	1	9	4	12	47	ybt 1; ICEKp10	2	2	2	2	2	6	6	2	2	2	2	-	29-3LV	clb 2	2	2*	2	2	2	2*	2*	3	2
GCA_030800425.1	GCA_030800425.1	NCBI	2020	Saitama	Japan	Human	Sputum	Respiratory tract	Klebsiella pneumoniae	strong	84	229044	535326	5722014	no	-	ST23	2	1	1	1	9	4	12	54	ybt 1; ICEKp10	2	2	2	2	2	6	40	2	2	2	2	-	29	clb 2	2	2	2	2	2	2	2	3	2
GCA_030800865.1	GCA_030800865.1	NCBI	2019	Yamagata	Japan	Human	Sputum	Respiratory tract	Klebsiella pneumoniae	strong	93	203724	581546	5723163	no	-	ST23	2	1	1	1	9	4	12	46	ybt 1; ICEKp10	2	2	2	2	2	36	6	2	2	2	2	-	29-1LV	clb 2	2	2*	2	2	2	2	2	3	2
GCA_037723525.1	GCA_037723525.1	NCBI	2019	NA	Ireland	Human	Rectal swab	Skin and soft tissue	Klebsiella pneumoniae	strong	65	413199	662991	5614582	no	-	ST23	2	1	1	1	9	4	12	47	ybt 1; ICEKp10	2	2	2	2	2	6	6	2	2	2	2	-	29-3LV	clb 2	2	2*	2	2	2	2*	2*	3	2
GCA_037723545.1	GCA_037723545.1	NCBI	2019	NA	Ireland	Human	Rectal swab	Skin and soft tissue	Klebsiella pneumoniae	strong	69	306848	1075954	5611217	no	-	ST23	2	1	1	1	9	4	12	47-1LV	ybt 1; ICEKp10	2	2	2	2	2*	6	6	2	2	2	2	-	29-3LV	clb 2	2	2*	2	2	2	2*	2*	3	2
GCA_030845395.1	GCA_030845395.1	NCBI	2014	NA	Ukraine	Human	Respiratory specimen	Respiratory tract	Klebsiella pneumoniae	strong	3	5405835	5405835	5706299	no	-	ST23	2	1	1	1	9	4	12	47	ybt 1; ICEKp10	2	2	2	2	2	6	6	2	2	2	2	-	29-1LV	clb 2	2	2*	2	2	2	2	2	3	2
GCA_037723585.1	GCA_037723585.1	NCBI	2019	NA	Ireland	Human	Rectal swab	Skin and soft tissue	Klebsiella pneumoniae	strong	64	417895	1076524	5769753	no	-	ST23	2	1	1	1	9	4	12	47	ybt 1; ICEKp10	2	2	2	2	2	6	6	2	2	2	2	-	29-3LV	clb 2	2	2*	2	2	2	2*	2*	3	2
GCA_037723705.1	GCA_037723705.1	NCBI	2019	NA	Ireland	Human	Rectal swab	Skin and soft tissue	Klebsiella pneumoniae	strong	65	417979	1075954	5753405	no	-	ST23	2	1	1	1	9	4	12	47	ybt 1; ICEKp10	2	2	2	2	2	6	6	2	2	2	2	-	29-3LV	clb 2	2	2*	2	2	2	2*	2*	3	2
GCA_030845495.1	GCA_030845495.1	NCBI	2012	North Caroline	USA	Human	Respiratory specimen	Respiratory tract	Klebsiella pneumoniae	strong	2	5469486	5469486	5694156	no	-	ST23	2	1	1	1	9	4	12	57	ybt 1; ICEKp10	2	2	2	2	2	6	6	49	2	2	2	-	29	clb 2	2	2	2	2	2	2	2	3	2
GCA_030845535.1	GCA_030845535.1	NCBI	2012	Virginia	USA	Human	Blood	Bloodstream	Klebsiella pneumoniae	strong	2	5459030	5459030	5687566	no	-	ST23	2	1	1	1	9	4	12	47	ybt 1; ICEKp10	2	2	2	2	2	6	6	2	2	2	2	-	29	clb 2	2	2	2	2	2	2	2	3	2
GCA_030869165.1	GCA_030869165.1	NCBI	2019	Okinawa	Japan	Human	Blood	Bloodstream	Klebsiella pneumoniae	strong	224	70000	179216	5842658	no	-	ST23	2	1	1	1	9	4	12	46-1LV	ybt 1; ICEKp10	2	2	2	2	2	36	6	2*	2	2	2	-	29	clb 2	2	2	2	2	2	2	2	3	2
GCA_030871655.1	GCA_030871655.1	NCBI	2019	Fukuoka	Japan	Human	Sputum	Respiratory tract	Klebsiella pneumoniae	strong	80	222473	456423	5586422	no	-	ST23	2	1	1	1	9	4	12	47-2LV	ybt 1; ICEKp10	2	2*	2	2	2	6	6	2	2*	2	2	-	29	clb 2	2	2	2	2	2	2	2	3	2
GCA_030872335.1	GCA_030872335.1	NCBI	2019	Kochi	Japan	Human	Sputum	Respiratory tract	Klebsiella pneumoniae	strong	73	307205	768298	6075060	no	-	ST23	2	1	1	1	9	4	12	47-2LV	ybt 1; ICEKp10	2	2	2	2	2	6	6	2	2	2*	2*	-	29	clb 2	2	2	2	2	2	2	2	3	2
GCA_030872355.1	GCA_030872355.1	NCBI	2019	Kochi	Japan	Human	Sputum	Respiratory tract	Klebsiella pneumoniae	strong	100	139571	578734	5890299	no	-	ST23	2	1	1	1	9	4	12	47-2LV	ybt 1; ICEKp10	2	2	2	2	2	6	6	2	2	2*	2*	-	29	clb 2	2	2	2	2	2	2	2	3	2
GCA_037725265.1	GCA_037725265.1	NCBI	2022	NA	Ireland	Human	Rectal swab	Skin and soft tissue	Klebsiella pneumoniae	strong	49	327040	1341929	5616754	no	-	ST23	2	1	1	1	9	4	12	47-1LV	ybt 1; ICEKp10	2*	2	2	2	2	6	6	2	2	2	2	-	29-3LV	clb 2	2	2*	2	2	2	2*	2*	3	2
GCA_030879985.1	GCA_030879985.1	NCBI	2019	Yamagata	Japan	Human	Sputum	Respiratory tract	Klebsiella pneumoniae	strong	124	105084	454413	5757512	no	-	ST23	2	1	1	1	9	4	12	46	ybt 1; ICEKp10	2	2	2	2	2	36	6	2	2	2	2	-	29-1LV	clb 2	2	2*	2	2	2	2	2	3	2
GCA_037725365.1	GCA_037725365.1	NCBI	2022	NA	Ireland	Human	Rectal swab	Skin and soft tissue	Klebsiella pneumoniae	strong	59	312262	1075954	5614733	no	-	ST23	2	1	1	1	9	4	12	47-1LV	ybt 1; ICEKp10	2	2	2	2	2	6	6*	2	2	2	2	-	29-3LV	clb 2	2	2*	2	2	2	2*	2*	3	2
GCA_030916505.1	GCA_030916505.1	NCBI	NA	NA	USA	Human	Not specified clinical sample	Not specified	Klebsiella pneumoniae	strong	61	203696	753196	5672577	no	-	ST23	2	1	1	1	9	4	12	47	ybt 1; ICEKp10	2	2	2	2	2	6	6	2	2	2	2	-	29	clb 2	2	2	2	2	2	2	2	3	2
GCA_037725545.1	GCA_037725545.1	NCBI	2023	NA	Ireland	Human	Rectal swab	Skin and soft tissue	Klebsiella pneumoniae	strong	68	291251	633606	5614280	no	-	ST23	2	1	1	1	9	4	12	47-1LV	ybt 1; ICEKp10	2*	2	2	2	2	6	6	2	2	2	2	-	29-4LV	clb 2	2	2*	2	2	2	2*	2*	3	2
GCA_031010345.1	GCA_031010345.1	NCBI	2021	Bavaria	Germany	Human	Blood	Bloodstream	Klebsiella pneumoniae	strong	168	53736	181199	5620246	no	-	ST23	2	1	1	1	9	4	12	47	ybt 1; ICEKp10	2	2	2	2	2	6	6	2	2	2	2	-	29	clb 2	2	2	2	2	2	2	2	3	2
GCA_031010385.1	GCA_031010385.1	NCBI	2021	Bavaria	Germany	Human	Endotracheal aspirate	Respiratory tract	Klebsiella pneumoniae	strong	169	50539	210945	5527878	no	-	ST23	2	1	1	1	9	4	12	47	ybt 1; ICEKp10	2	2	2	2	2	6	6	2	2	2	2	-	29-1LV	clb 2	2	2*	2	2	2	2	2	3	2
GCA_037725605.1	GCA_037725605.1	NCBI	2022	NA	Ireland	Human	Rectal swab	Skin and soft tissue	Klebsiella pneumoniae	strong	71	312262	1073597	5748401	no	-	ST23	2	1	1	1	9	4	12	47	ybt 1; ICEKp10	2	2	2	2	2	6	6	2	2	2	2	-	29-3LV	clb 2	2	2*	2	2	2	2*	2*	3	2
GCA_031010495.1	GCA_031010495.1	NCBI	2021	Bavaria	Germany	Human	Blood	Bloodstream	Klebsiella pneumoniae	strong	191	44068	199347	5524043	no	-	ST23	2	1	1	1	9	4	12	47	ybt 1; ICEKp10	2	2	2	2	2	6	6	2	2	2	2	-	29-1LV	clb 2	2	2*	2	2	2	2	2	3	2
GCA_031047515.1	GCA_031047515.1	NCBI	2022	NA	Chile	Human	Endotracheal aspirate	Respiratory tract	Klebsiella pneumoniae	strong	86	203005	369744	5750555	no	-	ST23	2	1	1	1	9	4	12	47-1LV	ybt 1; ICEKp10	2	2	2	2	2	6	6*	2	2	2	2	-	29	clb 2	2	2	2	2	2	2	2	3	2
GCA_037725765.1	GCA_037725765.1	NCBI	2022	NA	Ireland	Human	Rectal swab	Skin and soft tissue	Klebsiella pneumoniae	strong	75	289156	633660	5739458	no	-	ST23	2	1	1	1	9	4	12	47-1LV	ybt 1; ICEKp10	2	2	2	2	2	6	6*	2	2	2	2	-	29-3LV	clb 2	2	2*	2	2	2	2*	2*	3	2
GCA_031054195.1	GCA_031054195.1	NCBI	2020	Saitama	Japan	Human	Blood	Bloodstream	Klebsiella pneumoniae	strong	77	272031	556474	5766085	no	-	ST23	2	1	1	1	9	4	12	54	ybt 1; ICEKp10	2	2	2	2	2	6	40	2	2	2	2	-	29-1LV	clb 2	2	2*	2	2	2	2	2	3	2
GCA_037725825.1	GCA_037725825.1	NCBI	2022	NA	Ireland	Human	Rectal swab	Skin and soft tissue	Klebsiella pneumoniae	strong	72	327040	1076158	5838419	no	-	ST23	2	1	1	1	9	4	12	47	ybt 1; ICEKp10	2	2	2	2	2	6	6	2	2	2	2	-	29-3LV	clb 2	2	2*	2	2	2	2*	2*	3	2
GCA_031064125.1	GCA_031064125.1	NCBI	2019	Yamagata	Japan	Human	Sputum	Respiratory tract	Klebsiella pneumoniae	strong	123	103440	289132	5737060	no	-	ST23	2	1	1	1	9	4	12	46	ybt 1; ICEKp10	2	2	2	2	2	36	6	2	2	2	2	-	29-1LV	clb 2	2	2*	2	2	2	2	2	3	2
GCA_031064805.1	GCA_031064805.1	NCBI	2019	Okinawa	Japan	Human	Sputum	Respiratory tract	Klebsiella pneumoniae	strong	131	160090	440922	5879887	no	-	ST23	2	1	1	1	9	4	12	46-1LV	ybt 1; ICEKp10	2	2	2	2	2	36	6	2*	2	2	2	-	29	clb 2	2	2	2	2	2	2	2	3	2
GCA_031064885.1	GCA_031064885.1	NCBI	2019	Okinawa	Japan	Human	Sputum	Respiratory tract	Klebsiella pneumoniae	strong	127	146841	372066	5967919	no	-	ST23	2	1	1	1	9	4	12	46-1LV	ybt 1; ICEKp10	2	2	2	2	2	36	6	2*	2	2	2	-	29	clb 2	2	2	2	2	2	2	2	3	2
GCA_031071205.1	GCA_031071205.1	NCBI	2019	Hokkaido	Japan	Human	Sputum	Respiratory tract	Klebsiella pneumoniae	strong	109	148917	352445	5718128	no	-	ST23	2	1	1	1	9	4	12	46-1LV	ybt 1; ICEKp10	2	2	2	2*	2	36	6	2	2	2	2	-	29-1LV	clb 2	2	2*	2	2	2	2	2	3	2
GCA_031432445.1	GCA_031432445.1	NCBI	2021	Chengdu	China	Human	Not specified clinical sample	Not specified	Klebsiella pneumoniae	strong	31	482925	1438005	5609287	no	-	ST23	2	1	1	1	9	4	12	46	ybt 1; ICEKp10	2	2	2	2	2	36	6	2	2	2	2	-	29	clb 2	2	2	2	2	2	2	2	3	2
GCA_031626515.1	GCA_031626515.1	NCBI	2020	NA	India	Human	Blood	Bloodstream	Klebsiella pneumoniae	strong	44	289157	603601	5629229	no	-	ST23	2	1	1	1	9	4	12	47	ybt 1; ICEKp10	2	2	2	2	2	6	6	2	2	2	2	-	29	clb 2	2	2	2	2	2	2	2	3	2
GCA_031626535.1	GCA_031626535.1	NCBI	2021	NA	India	Human	Blood	Bloodstream	Klebsiella pneumoniae	strong	54	249763	897595	5503164	no	-	ST23	2	1	1	1	9	4	12	47	ybt 1; ICEKp10	2	2	2	2	2	6	6	2	2	2	2	-	29	clb 2	2	2	2	2	2	2	2	3	2
GCA_031626575.1	GCA_031626575.1	NCBI	2020	NA	India	Human	Blood	Bloodstream	Klebsiella pneumoniae	strong	43	388440	706169	5443386	no	-	ST23	2	1	1	1	9	4	12	47	ybt 1; ICEKp10	2	2	2	2	2	6	6	2	2	2	2	-	29	clb 2	2	2	2	2	2	2	2	3	2
GCA_032024205.1	GCA_032024205.1	NCBI	2017	NA	Norway	Human	Blood	Bloodstream	Klebsiella pneumoniae	strong	115	116004	293109	5530790	no	-	ST23	2	1	1	1	9	4	12	47	ybt 1; ICEKp10	2	2	2	2	2	6	6	2	2	2	2	-	71	clb 2	2	68	2	2	2	2	2	2	2
GCA_032045675.1	GCA_032045675.1	NCBI	2018	NA	Norway	Human	Blood	Bloodstream	Klebsiella pneumoniae	strong	61	278143	609389	5693458	no	-	ST23	2	1	1	1	9	4	12	557	ybt 1; ICEKp10	2	2	2	2	2	497	604	2	2	2	2	-	29	clb 2	2	2	2	2	2	2	2	3	2
GCA_032074105.1	GCA_032074105.1	NCBI	2017	NA	Norway	Human	Blood	Bloodstream	Klebsiella pneumoniae	strong	66	272238	604457	5608483	no	-	ST23	2	1	1	1	9	4	12	47	ybt 1; ICEKp10	2	2	2	2	2	6	6	2	2	2	2	-	29	clb 2	2	2	2	2	2	2	2	3	2
GCA_032075745.1	GCA_032075745.1	NCBI	2017	NA	Norway	Human	Blood	Bloodstream	Klebsiella pneumoniae	strong	70	264358	461822	5544605	no	-	ST23	2	1	1	1	9	4	12	47	ybt 1; ICEKp10	2	2	2	2	2	6	6	2	2	2	2	-	29	clb 2	2	2	2	2	2	2	2	3	2
GCA_032076785.1	GCA_032076785.1	NCBI	2018	NA	Norway	Human	Blood	Bloodstream	Klebsiella pneumoniae	strong	40	308351	1307374	5619063	no	-	ST23	2	1	1	1	9	4	12	53-1LV	ybt 1; ICEKp10	2	2	2	2	2	6	124	2	2	2	287	-	29	clb 2	2	2	2	2	2	2	2	3	2
GCA_032128955.1	GCA_032128955.1	NCBI	2018	Sapporo	Japan	Human	Oropharyngeal swab	Respiratory tract	Klebsiella pneumoniae	strong	145	120589	491211	5773100	no	-	ST23	2	1	1	1	9	4	12	46-2LV	ybt 1; ICEKp10	2*	2	2	2	2	36	6	2	2	2	2*	-	26-1LV	clb 2	2	2	2	2	2	2	2	3	2
GCA_032132535.1	GCA_032132535.1	NCBI	2017	NA	Norway	Human	Blood	Bloodstream	Klebsiella pneumoniae	strong	107	192939	527477	5837549	no	-	ST23	2	1	1	1	9	4	12	47	ybt 1; ICEKp10	2	2	2	2	2	6	6	2	2	2	2	-	29	clb 2	2	2	2	2	2	2	2	3	2
GCA_032133995.1	GCA_032133995.1	NCBI	2018	NA	Norway	Human	Blood	Bloodstream	Klebsiella pneumoniae	strong	63	284074	604005	5481100	no	-	ST23	2	1	1	1	9	4	12	47	ybt 1; ICEKp10	2	2	2	2	2	6	6	2	2	2	2	-	29	clb 2	2	2	2	2	2	2	2	3	2
GCA_032154475.1	GCA_032154475.1	NCBI	2018	NA	Norway	Human	Blood	Bloodstream	Klebsiella pneumoniae	strong	179	170394	306005	5461125	no	-	ST23	2	1	1	1	9	4	12	47-1LV	ybt 1; ICEKp10	2	2	116	2	2	6	6	2	2	2	2	-	29	clb 2	2	2	2	2	2	2	2	3	2
GCA_032253935.1	GCA_032253935.1	NCBI	2022	Santiago	Chile	Human	Endotracheal aspirate	Respiratory tract	Klebsiella pneumoniae	strong	3	5334759	5334759	5615879	no	-	ST23	2	1	1	1	9	4	12	57-1LV	ybt 1; ICEKp10	2	2	2	2	2	6*	6	49	2	2	2	-	29	clb 2	2	2	2	2	2	2	2	3	2
GCA_037725905.1	GCA_037725905.1	NCBI	2023	NA	Ireland	Human	Rectal swab	Skin and soft tissue	Klebsiella pneumoniae	strong	58	308751	631441	5780960	no	-	ST23	2	1	1	1	9	4	12	47	ybt 1; ICEKp10	2	2	2	2	2	6	6	2	2	2	2	-	29-3LV	clb 2	2	2*	2	2	2	2*	2*	3	2
GCA_033106645.1	GCA_033106645.1	NCBI	2020	NA	Vietnam	Human	Blood	Bloodstream	Klebsiella pneumoniae	strong	57	284467	604456	5653339	no	-	ST23	2	1	1	1	9	4	12	47	ybt 1; ICEKp10	2	2	2	2	2	6	6	2	2	2	2	-	29	clb 2	2	2	2	2	2	2	2	3	2
GCA_033106665.1	GCA_033106665.1	NCBI	2020	NA	Vietnam	Human	Blood	Bloodstream	Klebsiella pneumoniae	strong	214	53730	184208	5590725	no	-	ST23	2	1	1	1	9	4	12	47	ybt 1; ICEKp10	2	2	2	2	2	6	6	2	2	2	2	-	29-1LV	clb 2 (truncated)	2*-72%	2	2	2	2	2	2	3	2
GCA_033106705.1	GCA_033106705.1	NCBI	2020	NA	Vietnam	Human	Blood	Bloodstream	Klebsiella pneumoniae	strong	93	163527	527110	5623003	no	-	ST23	2	1	1	1	9	4	12	47-2LV	ybt 1; ICEKp10	2	2	2	2	2	6	6*	2	2*	2	2	-	29	clb 2	2	2	2	2	2	2	2	3	2
GCA_033106805.1	GCA_033106805.1	NCBI	2020	NA	Vietnam	Human	Blood	Bloodstream	Klebsiella pneumoniae	strong	209	57393	338441	5543711	no	-	ST23	2	1	1	1	9	4	12	47-2LV	ybt 1; ICEKp10	2*	2	2	2	2	6	6*	2	2	2	2	-	29-2LV	clb 2	2	2	2	2*	2	2	2	3*	2
GCA_033106905.1	GCA_033106905.1	NCBI	2019	NA	Vietnam	Human	Blood	Bloodstream	Klebsiella pneumoniae	strong	156	90345	253136	5559300	no	-	ST23	2	1	1	1	9	4	12	47	ybt 1; ICEKp10	2	2	2	2	2	6	6	2	2	2	2	-	29	clb 2	2	2	2	2	2	2	2	3	2
GCA_033106925.1	GCA_033106925.1	NCBI	2020	NA	Vietnam	Human	Blood	Bloodstream	Klebsiella pneumoniae	strong	153	86733	198121	5447655	no	-	ST23	2	1	1	1	9	4	12	47	ybt 1; ICEKp10	2	2	2	2	2	6	6	2	2	2	2	-	13-2LV	clb 3 (truncated)	2	10*-0%	2	2	2	2	2	3	2
GCA_033107065.1	GCA_033107065.1	NCBI	2019	NA	Vietnam	Human	Blood	Bloodstream	Klebsiella pneumoniae	strong	116	173603	375193	5692713	no	-	ST23	2	1	1	1	9	4	12	47	ybt 1; ICEKp10	2	2	2	2	2	6	6	2	2	2	2	-	29	clb 2	2	2	2	2	2	2	2	3	2
GCA_033107125.1	GCA_033107125.1	NCBI	2019	NA	Vietnam	Human	Blood	Bloodstream	Klebsiella pneumoniae	strong	151	77395	245621	5569762	no	-	ST23	2	1	1	1	9	4	12	47	ybt 1; ICEKp10	2	2	2	2	2	6	6	2	2	2	2	-	29-1LV	clb 2	2	2	2*	2	2	2	2	3	2
GCA_033107165.1	GCA_033107165.1	NCBI	2019	NA	Vietnam	Human	Blood	Bloodstream	Klebsiella pneumoniae	strong	156	82391	162031	5477236	no	-	ST23	2	1	1	1	9	4	12	47-2LV	ybt 1; ICEKp10	2	2	2	2	2	6*	6*	2	2	2	2	-	29	clb 2	2	2	2	2	2	2	2	3	2
GCA_033107225.1	GCA_033107225.1	NCBI	2018	NA	Vietnam	Human	Blood	Bloodstream	Klebsiella pneumoniae	strong	425	26014	114714	5560529	no	-	ST23	2	1	1	1	9	4	12	47	ybt 1; ICEKp10	2	2	2	2	2	6	6	2	2	2	2	-	29-1LV	clb 2 (truncated)	2	2	2*-0%	2	2	2	2	3	2
GCA_033107245.1	GCA_033107245.1	NCBI	2012	NA	Vietnam	Human	Blood	Bloodstream	Klebsiella pneumoniae	strong	175	143660	394043	5597711	no	-	ST23	2	1	1	1	9	4	12	47-1LV	ybt 1; ICEKp10	2	2	2	2	2	6	6*	2	2	2	2	-	29-2LV	clb 2 (truncated)	2	2	2	2	2	2	2	3	2
GCA_033107265.1	GCA_033107265.1	NCBI	2018	NA	Vietnam	Human	Blood	Bloodstream	Klebsiella pneumoniae	strong	153	72962	187643	5444751	no	-	ST23	2	1	1	1	9	4	12	47	ybt 1; ICEKp10	2	2	2	2	2	6	6	2	2	2	2	-	29-2LV	clb 2 (truncated)	2	2*-76%	2	2	2	2	2	3	2
GCA_033107285.1	GCA_033107285.1	NCBI	2018	NA	Vietnam	Human	Blood	Bloodstream	Klebsiella pneumoniae	strong	139	94565	307177	5464509	no	-	ST23	2	1	1	1	9	4	12	47	ybt 1; ICEKp10	2	2	2	2	2	6	6	2	2	2	2	-	29	clb 2	2	2	2	2	2	2	2	3	2
GCA_033107365.1	GCA_033107365.1	NCBI	2018	NA	Vietnam	Human	Blood	Bloodstream	Klebsiella pneumoniae	strong	255	41041	163474	5629053	no	-	ST23	2	1	1	1	9	4	12	47-1LV	ybt 1; ICEKp10	2	2	2	2	2	6	6*	2	2	2	2	-	29-1LV	clb 2 (truncated)	2	2	2	2*-52%	2	2	2	3	2
GCA_033107425.1	GCA_033107425.1	NCBI	2018	NA	Vietnam	Human	Blood	Bloodstream	Klebsiella pneumoniae	strong	223	50610	157071	5578356	no	-	ST23	2	1	1	1	9	4	12	47	ybt 1; ICEKp10	2	2	2	2	2	6	6	2	2	2	2	-	35-1LV	clb 2 (truncated)	2	2*-0%	2	2	7	2	2	3	2
GCA_033107485.1	GCA_033107485.1	NCBI	2018	NA	Vietnam	Human	Blood	Bloodstream	Klebsiella pneumoniae	strong	266	42585	137879	5629015	no	-	ST23	2	1	1	1	9	4	12	46	ybt 1; ICEKp10	2	2	2	2	2	36	6	2	2	2	2	-	29-3LV	clb 2 (truncated)	2*-0%	2*	2	2	2*-0%	2	2	3	2
GCA_033107505.1	GCA_033107505.1	NCBI	2018	NA	Vietnam	Human	Blood	Bloodstream	Klebsiella pneumoniae	strong	416	30676	119223	5580068	no	-	ST23	2	1	1	1	9	4	12	47	ybt 1; ICEKp10	2	2	2	2	2	6	6	2	2	2	2	-	29	clb 2	2	2	2	2	2	2	2	3	2
GCA_033107545.1	GCA_033107545.1	NCBI	2018	NA	Vietnam	Human	Blood	Bloodstream	Klebsiella pneumoniae	strong	81	171416	388069	5531709	no	-	ST23	2	1	1	1	9	4	12	47	ybt 1; ICEKp10	2	2	2	2	2	6	6	2	2	2	2	-	29-3LV	clb 2 (truncated)	2	2	2	2	2*	2	2	3	2
GCA_033107585.1	GCA_033107585.1	NCBI	2017	NA	Vietnam	Human	Blood	Bloodstream	Klebsiella pneumoniae	strong	117	120666	293245	5865925	no	-	ST23	2	1	1	1	9	4	12	47	ybt 1; ICEKp10	2	2	2	2	2	6	6	2	2	2	2	-	29	clb 2	2	2	2	2	2	2	2	3	2
GCA_033107685.1	GCA_033107685.1	NCBI	2016	NA	Vietnam	Human	Blood	Bloodstream	Klebsiella pneumoniae	strong	85	177593	354573	5583897	no	-	ST23	2	1	1	1	9	4	12	47	ybt 1; ICEKp10	2	2	2	2	2	6	6	2	2	2	2	-	29-1LV	clb 2	2	2	2	2	2	2	2	3	2
GCA_033107725.1	GCA_033107725.1	NCBI	2017	NA	Vietnam	Human	Blood	Bloodstream	Klebsiella pneumoniae	strong	194	71448	207763	5507974	no	-	ST23	2	1	1	1	9	4	12	47	ybt 1; ICEKp10	2	2	2	2	2	6	6	2	2	2	2	-	29-1LV	clb 2	2	2	2*	2	2	2	2	3	2
GCA_033107765.1	GCA_033107765.1	NCBI	2017	NA	Vietnam	Human	Blood	Bloodstream	Klebsiella pneumoniae	strong	337	32744	133908	5469953	no	-	ST23	2	1	1	1	9	4	12	47-1LV	ybt 1; ICEKp10	2	2	2	2	2	6*	6	2	2	2	2	-	29	clb 2	2	2	2	2	2	2	2	3	2
GCA_033107805.1	GCA_033107805.1	NCBI	2016	NA	Vietnam	Human	Blood	Bloodstream	Klebsiella pneumoniae	strong	100	141423	460709	5605677	no	-	ST23	2	1	1	1	9	4	12	14-3LV	ybt 1; ICEKp10	84	2	2	2	2	264	6*	2	2	2	2	-	29	clb 2	2	2	2	2	2	2	2	3	2
GCA_033107845.1	GCA_033107845.1	NCBI	2016	NA	Vietnam	Human	Blood	Bloodstream	Klebsiella pneumoniae	strong	101	172687	340080	5659399	no	-	ST23	2	1	1	1	9	4	12	47	ybt 1; ICEKp10	2	2	2	2	2	6	6	2	2	2	2	-	29	clb 2	2	2	2	2	2	2	2	3	2
GCA_033107965.1	GCA_033107965.1	NCBI	2016	NA	Vietnam	Human	Blood	Bloodstream	Klebsiella pneumoniae	strong	203	59369	222816	5731998	no	-	ST23	2	1	1	1	9	4	12	58	ybt 1; ICEKp10	2	2	2	2	2	6	68	2	2	2	2	-	29-1LV	clb 2	2	2	2	2	2	2	2	3	2
GCA_033108005.1	GCA_033108005.1	NCBI	2015	NA	Vietnam	Human	Blood	Bloodstream	Klebsiella pneumoniae	strong	426	23123	90590	5391716	no	-	ST23	2	1	1	1	9	4	12	47-1LV	ybt 1; ICEKp10	2	2	2	2	2	6*	6	2	2	2	2	-	29-1LV	clb 2 (incomplete)	-	2	2	2	2	2	2	3	2
GCA_033108045.1	GCA_033108045.1	NCBI	2015	NA	Vietnam	Human	Blood	Bloodstream	Klebsiella pneumoniae	strong	203	58181	188773	5542467	no	-	ST23	2	1	1	1	9	4	12	58-1LV	ybt 1; ICEKp10	2	2	2	2	2	6*	68	2	2	2	2	-	29-2LV	clb 2	2	2*	2	2	2	2	2	3	2
GCA_033108125.1	GCA_033108125.1	NCBI	2014	NA	Vietnam	Human	Blood	Bloodstream	Klebsiella pneumoniae	strong	60	289349	1040043	5646728	no	-	ST23	2	1	1	1	9	4	12	47-1LV	ybt 1; ICEKp10	2	2	2*	2	2	6	6	2	2	2	2	-	29-1LV	clb 2	2	2	2	2	2	2*	2	3	2
GCA_033108145.1	GCA_033108145.1	NCBI	2015	NA	Vietnam	Human	Blood	Bloodstream	Klebsiella pneumoniae	strong	101	175138	414676	5522490	no	-	ST23	2	1	1	1	9	4	12	47	ybt 1; ICEKp10	2	2	2	2	2	6	6	2	2	2	2	-	29-3LV	clb 2 (incomplete) (truncated)	2	2	2	2	2	2	2	3	2
GCA_033108185.1	GCA_033108185.1	NCBI	2010	NA	Vietnam	Human	Blood	Bloodstream	Klebsiella pneumoniae	strong	101	159477	554750	5665832	no	-	ST23	2	1	1	1	9	4	12	47	ybt 1; ICEKp10	2	2	2	2	2	6	6	2	2	2	2	-	29	clb 2	2	2	2	2	2	2	2	3	2
GCA_033108225.1	GCA_033108225.1	NCBI	2014	NA	Vietnam	Human	Blood	Bloodstream	Klebsiella pneumoniae	strong	113	139193	604494	5588641	no	-	ST23	2	1	1	1	9	4	12	14-2LV	ybt 1; ICEKp10	84	2	2	2	2	264	6	2	2	2	2	-	29	clb 2	2	2	2	2	2	2	2	3	2
GCA_033108305.1	GCA_033108305.1	NCBI	2013	NA	Vietnam	Human	Blood	Bloodstream	Klebsiella pneumoniae	strong	95	216485	441760	5623703	no	-	ST23	2	1	1	1	9	4	12	47	ybt 1; ICEKp10	2	2	2	2	2	6	6	2	2	2	2	-	29	clb 2	2	2	2	2	2	2	2	3	2
GCA_033108445.1	GCA_033108445.1	NCBI	2013	NA	Vietnam	Human	Blood	Bloodstream	Klebsiella pneumoniae	strong	118	121966	272261	5431485	no	-	ST23	2	1	1	1	9	4	12	47	ybt 1; ICEKp10	2	2	2	2	2	6	6	2	2	2	2	-	29	clb 2	2	2	2	2	2	2	2	3	2
GCA_037725945.1	GCA_037725945.1	NCBI	2022	NA	Ireland	Human	Rectal swab	Skin and soft tissue	Klebsiella pneumoniae	strong	61	556179	1076524	5823712	no	-	ST23	2	1	1	1	9	4	12	47	ybt 1; ICEKp10	2	2	2	2	2	6	6	2	2	2	2	-	29-3LV	clb 2	2	2*	2	2	2	2*	2*	3	2
GCA_033837045.1	GCA_033837045.1	NCBI	2016	Hamilton	Canada	Human	Not specified clinical sample	Not specified	Klebsiella pneumoniae	strong	49	327047	749823	5697714	no	-	ST23	2	1	1	1	9	4	12	57	ybt 1; ICEKp10	2	2	2	2	2	6	6	49	2	2	2	-	29-1LV	clb 2	2	2	2	2	2	2	2	3	2*
GCA_034081165.1	GCA_034081165.1	NCBI	2012	Tianjin	China	Human	Blood	Bloodstream	Klebsiella pneumoniae	strong	2	5457691	5457691	5678816	no	-	ST23	2	1	1	1	9	4	12	46	ybt 1; ICEKp10	2	2	2	2	2	36	6	2	2	2	2	-	29	clb 2	2	2	2	2	2	2	2	3	2
GCA_034081905.1	GCA_034081905.1	NCBI	2018	Beijing	China	Human	Sputum	Respiratory tract	Klebsiella pneumoniae	strong	3	5497685	5497685	5821052	no	-	ST23	2	1	1	1	9	4	12	46	ybt 1; ICEKp10	2	2	2	2	2	36	6	2	2	2	2	-	29-1LV	clb 2	2	2*	2	2	2	2	2	3	2
GCA_037726085.1	GCA_037726085.1	NCBI	2022	NA	Ireland	Human	Rectal swab	Skin and soft tissue	Klebsiella pneumoniae	strong	88	283968	1075953	5608745	no	-	ST23	2	1	1	1	9	4	12	47-1LV	ybt 1; ICEKp10	2	2	2	2	2	6	6*	2	2	2	2	-	29-4LV	clb 2	2	2*	2	2	2	2*	2*	3	2
GCA_034084815.1	GCA_034084815.1	NCBI	2017	Beijing	China	Human	Blood	Bloodstream	Klebsiella pneumoniae	strong	4	5361203	5361203	5726198	no	-	ST23	2	1	1	1	9	4	12	47-1LV	ybt 1; ICEKp10	2	2	2	2	2	6	6	2*	2	2	2	-	29	clb 2	2	2	2	2	2	2	2	3	2
GCA_034084835.1	GCA_034084835.1	NCBI	2014	Jiangsu	China	Human	Blood	Bloodstream	Klebsiella pneumoniae	strong	20	5561402	5561402	6108462	no	-	ST23	2	1	1	1	9	4	12	46	ybt 1; ICEKp10	2	2	2	2	2	36	6	2	2	2	2	-	29	clb 2	2	2	2	2	2	2	2	3	2
GCA_034085135.1	GCA_034085135.1	NCBI	2016	Tianjin	China	Human	Sputum	Respiratory tract	Klebsiella pneumoniae	strong	3	5381473	5381473	5664212	no	-	ST23	2	1	1	1	9	4	12	46	ybt 1; ICEKp10	2	2	2	2	2	36	6	2	2	2	2	-	29-1LV	clb 2	2	2	2	2	2	2	2	3*	2
GCA_034085985.1	GCA_034085985.1	NCBI	2012	Beijing	China	Human	Blood	Bloodstream	Klebsiella pneumoniae	strong	2	5417387	5417387	5646436	no	-	ST23	2	1	1	1	9	4	12	47-1LV	ybt 1; ICEKp10	2	2	2	2	2	6	6	2	2	2*	2	-	29	clb 2	2	2	2	2	2	2	2	3	2
GCA_034086065.1	GCA_034086065.1	NCBI	2013	Shanghai	China	Human	Blood	Bloodstream	Klebsiella pneumoniae	strong	2	5457922	5457922	5686403	no	-	ST23	2	1	1	1	9	4	12	46	ybt 1; ICEKp10	2	2	2	2	2	36	6	2	2	2	2	-	29-1LV	clb 2 (truncated)	2	2	2	2	2	2	2	3	2
GCA_034086105.1	GCA_034086105.1	NCBI	2013	Shanghai	China	Human	Blood	Bloodstream	Klebsiella pneumoniae	strong	2	5462679	5462679	5698346	no	-	ST23	2	1	1	1	9	4	12	47-1LV	ybt 1; ICEKp10	2	2	2	2	2	6	6	2	2	2*	2	-	29	clb 2	2	2	2	2	2	2	2	3	2
GCA_034092185.1	GCA_034092185.1	NCBI	2017	Henan	China	Human	Sputum	Respiratory tract	Klebsiella pneumoniae	strong	2	5334510	5334510	5564084	no	-	ST23	2	1	1	1	9	4	12	47	ybt 1; ICEKp10	2	2	2	2	2	6	6	2	2	2	2	-	29	clb 2	2	2	2	2	2	2	2	3	2
GCA_034355255.1	GCA_034355255.1	NCBI	2011	Shanghai	China	Human	Not specified clinical sample	Not specified	Klebsiella pneumoniae	strong	46	297073	604451	5868820	no	-	ST23	2	1	1	1	9	4	12	46-1LV	ybt 1; ICEKp10	2	2	2	2	2	36*	6	2	2	2	2	-	29	clb 2	2	2	2	2	2	2	2	3	2
GCA_034355455.1	GCA_034355455.1	NCBI	2012	Shanghai	China	Human	Not specified clinical sample	Not specified	Klebsiella pneumoniae	strong	55	272062	765796	5832968	no	-	ST23	2	1	1	1	9	4	12	46	ybt 1; ICEKp10	2	2	2	2	2	36	6	2	2	2	2	-	29	clb 2	2	2	2	2	2	2	2	3	2
GCA_034355575.1	GCA_034355575.1	NCBI	2010	Shanghai	China	Human	Not specified clinical sample	Not specified	Klebsiella pneumoniae	strong	65	272061	736269	5832109	no	-	ST23	2	1	1	1	9	4	12	46-2LV	ybt 1; ICEKp10	2*	2	2	2	2	36	6*	2	2	2	2	-	29-1LV	clb 2 (truncated)	2	2*-69%	2	2	2	2	2	3	2
GCA_034355595.1	GCA_034355595.1	NCBI	2010	Shanghai	China	Human	Not specified clinical sample	Not specified	Klebsiella pneumoniae	strong	57	275808	1088091	5832753	no	-	ST23	2	1	1	1	9	4	12	46	ybt 1; ICEKp10	2	2	2	2	2	36	6	2	2	2	2	-	29-1LV	clb 2	2	2	2	2	2	2*	2	3	2
GCA_034356615.1	GCA_034356615.1	NCBI	2012	Shanghai	China	Human	Not specified clinical sample	Not specified	Klebsiella pneumoniae	strong	51	307217	679993	5854160	no	-	ST23	2	1	1	1	9	4	12	46-1LV	ybt 1; ICEKp10	2	2	2	2	2	36*	6	2	2	2	2	-	29	clb 2	2	2	2	2	2	2	2	3	2
GCA_034357265.1	GCA_034357265.1	NCBI	2013	Shanghai	China	Human	Not specified clinical sample	Not specified	Klebsiella pneumoniae	strong	70	236998	571806	5765597	no	-	ST23	2	1	1	1	9	4	12	47-1LV	ybt 1; ICEKp10	2	2	2	2	2	6	6*	2	2	2	2	-	29	clb 2	2	2	2	2	2	2	2	3	2
GCA_034358685.1	GCA_034358685.1	NCBI	2012	Shanghai	China	Human	Not specified clinical sample	Not specified	Klebsiella pneumoniae	strong	49	289349	1070957	5843981	no	-	ST23	2	1	1	1	9	4	12	46-1LV	ybt 1; ICEKp10	2	2	2	2	2	36*	6	2	2	2	2	-	29	clb 2	2	2	2	2	2	2	2	3	2
GCA_034358725.1	GCA_034358725.1	NCBI	2012	Shanghai	China	Human	Not specified clinical sample	Not specified	Klebsiella pneumoniae	strong	55	249758	762726	5879629	no	-	ST23	2	1	1	1	9	4	12	54	ybt 1; ICEKp10	2	2	2	2	2	6	40	2	2	2	2	-	29	clb 2	2	2	2	2	2	2	2	3	2
GCA_034361065.1	GCA_034361065.1	NCBI	2018	Chengdu	China	Human	Blood	Bloodstream	Klebsiella pneumoniae	strong	106	260851	826296	5819330	no	-	ST23	2	1	1	1	9	4	12	47-1LV	ybt 1; ICEKp10	2	2	2	2	2	6	6*	2	2	2	2	-	29-1LV	clb 2	2	2*	2	2	2	2	2	3	2
GCA_034391115.1	GCA_034391115.1	NCBI	2018	Hangzhou	China	Human	Not specified clinical sample	Not specified	Klebsiella pneumoniae	strong	105	205317	494762	5727812	no	-	ST23	2	1	1	1	9	4	12	47-2LV	ybt 1; ICEKp10	2*	2	2	2	2	6	6	2	2	2	2*	-	29	clb 2	2	2	2	2	2	2	2	3	2
GCA_034408165.1	GCA_034408165.1	NCBI	2017	NA	Vietnam	Human	Blood	Bloodstream	Klebsiella pneumoniae	strong	70	249571	474511	5675231	no	-	ST23	2	1	1	1	9	4	12	47	ybt 1; ICEKp10	2	2	2	2	2	6	6	2	2	2	2	-	29	clb 2	2	2	2	2	2	2	2	3	2
GCA_037726145.1	GCA_037726145.1	NCBI	2022	NA	Ireland	Human	Rectal swab	Skin and soft tissue	Klebsiella pneumoniae	strong	51	417979	1076159	5616208	no	-	ST23	2	1	1	1	9	4	12	47	ybt 1; ICEKp10	2	2	2	2	2	6	6	2	2	2	2	-	29-3LV	clb 2	2	2*	2	2	2	2*	2*	3	2
GCA_034408285.1	GCA_034408285.1	NCBI	2017	NA	Vietnam	Human	Sputum	Respiratory tract	Klebsiella pneumoniae	strong	59	289358	783091	5556895	no	-	ST23	2	1	1	1	9	4	12	47	ybt 1; ICEKp10	2	2	2	2	2	6	6	2	2	2	2	-	29-1LV	clb 2 (truncated)	2	2	2	2*-36%	2	2	2	3	2
GCA_037726265.1	GCA_037726265.1	NCBI	2022	NA	Ireland	Human	Rectal swab	Skin and soft tissue	Klebsiella pneumoniae	strong	60	280055	697098	5706836	no	-	ST23	2	1	1	1	9	4	12	47	ybt 1; ICEKp10	2	2	2	2	2	6	6	2	2	2	2	-	29	clb 2	2	2	2	2	2	2	2	3	2
GCA_037726345.1	GCA_037726345.1	NCBI	2021	NA	Ireland	Human	Rectal swab	Skin and soft tissue	Klebsiella pneumoniae	strong	67	314470	787365	5798521	no	-	ST23	2	1	1	1	9	4	12	47	ybt 1; ICEKp10	2	2	2	2	2	6	6	2	2	2	2	-	29	clb 2	2	2	2	2	2	2	2	3	2
GCA_034554695.1	GCA_034554695.1	NCBI	2016	Yunnan	China	Human	Sputum	Respiratory tract	Klebsiella pneumoniae	strong	1	5729414	5729414	5729414	no	-	ST23	2	1	1	1	9	4	12	46	ybt 1; ICEKp10	2	2	2	2	2	36	6	2	2	2	2	-	29	clb 2	2	2	2	2	2	2	2	3	2
GCA_037726365.1	GCA_037726365.1	NCBI	2021	NA	Ireland	Human	Rectal swab	Skin and soft tissue	Klebsiella pneumoniae	strong	79	312274	1076157	5611125	no	-	ST23	2	1	1	1	9	4	12	47	ybt 1; ICEKp10	2	2	2	2	2	6	6	2	2	2	2	-	29-3LV	clb 2	2	2*	2	2	2	2*	2*	3	2
GCA_037726565.1	GCA_037726565.1	NCBI	2020	NA	Ireland	Human	Rectal swab	Skin and soft tissue	Klebsiella pneumoniae	strong	67	327040	1076158	5753735	no	-	ST23	2	1	1	1	9	4	12	47	ybt 1; ICEKp10	2	2	2	2	2	6	6	2	2	2	2	-	29-3LV	clb 2	2	2*	2	2	2	2*	2*	3	2
GCA_034686495.1	GCA_034686495.1	NCBI	2019	Tokyo	Japan	Human	Sputum	Respiratory tract	Klebsiella pneumoniae	strong	103	162109	402683	5775109	no	-	ST23	2	1	1	1	9	4	12	47	ybt 1; ICEKp10	2	2	2	2	2	6	6	2	2	2	2	-	29-1LV	clb 2	2	2*	2	2	2	2	2	3	2
GCA_037726625.1	GCA_037726625.1	NCBI	2022	NA	Ireland	Human	Rectal swab	Skin and soft tissue	Klebsiella pneumoniae	strong	75	284206	675331	5613873	no	-	ST23	2	1	1	1	9	4	12	47	ybt 1; ICEKp10	2	2	2	2	2	6	6	2	2	2	2	-	29-3LV	clb 2	2	2*	2	2	2	2*	2*	3	2
GCA_034719845.1	GCA_034719845.1	NCBI	2021	Pingguo	China	Human	Sputum	Respiratory tract	Klebsiella pneumoniae	strong	56	397219	1445501	5631009	no	-	ST23	2	1	1	1	9	4	12	43	ybt 1; ICEKp10	2	17	2	2	2	36	6	2	2	2	2	-	29	clb 2	2	2	2	2	2	2	2	3	2
GCA_034719895.1	GCA_034719895.1	NCBI	2021	Pingguo	China	Human	Sputum	Respiratory tract	Klebsiella pneumoniae	strong	60	280086	1056779	5620455	no	-	ST23	2	1	1	1	9	4	12	46-1LV	ybt 1; ICEKp10	2	2	2*	2	2	36	6	2	2	2	2	-	29-1LV	clb 2	2	2*	2	2	2	2	2	3	2
GCA_034719935.1	GCA_034719935.1	NCBI	2021	Pingguo	China	Human	Sputum	Respiratory tract	Klebsiella pneumoniae	strong	67	314669	938262	5623802	no	-	ST23	2	1	1	1	9	4	12	43-1LV	ybt 1; ICEKp10	2*	17	2	2	2	36	6	2	2	2	2	-	29	clb 2	2	2	2	2	2	2	2	3	2
GCA_034719995.1	GCA_034719995.1	NCBI	2021	Pingguo	China	Human	Sputum	Respiratory tract	Klebsiella pneumoniae	strong	64	441210	688795	5595103	no	-	ST23	2	1	1	1	9	4	12	57	ybt 1; ICEKp10	2	2	2	2	2	6	6	49	2	2	2	-	29-1LV	clb 2	2*	2	2	2	2	2	2	3	2
GCA_034720015.1	GCA_034720015.1	NCBI	2021	Pingguo	China	Human	Bronchoalveolar lavage fluid	Respiratory tract	Klebsiella pneumoniae	strong	69	327294	1139132	5655707	no	-	ST23	2	1	1	1	9	4	12	46	ybt 1; ICEKp10	2	2	2	2	2	36	6	2	2	2	2	-	29	clb 2	2	2	2	2	2	2	2	3	2
GCA_034720175.1	GCA_034720175.1	NCBI	2021	Pingguo	China	Human	Sputum	Respiratory tract	Klebsiella pneumoniae	strong	152	278709	604502	5568488	no	-	ST23	2	1	1	1	9	4	12	47	ybt 1; ICEKp10	2	2	2	2	2	6	6	2	2	2	2	-	29	clb 2	2	2	2	2	2	2	2	3	2
GCA_034720215.1	GCA_034720215.1	NCBI	2021	Pingguo	China	Human	Sputum	Respiratory tract	Klebsiella pneumoniae	strong	52	441209	2130285	5639350	no	-	ST23	2	1	1	1	9	4	12	46-1LV	ybt 1; ICEKp10	2	2	2	2	2	36	6*	2	2	2	2	-	29	clb 2	2	2	2	2	2	2	2	3	2
GCA_034720275.1	GCA_034720275.1	NCBI	2021	Pingguo	China	Human	Sputum	Respiratory tract	Klebsiella pneumoniae	strong	58	328926	1450960	5676389	no	-	ST23	2	1	1	1	9	4	12	46	ybt 1; ICEKp10	2	2	2	2	2	36	6	2	2	2	2	-	29	clb 2	2	2	2	2	2	2	2	3	2
GCA_034720375.1	GCA_034720375.1	NCBI	2021	Pingguo	China	Human	Sputum	Respiratory tract	Klebsiella pneumoniae	strong	99	257111	835947	5659280	no	-	ST23	2	1	1	1	9	4	12	47-1LV	ybt 1; ICEKp10	2	2	2	2	2	6	6	2	2	2	2*	-	29-1LV	clb 2	2	2*	2	2	2	2	2	3	2
GCA_034724335.1	GCA_034724335.1	NCBI	2021	Pingguo	China	Human	Sputum	Respiratory tract	Klebsiella pneumoniae	strong	61	327295	1284007	5631480	no	-	ST23	2	1	1	1	9	4	12	43	ybt 1; ICEKp10	2	17	2	2	2	36	6	2	2	2	2	-	29	clb 2	2	2	2	2	2	2	2	3	2
GCA_034724355.1	GCA_034724355.1	NCBI	2021	Pingguo	China	Human	Sputum	Respiratory tract	Klebsiella pneumoniae	strong	48	441206	2056433	5564390	no	-	ST23	2	1	1	1	9	4	12	59-1LV	ybt 1; ICEKp10	2	2*	2	70	2	36	158	2	2	2	2	-	25-2LV	clb 2	2	2*	2	2	2	2	2	3	2
GCA_034724715.1	GCA_034724715.1	NCBI	2021	Pingguo	China	Human	Sputum	Respiratory tract	Klebsiella pneumoniae	strong	65	441210	2148537	5653478	no	-	ST23	2	1	1	1	9	4	12	46-2LV	ybt 1; ICEKp10	111	2	2	2	2	36	6	2	2	2	2*	-	29-1LV	clb 2	2	2	2	2	2	2	2	27	2
GCA_034724735.1	GCA_034724735.1	NCBI	2021	Pingguo	China	Human	Sputum	Respiratory tract	Klebsiella pneumoniae	strong	61	314767	1301166	5648402	no	-	ST23	2	1	1	1	9	4	12	43	ybt 1; ICEKp10	2	17	2	2	2	36	6	2	2	2	2	-	29	clb 2	2	2	2	2	2	2	2	3	2
GCA_034724775.1	GCA_034724775.1	NCBI	2021	Pingguo	China	Human	Sputum	Respiratory tract	Klebsiella pneumoniae	strong	59	307245	1563559	5631065	no	-	ST23	2	1	1	1	9	4	12	47	ybt 1; ICEKp10	2	2	2	2	2	6	6	2	2	2	2	-	29-1LV	clb 2	2	2	2	2	2	2	2	3	2
GCA_034724915.1	GCA_034724915.1	NCBI	2021	Pingguo	China	Human	Sputum	Respiratory tract	Klebsiella pneumoniae	strong	55	481449	1419500	5646921	no	-	ST23	2	1	1	1	9	4	12	46	ybt 1; ICEKp10	2	2	2	2	2	36	6	2	2	2	2	-	29-1LV	clb 2	2	2	2	2	2	2	2	3	2
GCA_034725035.1	GCA_034725035.1	NCBI	2021	Pingguo	China	Human	Sputum	Respiratory tract	Klebsiella pneumoniae	strong	50	441207	2121148	5629994	no	-	ST23	2	1	1	1	9	4	12	46-1LV	ybt 1; ICEKp10	2*	2	2	2	2	36	6	2	2	2	2	-	29-1LV	clb 2	2	2	2	2	2	2	2	3	2*
GCA_034725235.1	GCA_034725235.1	NCBI	2021	Pingguo	China	Human	Sputum	Respiratory tract	Klebsiella pneumoniae	strong	61	378673	681432	5510192	no	-	ST23	2	1	1	1	9	4	12	47	ybt 1; ICEKp10	2	2	2	2	2	6	6	2	2	2	2	-	29-1LV	clb 2	2	2	2*	2	2	2	2	3	2
GCA_034725505.1	GCA_034725505.1	NCBI	2021	Pingguo	China	Human	Sputum	Respiratory tract	Klebsiella pneumoniae	strong	54	441135	1446654	5611538	no	-	ST23	2	1	1	1	9	4	12	43	ybt 1; ICEKp10	2	17	2	2	2	36	6	2	2	2	2	-	29	clb 2	2	2	2	2	2	2	2	3	2
GCA_034725535.1	GCA_034725535.1	NCBI	2021	Pingguo	China	Human	Sputum	Respiratory tract	Klebsiella pneumoniae	strong	61	397238	1440599	5652099	no	-	ST23	2	1	1	1	9	4	12	43	ybt 1; ICEKp10	2	17	2	2	2	36	6	2	2	2	2	-	29	clb 2	2	2	2	2	2	2	2	3	2
GCA_037726705.1	GCA_037726705.1	NCBI	2020	NA	Ireland	Human	Rectal swab	Skin and soft tissue	Klebsiella pneumoniae	strong	137	85523	272009	5579703	no	-	ST23	2	1	1	1	9	4	12	47-1LV	ybt 1; ICEKp10	2	2	2	2	2	6	6*	2	2	2	2	-	29-3LV	clb 2	2	2*	2	2	2	2*	2*	3	2
GCA_034726815.1	GCA_034726815.1	NCBI	2021	Pingguo	China	Human	Sputum	Respiratory tract	Klebsiella pneumoniae	strong	108	198862	604502	5536377	no	-	ST23	2	1	1	1	9	4	12	47	ybt 1; ICEKp10	2	2	2	2	2	6	6	2	2	2	2	-	29	clb 2	2	2	2	2	2	2	2	3	2
GCA_034726835.1	GCA_034726835.1	NCBI	2021	Pingguo	China	Human	Sputum	Respiratory tract	Klebsiella pneumoniae	strong	54	342596	1445386	5656748	no	-	ST23	2	1	1	1	9	4	12	46-1LV	ybt 1; ICEKp10	2	2	2	2	2	36	6	2	2	2*	2	-	29	clb 2	2	2	2	2	2	2	2	3	2
GCA_034726955.1	GCA_034726955.1	NCBI	2021	Pingguo	China	Human	Sputum	Respiratory tract	Klebsiella pneumoniae	strong	72	333605	1108853	5727337	no	-	ST23	2	1	1	1	9	4	12	43	ybt 1; ICEKp10	2	17	2	2	2	36	6	2	2	2	2	-	29-2LV	clb 2	2	2	2*	2	2	2	2	3	2
GCA_034726975.1	GCA_034726975.1	NCBI	2021	Pingguo	China	Human	Sputum	Respiratory tract	Klebsiella pneumoniae	strong	85	233157	632779	5566076	no	-	ST23	2	1	1	1	9	4	12	47	ybt 1; ICEKp10	2	2	2	2	2	6	6	2	2	2	2	-	0	-	2	2	2	-	-	-	-	-	-
GCA_034727005.1	GCA_034727005.1	NCBI	2021	Pingguo	China	Human	Sputum	Respiratory tract	Klebsiella pneumoniae	strong	61	481872	2148733	5774509	no	-	ST23	2	1	1	1	9	4	12	46	ybt 1; ICEKp10	2	2	2	2	2	36	6	2	2	2	2	-	29	clb 2	2	2	2	2	2	2	2	3	2
GCA_034727075.1	GCA_034727075.1	NCBI	2021	Pingguo	China	Human	Sputum	Respiratory tract	Klebsiella pneumoniae	strong	67	289650	548522	5629022	no	-	ST23	2	1	1	1	9	4	12	47	ybt 1; ICEKp10	2	2	2	2	2	6	6	2	2	2	2	-	29-1LV	clb 2	2	2	2	2	2	2	2	3	2
GCA_034727115.1	GCA_034727115.1	NCBI	2021	Pingguo	China	Human	Sputum	Respiratory tract	Klebsiella pneumoniae	strong	61	307506	918575	5652475	no	-	ST23	2	1	1	1	9	4	12	46	ybt 1; ICEKp10	2	2	2	2	2	36	6	2	2	2	2	-	29-1LV	clb 2	2	2	2	2	2	2	2*	3	2
GCA_034727255.1	GCA_034727255.1	NCBI	2021	Pingguo	China	Human	Sputum	Respiratory tract	Klebsiella pneumoniae	strong	100	289650	548522	5639629	no	-	ST23	2	1	1	1	9	4	12	47	ybt 1; ICEKp10	2	2	2	2	2	6	6	2	2	2	2	-	29-1LV	clb 2	2	2	2	2	2	2	2	3	2
GCA_034727675.1	GCA_034727675.1	NCBI	2021	Pingguo	China	Human	Sputum	Respiratory tract	Klebsiella pneumoniae	strong	115	229225	604507	5647599	no	-	ST23	2	1	1	1	9	4	12	47-1LV	ybt 1; ICEKp10	2	2	2	2	2	6*	6	2	2	2	2	-	29	clb 2	2	2	2	2	2	2	2	3	2
GCA_034727995.1	GCA_034727995.1	NCBI	2021	Pingguo	China	Human	Sputum	Respiratory tract	Klebsiella pneumoniae	strong	60	441127	931894	5652905	no	-	ST23	2	1	1	1	9	4	12	46-2LV	ybt 1; ICEKp10	111*	2	2	2	2	36*	6	2	2	2	2	-	29	clb 2	2	2	2	2	2	2	2	3	2
GCA_034728295.1	GCA_034728295.1	NCBI	2021	Pingguo	China	Human	Sputum	Respiratory tract	Klebsiella pneumoniae	strong	53	481379	1179329	5648464	no	-	ST23	2	1	1	1	9	4	12	46	ybt 1; ICEKp10	2	2	2	2	2	36	6	2	2	2	2	-	29	clb 2	2	2	2	2	2	2	2	3	2
GCA_034728595.1	GCA_034728595.1	NCBI	2021	Pingguo	China	Human	Oropharyngeal swab	Respiratory tract	Klebsiella pneumoniae	strong	66	447658	1304089	5572787	no	-	ST23	2	1	1	1	9	4	12	54	ybt 1; ICEKp10	2	2	2	2	2	6	40	2	2	2	2	-	29	clb 2	2	2	2	2	2	2	2	3	2
GCA_034728735.1	GCA_034728735.1	NCBI	2021	Pingguo	China	Human	Sputum	Respiratory tract	Klebsiella pneumoniae	strong	83	209226	604497	5445892	no	-	ST23	2	1	1	1	9	4	12	47	ybt 1; ICEKp10	2	2	2	2	2	6	6	2	2	2	2	-	29-1LV	clb 2	2	2*	2	2	2	2	2	3	2
GCA_034728755.1	GCA_034728755.1	NCBI	2021	Pingguo	China	Human	Sputum	Respiratory tract	Klebsiella pneumoniae	strong	58	441210	1139043	5608526	no	-	ST23	2	1	1	1	9	4	12	46	ybt 1; ICEKp10	2	2	2	2	2	36	6	2	2	2	2	-	29-2LV	clb 2	2	2	2*	2	2	2	2	3	2*
GCA_034728935.1	GCA_034728935.1	NCBI	2021	Pingguo	China	Human	Sputum	Respiratory tract	Klebsiella pneumoniae	strong	75	307103	604508	5557761	no	-	ST23	2	1	1	1	9	4	12	47-1LV	ybt 1; ICEKp10	2	2	2	2	2	6	6	2	2*	2	2	-	29-1LV	clb 2	2	2*	2	2	2	2	2	3	2
GCA_034729035.1	GCA_034729035.1	NCBI	2021	Pingguo	China	Human	Sputum	Respiratory tract	Klebsiella pneumoniae	strong	59	328926	1450960	5676586	no	-	ST23	2	1	1	1	9	4	12	46	ybt 1; ICEKp10	2	2	2	2	2	36	6	2	2	2	2	-	29	clb 2	2	2	2	2	2	2	2	3	2
GCA_034729215.1	GCA_034729215.1	NCBI	2021	Pingguo	China	Human	Sputum	Respiratory tract	Klebsiella pneumoniae	strong	53	440752	1603647	5573146	no	-	ST23	2	1	1	1	9	4	12	46	ybt 1; ICEKp10	2	2	2	2	2	36	6	2	2	2	2	-	29-1LV	clb 2	2	2	2	2	2	2	2	3	2*
GCA_034729275.1	GCA_034729275.1	NCBI	2021	Pingguo	China	Human	Sputum	Respiratory tract	Klebsiella pneumoniae	strong	53	413954	1421008	5682325	no	-	ST23	2	1	1	1	9	4	12	46-2LV	ybt 1; ICEKp10	2	2	2	2	2	36*	6	2	2	2	2*	-	29	clb 2	2	2	2	2	2	2	2	3	2
GCA_034729375.1	GCA_034729375.1	NCBI	2021	Pingguo	China	Human	Sputum	Respiratory tract	Klebsiella pneumoniae	strong	54	441197	1971722	5622847	no	-	ST23	2	1	1	1	9	4	12	46-1LV	ybt 1; ICEKp10	2	2	2	2	2	36*	6	2	2	2	2	-	29-2LV	clb 2	2*	2*	2	2	2	2	2	3	2
GCA_034729395.1	GCA_034729395.1	NCBI	2021	Pingguo	China	Human	Sputum	Respiratory tract	Klebsiella pneumoniae	strong	53	413954	1421008	5682297	no	-	ST23	2	1	1	1	9	4	12	46-2LV	ybt 1; ICEKp10	2	2	2	2	2	36*	6	2	2	2	2*	-	29	clb 2	2	2	2	2	2	2	2	3	2
GCA_034729435.1	GCA_034729435.1	NCBI	2021	Pingguo	China	Human	Sputum	Respiratory tract	Klebsiella pneumoniae	strong	50	481378	2097539	5607757	no	-	ST23	2	1	1	1	9	4	12	46-1LV	ybt 1; ICEKp10	2	2	2	2	2	36	6*	2	2	2	2	-	29	clb 2	2	2	2	2	2	2	2	3	2
GCA_034729915.1	GCA_034729915.1	NCBI	2021	Pingguo	China	Human	Sputum	Respiratory tract	Klebsiella pneumoniae	strong	65	393314	1123385	5835007	no	-	ST23	2	1	1	1	9	4	12	46	ybt 1; ICEKp10	2	2	2	2	2	36	6	2	2	2	2	-	29-2LV	clb 2	2	2*	2	2*	2	2	2	3	2
GCA_034730055.1	GCA_034730055.1	NCBI	2021	Pingguo	China	Human	Sputum	Respiratory tract	Klebsiella pneumoniae	strong	74	250161	1140528	5708718	no	-	ST23	2	1	1	1	9	4	12	47-2LV	ybt 1; ICEKp10	2	2	2	2*	2	6	6	2	2	2*	2	-	29	clb 2	2	2	2	2	2	2	2	3	2
GCA_034730255.1	GCA_034730255.1	NCBI	2021	Pingguo	China	Human	Sputum	Respiratory tract	Klebsiella pneumoniae	strong	57	307257	1330642	5521419	no	-	ST23	2	1	1	1	9	4	12	54-1LV	ybt 1; ICEKp10	2	2	2	2	2	6	40	2	2	2	2*	-	29	clb 2	2	2	2	2	2	2	2	3	2
GCA_034730435.1	GCA_034730435.1	NCBI	2021	Pingguo	China	Human	Sputum	Respiratory tract	Klebsiella pneumoniae	strong	56	327304	869665	5638190	no	-	ST23	2	1	1	1	9	4	12	46-1LV	ybt 1; ICEKp10	2	2	2	2	2	36	6	2	2	2	2*	-	29	clb 2	2	2	2	2	2	2	2	3	2
GCA_037726745.1	GCA_037726745.1	NCBI	2021	NA	Ireland	Human	Rectal swab	Skin and soft tissue	Klebsiella pneumoniae	strong	77	336357	644411	5726884	no	-	ST23	2	1	1	1	9	4	12	47	ybt 1; ICEKp10	2	2	2	2	2	6	6	2	2	2	2	-	29-3LV	clb 2	2	2*	2	2	2	2*	2*	3	2
GCA_034730625.1	GCA_034730625.1	NCBI	2021	Pingguo	China	Human	Sputum	Respiratory tract	Klebsiella pneumoniae	strong	76	326492	1050088	5796338	no	-	ST23	2	1	1	1	9	4	12	46-1LV	ybt 1; ICEKp10	2	2	2	2	2	36	6*	2	2	2	2	-	29-2LV	clb 2	2	2*	2	2	2	2	2	3	2
GCA_034731035.1	GCA_034731035.1	NCBI	2021	Pingguo	China	Human	Sputum	Respiratory tract	Klebsiella pneumoniae	strong	55	397239	1414203	5636719	no	-	ST23	2	1	1	1	9	4	12	46-1LV	ybt 1; ICEKp10	2	2	2	2*	2	36	6	2	2	2	2	-	29	clb 2	2	2	2	2	2	2	2	3	2
GCA_034731155.1	GCA_034731155.1	NCBI	2021	Pingguo	China	Human	Sputum	Respiratory tract	Klebsiella pneumoniae	strong	59	327281	1101045	5509197	no	-	ST23	2	1	1	1	9	4	12	47	ybt 1; ICEKp10	2	2	2	2	2	6	6	2	2	2	2	-	29-2LV	clb 2	2*	2*	2	2	2	2	2	3	2
GCA_034731175.1	GCA_034731175.1	NCBI	2021	Pingguo	China	Human	Sputum	Respiratory tract	Klebsiella pneumoniae	strong	65	314670	681200	5699626	no	-	ST23	2	1	1	1	9	4	12	43	ybt 1; ICEKp10	2	17	2	2	2	36	6	2	2	2	2	-	29	clb 2	2	2	2	2	2	2	2	3	2
GCA_034731195.1	GCA_034731195.1	NCBI	2021	Pingguo	China	Human	Sputum	Respiratory tract	Klebsiella pneumoniae	strong	78	289458	1248026	5752766	no	-	ST23	2	1	1	1	9	4	12	47	ybt 1; ICEKp10	2	2	2	2	2	6	6	2	2	2	2	-	29	clb 2	2	2	2	2	2	2	2	3	2
GCA_034731335.1	GCA_034731335.1	NCBI	2020	Pingguo	China	Human	Sputum	Respiratory tract	Klebsiella pneumoniae	strong	67	327305	773246	5666406	no	-	ST23	2	1	1	1	9	4	12	46-2LV	ybt 1; ICEKp10	114	2	2	2	2	36	6*	2	2	2	2	-	29-1LV	clb 2	2	2	2	2	2	2	2	3	2
GCA_034731375.1	GCA_034731375.1	NCBI	2020	Pingguo	China	Human	Not specified clinical sample	Not specified	Klebsiella pneumoniae	strong	47	447661	1356172	5615856	no	-	ST23	2	1	1	1	9	4	12	46-1LV	ybt 1; ICEKp10	2	2	2	2	2	36	6*	2	2	2	2	-	29-1LV	clb 2	2	2	2	2	2	2	2	3	2
GCA_034731395.1	GCA_034731395.1	NCBI	2020	Pingguo	China	Human	Sputum	Respiratory tract	Klebsiella pneumoniae	strong	49	447661	1356172	5616191	no	-	ST23	2	1	1	1	9	4	12	46-1LV	ybt 1; ICEKp10	2	2	2	2	2	36	6*	2	2	2	2	-	29-1LV	clb 2	2	2	2	2	2	2	2	3	2
GCA_034731675.1	GCA_034731675.1	NCBI	2020	Pingguo	China	Human	Sputum	Respiratory tract	Klebsiella pneumoniae	strong	63	314613	1316519	5695133	no	-	ST23	2	1	1	1	9	4	12	46-1LV	ybt 1; ICEKp10	2*	2	2	2	2	36	6	2	2	2	2	-	29	clb 2	2	2	2	2	2	2	2	3	2
GCA_034731835.1	GCA_034731835.1	NCBI	2020	Pingguo	China	Human	Sputum	Respiratory tract	Klebsiella pneumoniae	strong	60	327294	1304611	5650431	no	-	ST23	2	1	1	1	9	4	12	43	ybt 1; ICEKp10	2	17	2	2	2	36	6	2	2	2	2	-	29	clb 2	2	2	2	2	2	2	2	3	2
GCA_034731875.1	GCA_034731875.1	NCBI	2020	Pingguo	China	Human	Sputum	Respiratory tract	Klebsiella pneumoniae	strong	53	441217	2100385	5609880	no	-	ST23	2	1	1	1	9	4	12	46-1LV	ybt 1; ICEKp10	2	2	2	2	2	36	6*	2	2	2	2	-	29-1LV	clb 2	2	2*	2	2	2	2	2	3	2
GCA_034731895.1	GCA_034731895.1	NCBI	2020	Pingguo	China	Human	Sputum	Respiratory tract	Klebsiella pneumoniae	strong	55	441224	1383959	5655197	no	-	ST23	2	1	1	1	9	4	12	46	ybt 1; ICEKp10	2	2	2	2	2	36	6	2	2	2	2	-	29-1LV	clb 2	2	2*	2	2	2	2	2	3	2
GCA_034731955.1	GCA_034731955.1	NCBI	2020	Pingguo	China	Human	Sputum	Respiratory tract	Klebsiella pneumoniae	strong	69	312324	604504	5509996	no	-	ST23	2	1	1	1	9	4	12	47	ybt 1; ICEKp10	2	2	2	2	2	6	6	2	2	2	2	-	29-1LV	clb 2	2	2	2*	2	2	2	2	3	2
GCA_034731995.1	GCA_034731995.1	NCBI	2020	Pingguo	China	Human	Sputum	Respiratory tract	Klebsiella pneumoniae	strong	51	397244	1787471	5665692	no	-	ST23	2	1	1	1	9	4	12	46-2LV	ybt 1; ICEKp10	2*	2	2	2	2	36	438	2	2	2	2	-	29	clb 2	2	2	2	2	2	2	2	3	2
GCA_034732095.1	GCA_034732095.1	NCBI	2020	Pingguo	China	Human	Sputum	Respiratory tract	Klebsiella pneumoniae	strong	60	441224	1383959	5657035	no	-	ST23	2	1	1	1	9	4	12	46	ybt 1; ICEKp10	2	2	2	2	2	36	6	2	2	2	2	-	29-1LV	clb 2	2	2*	2	2	2	2	2	3	2
GCA_034732175.1	GCA_034732175.1	NCBI	2020	Pingguo	China	Human	Sputum	Respiratory tract	Klebsiella pneumoniae	strong	67	314730	763556	5699404	no	-	ST23	2	1	1	1	9	4	12	43	ybt 1; ICEKp10	2	17	2	2	2	36	6	2	2	2	2	-	29	clb 2	2	2	2	2	2	2	2	3	2
GCA_034732215.1	GCA_034732215.1	NCBI	2020	Pingguo	China	Human	Sputum	Respiratory tract	Klebsiella pneumoniae	strong	59	382244	777367	5607359	no	-	ST23	2	1	1	1	9	4	12	46-1LV	ybt 1; ICEKp10	2	2	2	2	2	36*	6	2	2	2	2	-	29-1LV	clb 2	2	2	2	2	2	2	2	3	2
GCA_034732315.1	GCA_034732315.1	NCBI	2020	Pingguo	China	Human	Bronchoalveolar lavage fluid	Respiratory tract	Klebsiella pneumoniae	strong	68	326790	705690	5456064	no	-	ST23	2	1	1	1	9	4	12	47-1LV	ybt 1; ICEKp10	2	2	2	2	2	6	6	2	2	2*	2	-	29-2LV	clb 2	2	2	2	2	2	2	2	3	2
GCA_034732615.1	GCA_034732615.1	NCBI	2020	Pingguo	China	Human	Sputum	Respiratory tract	Klebsiella pneumoniae	strong	60	305332	737245	5598042	no	-	ST23	2	1	1	1	9	4	12	43	ybt 1; ICEKp10	2	17	2	2	2	36	6	2	2	2	2	-	29	clb 2	2	2	2	2	2	2	2	3	2
GCA_034732635.1	GCA_034732635.1	NCBI	2020	Pingguo	China	Human	Bronchoalveolar lavage fluid	Respiratory tract	Klebsiella pneumoniae	strong	72	441206	832037	5662351	no	-	ST23	2	1	1	1	9	4	12	46	ybt 1; ICEKp10	2	2	2	2	2	36	6	2	2	2	2	-	29	clb 2	2	2	2	2	2	2	2	3	2
GCA_034732735.1	GCA_034732735.1	NCBI	2020	Pingguo	China	Human	Sputum	Respiratory tract	Klebsiella pneumoniae	strong	71	441415	1421677	5781726	no	-	ST23	2	1	1	1	9	4	12	46-1LV	ybt 1; ICEKp10	2	2	2	2	2	36*	6	2	2	2	2	-	29-1LV	clb 2	2	2	2	2	2	2	2	3*	2
GCA_034733175.1	GCA_034733175.1	NCBI	2020	Pingguo	China	Human	Sputum	Respiratory tract	Klebsiella pneumoniae	strong	64	481295	1418653	5721694	no	-	ST23	2	1	1	1	9	4	12	46	ybt 1; ICEKp10	2	2	2	2	2	36	6	2	2	2	2	-	29	clb 2	2	2	2	2	2	2	2	3	2
GCA_034733255.1	GCA_034733255.1	NCBI	2020	Pingguo	China	Human	Sputum	Respiratory tract	Klebsiella pneumoniae	strong	89	261983	509197	5224212	no	-	ST23	2	1	1	1	9	4	12	47	ybt 1; ICEKp10	2	2	2	2	2	6	6	2	2	2	2	-	29	clb 2	2	2	2	2	2	2	2	3	2
GCA_034733395.1	GCA_034733395.1	NCBI	2020	Pingguo	China	Human	Sputum	Respiratory tract	Klebsiella pneumoniae	strong	70	327295	1137912	5699272	no	-	ST23	2	1	1	1	9	4	12	43	ybt 1; ICEKp10	2	17	2	2	2	36	6	2	2	2	2	-	29	clb 2	2	2	2	2	2	2	2	3	2
GCA_034733475.1	GCA_034733475.1	NCBI	2020	Pingguo	China	Human	Sputum	Respiratory tract	Klebsiella pneumoniae	strong	66	327294	1089303	5597550	no	-	ST23	2	1	1	1	9	4	12	47	ybt 1; ICEKp10	2	2	2	2	2	6	6	2	2	2	2	-	29	clb 2	2	2	2	2	2	2	2	3	2
GCA_034733495.1	GCA_034733495.1	NCBI	2020	Pingguo	China	Human	Sputum	Respiratory tract	Klebsiella pneumoniae	strong	120	348840	1089303	5588082	no	-	ST23	2	1	1	1	9	4	12	47	ybt 1; ICEKp10	2	2	2	2	2	6	6	2	2	2	2	-	29	clb 2	2	2	2	2	2	2	2	3	2
GCA_034733535.1	GCA_034733535.1	NCBI	2020	Pingguo	China	Human	Sputum	Respiratory tract	Klebsiella pneumoniae	strong	81	289654	604042	5594274	no	-	ST23	2	1	1	1	9	4	12	47	ybt 1; ICEKp10	2	2	2	2	2	6	6	2	2	2	2	-	29	clb 2	2	2	2	2	2	2	2	3	2
GCA_034733575.1	GCA_034733575.1	NCBI	2020	Pingguo	China	Human	Sputum	Respiratory tract	Klebsiella pneumoniae	strong	66	309084	1306496	5649804	no	-	ST23	2	1	1	1	9	4	12	43	ybt 1; ICEKp10	2	17	2	2	2	36	6	2	2	2	2	-	29	clb 2	2	2	2	2	2	2	2	3	2
GCA_034733635.1	GCA_034733635.1	NCBI	2020	Pingguo	China	Human	Sputum	Respiratory tract	Klebsiella pneumoniae	strong	85	314431	1126151	5822022	no	-	ST23	2	1	1	1	9	4	12	43	ybt 1; ICEKp10	2	17	2	2	2	36	6	2	2	2	2	-	29-1LV	clb 2	2	2*	2	2	2	2	2	3	2
GCA_034733655.1	GCA_034733655.1	NCBI	2020	Pingguo	China	Human	Bronchoalveolar lavage fluid	Respiratory tract	Klebsiella pneumoniae	strong	64	289462	1008045	5768227	no	-	ST23	2	1	1	1	9	4	12	46	ybt 1; ICEKp10	2	2	2	2	2	36	6	2	2	2	2	-	29-2LV	clb 2	2	2*	2	2	2	2	2	3	2*
GCA_034733975.1	GCA_034733975.1	NCBI	2020	Pingguo	China	Human	Sputum	Respiratory tract	Klebsiella pneumoniae	strong	58	307400	1448853	5666045	no	-	ST23	2	1	1	1	9	4	12	46	ybt 1; ICEKp10	2	2	2	2	2	36	6	2	2	2	2	-	29-1LV	clb 2	2	2*	2	2	2	2	2	3	2
GCA_034734155.1	GCA_034734155.1	NCBI	2020	Pingguo	China	Human	Sputum	Respiratory tract	Klebsiella pneumoniae	strong	68	289412	706203	5524967	no	-	ST23	2	1	1	1	9	4	12	47	ybt 1; ICEKp10	2	2	2	2	2	6	6	2	2	2	2	-	29-3LV	clb 2	2	2*	2	2	2	2	2	3	2
GCA_034734215.1	GCA_034734215.1	NCBI	2020	Pingguo	China	Human	Sputum	Respiratory tract	Klebsiella pneumoniae	strong	57	397238	1231972	5645657	no	-	ST23	2	1	1	1	9	4	12	47-2LV	ybt 1; ICEKp10	2*	2	2	2	2	6	466	2	2	2	2	-	29	clb 2	2	2	2	2	2	2	2	3	2
GCA_034734235.1	GCA_034734235.1	NCBI	2020	Pingguo	China	Human	Sputum	Respiratory tract	Klebsiella pneumoniae	strong	49	481379	2100693	5649642	no	-	ST23	2	1	1	1	9	4	12	46	ybt 1; ICEKp10	2	2	2	2	2	36	6	2	2	2	2	-	29	clb 2	2	2	2	2	2	2	2	3	2
GCA_034734255.1	GCA_034734255.1	NCBI	2020	Pingguo	China	Human	Sputum	Respiratory tract	Klebsiella pneumoniae	strong	81	210332	569526	5686638	no	-	ST23	2	1	1	1	9	4	12	47	ybt 1; ICEKp10	2	2	2	2	2	6	6	2	2	2	2	-	29	clb 2	2	2	2	2	2	2	2	3	2
GCA_034734295.1	GCA_034734295.1	NCBI	2021	Pingguo	China	Human	Sputum	Respiratory tract	Klebsiella pneumoniae	strong	85	206655	604500	5689881	no	-	ST23	2	1	1	1	9	4	12	47-1LV	ybt 1; ICEKp10	2	2	2	2	2	6	6*	2	2	2	2	-	29	clb 2	2	2	2	2	2	2	2	3	2
GCA_034734355.1	GCA_034734355.1	NCBI	2021	Pingguo	China	Human	Sputum	Respiratory tract	Klebsiella pneumoniae	strong	60	250008	1101578	5542077	no	-	ST23	2	1	1	1	9	4	12	54	ybt 1; ICEKp10	2	2	2	2	2	6	40	2	2	2	2	-	29	clb 2	2	2	2	2	2	2	2	3	2
GCA_034734685.1	GCA_034734685.1	NCBI	2021	Pingguo	China	Human	Sputum	Respiratory tract	Klebsiella pneumoniae	strong	59	307103	1338350	5588376	no	-	ST23	2	1	1	1	9	4	12	47-1LV	ybt 1; ICEKp10	2	2	2	2	2	6	6*	2	2	2	2	-	29	clb 2	2	2	2	2	2	2	2	3	2
GCA_034735435.1	GCA_034735435.1	NCBI	2021	Pingguo	China	Human	Sputum	Respiratory tract	Klebsiella pneumoniae	strong	57	376247	1182220	5646885	no	-	ST23	2	1	1	1	9	4	12	46	ybt 1; ICEKp10	2	2	2	2	2	36	6	2	2	2	2	-	29	clb 2	2	2	2	2	2	2	2	3	2
GCA_034735475.1	GCA_034735475.1	NCBI	2021	Pingguo	China	Human	Sputum	Respiratory tract	Klebsiella pneumoniae	strong	78	289459	835917	5488542	no	-	ST23	2	1	1	1	9	4	12	47	ybt 1; ICEKp10	2	2	2	2	2	6	6	2	2	2	2	-	29	clb 2	2	2	2	2	2	2	2	3	2
GCA_034735855.1	GCA_034735855.1	NCBI	2021	Pingguo	China	Human	Sputum	Respiratory tract	Klebsiella pneumoniae	strong	59	289614	823955	5658494	no	-	ST23	2	1	1	1	9	4	12	46	ybt 1; ICEKp10	2	2	2	2	2	36	6	2	2	2	2	-	29-1LV	clb 2	2	2*	2	2	2	2	2	3	2
GCA_034735975.1	GCA_034735975.1	NCBI	2021	Pingguo	China	Human	Sputum	Respiratory tract	Klebsiella pneumoniae	strong	66	481405	1416229	5827842	no	-	ST23	2	1	1	1	9	4	12	46	ybt 1; ICEKp10	2	2	2	2	2	36	6	2	2	2	2	-	29-1LV	clb 2	2	2	2	2	2	2	2*	3	2
GCA_034736035.1	GCA_034736035.1	NCBI	2021	Pingguo	China	Human	Blood	Bloodstream	Klebsiella pneumoniae	strong	51	397233	1713164	5611106	no	-	ST23	2	1	1	1	9	4	12	46-1LV	ybt 1; ICEKp10	2	2	107	2	2	36	6	2	2	2	2	-	29-1LV	clb 2	2	2	2	2	2	2	2	15	2
GCA_034736055.1	GCA_034736055.1	NCBI	2021	Pingguo	China	Human	Sputum	Respiratory tract	Klebsiella pneumoniae	strong	50	397226	1370160	5593603	no	-	ST23	2	1	1	1	9	4	12	46	ybt 1; ICEKp10	2	2	2	2	2	36	6	2	2	2	2	-	29-1LV	clb 2	2	2	2	2	2	2	2	3*	2
GCA_034736435.1	GCA_034736435.1	NCBI	2021	Pingguo	China	Human	Sputum	Respiratory tract	Klebsiella pneumoniae	strong	56	442695	1352044	5646801	no	-	ST23	2	1	1	1	9	4	12	46-1LV	ybt 1; ICEKp10	2	2	2	2	2	36	6	2	2	2	2*	-	29	clb 2	2	2	2	2	2	2	2	3	2
GCA_034736575.1	GCA_034736575.1	NCBI	2021	Pingguo	China	Human	Sputum	Respiratory tract	Klebsiella pneumoniae	strong	62	314636	1299572	5621929	no	-	ST23	2	1	1	1	9	4	12	54	ybt 1; ICEKp10	2	2	2	2	2	6	40	2	2	2	2	-	29	clb 2	2	2	2	2	2	2	2	3	2
GCA_034736635.1	GCA_034736635.1	NCBI	2021	Pingguo	China	Human	Sputum	Respiratory tract	Klebsiella pneumoniae	strong	57	441205	1415199	5611680	no	-	ST23	2	1	1	1	9	4	12	46-1LV	ybt 1; ICEKp10	2	2	2	2	2	36	438	2	2	2	2	-	29	clb 2	2	2	2	2	2	2	2	3	2
GCA_034736655.1	GCA_034736655.1	NCBI	2021	Pingguo	China	Human	Oropharyngeal swab	Respiratory tract	Klebsiella pneumoniae	strong	58	307103	1072890	5654699	no	-	ST23	2	1	1	1	9	4	12	43	ybt 1; ICEKp10	2	17	2	2	2	36	6	2	2	2	2	-	29	clb 2	2	2	2	2	2	2	2	3	2
GCA_034736675.1	GCA_034736675.1	NCBI	2021	Pingguo	China	Human	Sputum	Respiratory tract	Klebsiella pneumoniae	strong	53	441205	1415044	5610934	no	-	ST23	2	1	1	1	9	4	12	46-1LV	ybt 1; ICEKp10	2	2	2	2	2	36	438	2	2	2	2	-	29	clb 2	2	2	2	2	2	2	2	3	2
GCA_034736995.1	GCA_034736995.1	NCBI	2021	Pingguo	China	Human	Sputum	Respiratory tract	Klebsiella pneumoniae	strong	49	441210	2100396	5609193	no	-	ST23	2	1	1	1	9	4	12	46-2LV	ybt 1; ICEKp10	111	2	2	2	2	36	6	2	2*	2	2	-	29	clb 2	2	2	2	2	2	2	2	3	2
GCA_034737015.1	GCA_034737015.1	NCBI	2021	Pingguo	China	Human	Sputum	Respiratory tract	Klebsiella pneumoniae	strong	64	289638	865740	5690406	no	-	ST23	2	1	1	1	9	4	12	47-3LV	ybt 1; ICEKp10	2	2	2	2	2	6	6*	2	2	2*	2*	-	29	clb 2	2	2	2	2	2	2	2	3	2
GCA_034737215.1	GCA_034737215.1	NCBI	2021	Pingguo	China	Human	Sputum	Respiratory tract	Klebsiella pneumoniae	strong	60	314613	1374432	5630869	no	-	ST23	2	1	1	1	9	4	12	43	ybt 1; ICEKp10	2	17	2	2	2	36	6	2	2	2	2	-	29	clb 2	2	2	2	2	2	2	2	3	2
GCA_034737315.1	GCA_034737315.1	NCBI	2021	Pingguo	China	Human	Sputum	Respiratory tract	Klebsiella pneumoniae	strong	76	249986	604481	5771469	no	-	ST23	2	1	1	1	9	4	12	43-1LV	ybt 1; ICEKp10	2	17	2	2	2	36*	6	2	2	2	2	-	29	clb 2	2	2	2	2	2	2	2	3	2
GCA_034737435.1	GCA_034737435.1	NCBI	2021	Pingguo	China	Human	Sputum	Respiratory tract	Klebsiella pneumoniae	strong	84	289460	667192	5624940	no	-	ST23	2	1	1	1	9	4	12	47	ybt 1; ICEKp10	2	2	2	2	2	6	6	2	2	2	2	-	29	clb 2	2	2	2	2	2	2	2	3	2
GCA_034737595.1	GCA_034737595.1	NCBI	2021	Pingguo	China	Human	Sputum	Respiratory tract	Klebsiella pneumoniae	strong	56	397142	1410780	5622313	no	-	ST23	2	1	1	1	9	4	12	46-1LV	ybt 1; ICEKp10	2	2	2	2	2	36	6*	2	2	2	2	-	29	clb 2	2	2	2	2	2	2	2	3	2
GCA_034737835.1	GCA_034737835.1	NCBI	2021	Pingguo	China	Human	Oropharyngeal swab	Respiratory tract	Klebsiella pneumoniae	strong	64	289645	1264518	5530374	no	-	ST23	2	1	1	1	9	4	12	47-1LV	ybt 1; ICEKp10	2*	2	2	2	2	6	6	2	2	2	2	-	29-1LV	clb 2	2	2	2	2	2	2	2	3	2
GCA_034738115.1	GCA_034738115.1	NCBI	2021	Pingguo	China	Human	Sputum	Respiratory tract	Klebsiella pneumoniae	strong	57	440905	1303805	5629629	no	-	ST23	2	1	1	1	9	4	12	46-1LV	ybt 1; ICEKp10	2	2	2	2*	2	36	6	2	2	2	2	-	29-4LV	clb 2	2	2*	2*	2	2	2*	2	3	2
GCA_034738235.1	GCA_034738235.1	NCBI	2021	Pingguo	China	Human	Sputum	Respiratory tract	Klebsiella pneumoniae	strong	67	396835	720670	5701551	no	-	ST23	2	1	1	1	9	4	12	47-1LV	ybt 1; ICEKp10	2	2	2	2	2	6	6*	2	2	2	2	-	29	clb 2	2	2	2	2	2	2	2	3	2
GCA_034738275.1	GCA_034738275.1	NCBI	2021	Pingguo	China	Human	Sputum	Respiratory tract	Klebsiella pneumoniae	strong	63	313455	792071	5643516	no	-	ST23	2	1	1	1	9	4	12	47-2LV	ybt 1; ICEKp10	2	2	2	2	2	6	6*	2	2*	2	2	-	26-2LV	clb 2	2	2	2*	2	2	2	2	3	2
GCA_034738395.1	GCA_034738395.1	NCBI	2021	Pingguo	China	Human	Sputum	Respiratory tract	Klebsiella pneumoniae	strong	59	440985	1331379	5641718	no	-	ST23	2	1	1	1	9	4	12	43	ybt 1; ICEKp10	2	17	2	2	2	36	6	2	2	2	2	-	29	clb 2	2	2	2	2	2	2	2	3	2
GCA_034738635.1	GCA_034738635.1	NCBI	2021	Pingguo	China	Human	Not specified clinical sample	Not specified	Klebsiella pneumoniae	strong	57	481409	772177	5655031	no	-	ST23	2	1	1	1	9	4	12	46-1LV	ybt 1; ICEKp10	2	2	2	2	2	36	6	2	2	2	131	-	26-1LV	clb 2	2	2	2	2	2	2	2	3	2
GCA_034738795.1	GCA_034738795.1	NCBI	2021	Pingguo	China	Human	Sputum	Respiratory tract	Klebsiella pneumoniae	strong	57	314613	604224	5652839	no	-	ST23	2	1	1	1	9	4	12	43	ybt 1; ICEKp10	2	17	2	2	2	36	6	2	2	2	2	-	29	clb 2	2	2	2	2	2	2	2	3	2
GCA_034738975.1	GCA_034738975.1	NCBI	2021	Pingguo	China	Human	Sputum	Respiratory tract	Klebsiella pneumoniae	strong	54	482085	1122115	5619283	no	-	ST23	2	1	1	1	9	4	12	46-1LV	ybt 1; ICEKp10	2	2	2	2	2	36	6*	2	2	2	2	-	29-1LV	clb 2	2	2	2*	2	2	2	2	3	2
GCA_034739035.1	GCA_034739035.1	NCBI	2021	Pingguo	China	Human	Sputum	Respiratory tract	Klebsiella pneumoniae	strong	64	314725	908687	5657382	no	-	ST23	2	1	1	1	9	4	12	46-1LV	ybt 1; ICEKp10	2	2	2	2	2	36	6	2	2	2*	2	-	29-1LV	clb 2	2	2	2	2	2	2	2*	3	2
GCA_037726785.1	GCA_037726785.1	NCBI	2020	NA	Ireland	Human	Rectal swab	Skin and soft tissue	Klebsiella pneumoniae	strong	59	312396	1076552	5617939	no	-	ST23	2	1	1	1	9	4	12	47-1LV	ybt 1; ICEKp10	2	2	2	2	2	6	6*	2	2	2	2	-	29-3LV	clb 2	2	2*	2	2	2	2*	2*	3	2
GCA_034739315.1	GCA_034739315.1	NCBI	2021	Pingguo	China	Human	Sputum	Respiratory tract	Klebsiella pneumoniae	strong	70	289609	1251874	5652445	no	-	ST23	2	1	1	1	9	4	12	47-2LV	ybt 1; ICEKp10	2	2	2	2*	2	6	6	2	2	2*	2	-	29	clb 2	2	2	2	2	2	2	2	3	2
GCA_034739475.1	GCA_034739475.1	NCBI	2021	Pingguo	China	Human	Sputum	Respiratory tract	Klebsiella pneumoniae	strong	54	477144	1123674	5647327	no	-	ST23	2	1	1	1	9	4	12	46-1LV	ybt 1; ICEKp10	2	2	2	2	2	36*	6	2	2	2	2	-	29-1LV	clb 2	2*	2	2	2	2	2	2	3	2
GCA_034739555.1	GCA_034739555.1	NCBI	2021	Pingguo	China	Human	Oropharyngeal swab	Respiratory tract	Klebsiella pneumoniae	strong	67	430290	1871548	5792683	no	-	ST23	2	1	1	1	9	4	12	46	ybt 1; ICEKp10	2	2	2	2	2	36	6	2	2	2	2	-	29	clb 2	2	2	2	2	2	2	2	3	2
GCA_034739635.1	GCA_034739635.1	NCBI	2021	Pingguo	China	Human	Sputum	Respiratory tract	Klebsiella pneumoniae	strong	64	314493	1341455	5604480	no	-	ST23	2	1	1	1	9	4	12	54	ybt 1; ICEKp10	2	2	2	2	2	6	40	2	2	2	2	-	29	clb 2	2	2	2	2	2	2	2	3	2
GCA_034739675.1	GCA_034739675.1	NCBI	2021	Pingguo	China	Human	Sputum	Respiratory tract	Klebsiella pneumoniae	strong	56	307140	749036	5646488	no	-	ST23	2	1	1	1	9	4	12	47-2LV	ybt 1; ICEKp10	2	2	2	2	2	6	6*	2	2*	2	2	-	26-2LV	clb 2	2	2	2*	2	2	2	2	3	2
GCA_034739695.1	GCA_034739695.1	NCBI	2021	Pingguo	China	Human	Sputum	Respiratory tract	Klebsiella pneumoniae	strong	62	289615	1057984	5573175	no	-	ST23	2	1	1	1	9	4	12	43	ybt 1; ICEKp10	2	17	2	2	2	36	6	2	2	2	2	-	29	clb 2	2	2	2	2	2	2	2	3	2
GCA_034739835.1	GCA_034739835.1	NCBI	2021	Pingguo	China	Human	Sputum	Respiratory tract	Klebsiella pneumoniae	strong	81	375133	636501	5669549	no	-	ST23	2	1	1	1	9	4	12	46-2LV	ybt 1; ICEKp10	2	2	2	2	2	36*	6*	2	2	2	2	-	29	clb 2	2	2	2	2	2	2	2	3	2
GCA_034739855.1	GCA_034739855.1	NCBI	2021	Pingguo	China	Human	Blood	Bloodstream	Klebsiella pneumoniae	strong	58	289639	686806	5597160	no	-	ST23	2	1	1	1	9	4	12	46-1LV	ybt 1; ICEKp10	2	2	2	2	2	36*	6	2	2	2	2	-	29-1LV	clb 2	2	2*	2	2	2	2	2	3	2
GCA_034740135.1	GCA_034740135.1	NCBI	2021	Pingguo	China	Human	Sputum	Respiratory tract	Klebsiella pneumoniae	strong	72	289459	1141693	5763103	no	-	ST23	2	1	1	1	9	4	12	46-1LV	ybt 1; ICEKp10	2	2	2	2	2	36	6	2	2	2*	2	-	29-1LV	clb 2	2	2	2	2	2	2	2	3	2*
GCA_034740475.1	GCA_034740475.1	NCBI	2021	Pingguo	China	Human	Sputum	Respiratory tract	Klebsiella pneumoniae	strong	77	307412	849894	5518710	no	-	ST23	2	1	1	1	9	4	12	47	ybt 1; ICEKp10	2	2	2	2	2	6	6	2	2	2	2	-	29	clb 2	2	2	2	2	2	2	2	3	2
GCA_034740535.1	GCA_034740535.1	NCBI	2021	Pingguo	China	Human	Sputum	Respiratory tract	Klebsiella pneumoniae	strong	95	283965	657153	5596749	no	-	ST23	2	1	1	1	9	4	12	47	ybt 1; ICEKp10	2	2	2	2	2	6	6	2	2	2	2	-	29-1LV	clb 2	2	2	2	2	2	2	2	3	2
GCA_034740595.1	GCA_034740595.1	NCBI	2021	Pingguo	China	Human	Sputum	Respiratory tract	Klebsiella pneumoniae	strong	52	435948	1328532	5606912	no	-	ST23	2	1	1	1	9	4	12	46	ybt 1; ICEKp10	2	2	2	2	2	36	6	2	2	2	2	-	26-2LV	clb 2	2	2	2	2	2	2	2	3	2
GCA_034740735.1	GCA_034740735.1	NCBI	2021	Pingguo	China	Human	Sputum	Respiratory tract	Klebsiella pneumoniae	strong	52	397084	1489166	5698071	no	-	ST23	2	1	1	1	9	4	12	43-1LV	ybt 1; ICEKp10	2	17	2	2*	2	36	6	2	2	2	2	-	29	clb 2	2	2	2	2	2	2	2	3	2
GCA_034740815.1	GCA_034740815.1	NCBI	2021	Pingguo	China	Human	Sputum	Respiratory tract	Klebsiella pneumoniae	strong	57	397142	1410741	5622648	no	-	ST23	2	1	1	1	9	4	12	46-1LV	ybt 1; ICEKp10	2	2	2	2	2	36	6*	2	2	2	2	-	29	clb 2	2	2	2	2	2	2	2	3	2
GCA_034740835.1	GCA_034740835.1	NCBI	2021	Pingguo	China	Human	Bronchoalveolar lavage fluid	Respiratory tract	Klebsiella pneumoniae	strong	55	397230	1749362	5596672	no	-	ST23	2	1	1	1	9	4	12	46-2LV	ybt 1; ICEKp10	111	2	2	2	2	36	6	2	2	2	2*	-	29-1LV	clb 2	2	2	2	2	2	2	2	27	2
GCA_034740935.1	GCA_034740935.1	NCBI	2021	Pingguo	China	Human	Bronchoalveolar lavage fluid	Respiratory tract	Klebsiella pneumoniae	strong	67	289459	783136	5467921	no	-	ST23	2	1	1	1	9	4	12	47-2LV	ybt 1; ICEKp10	2	2	2	2	2	6*	6*	2	2	2	2	-	29	clb 2	2	2	2	2	2	2	2	3	2
GCA_034740975.1	GCA_034740975.1	NCBI	2021	Pingguo	China	Human	Sputum	Respiratory tract	Klebsiella pneumoniae	strong	72	289459	469612	5645227	no	-	ST23	2	1	1	1	9	4	12	47-3LV	ybt 1; ICEKp10	2*	2	2	2	2	6	6*	2	2*	2	2	-	26-2LV	clb 2	2	2	2*	2	2	2	2	3	2
GCA_034741055.1	GCA_034741055.1	NCBI	2021	Pingguo	China	Human	Sputum	Respiratory tract	Klebsiella pneumoniae	strong	63	289650	713032	5506655	no	-	ST23	2	1	1	1	9	4	12	47	ybt 1; ICEKp10	2	2	2	2	2	6	6	2	2	2	2	-	29-1LV	clb 2	2	2	2	2	2	2	2	3	2
GCA_034741175.1	GCA_034741175.1	NCBI	2021	Pingguo	China	Human	Sputum	Respiratory tract	Klebsiella pneumoniae	strong	60	327294	1273348	5699314	no	-	ST23	2	1	1	1	9	4	12	43-1LV	ybt 1; ICEKp10	2	17	2	2*	2	36	6	2	2	2	2	-	29	clb 2	2	2	2	2	2	2	2	3	2
GCA_037726925.1	GCA_037726925.1	NCBI	2020	NA	Ireland	Human	Rectal swab	Skin and soft tissue	Klebsiella pneumoniae	strong	138	80470	295084	5577146	no	-	ST23	2	1	1	1	9	4	12	47	ybt 1; ICEKp10	2	2	2	2	2	6	6	2	2	2	2	-	29-3LV	clb 2	2	2*	2	2	2	2*	2*	3	2
GCA_037726965.1	GCA_037726965.1	NCBI	2020	NA	Ireland	Human	Rectal swab	Skin and soft tissue	Klebsiella pneumoniae	strong	48	327046	766572	5775540	no	-	ST23	2	1	1	1	9	4	12	47	ybt 1; ICEKp10	2	2	2	2	2	6	6	2	2	2	2	-	29	clb 2	2	2	2	2	2	2	2	3	2
GCA_036329505.1	GCA_036329505.1	NCBI	2019	NA	China	Human	Not specified clinical sample	Not specified	Klebsiella pneumoniae	strong	57	236224	705345	5602890	yes (16357)	ambiguous_bases	ST23	2	1	1	1	9	4	12	46-1LV	ybt 1; ICEKp10	2	2	2*	2	2	36	6	2	2	2	2	-	29	clb 2	2	2	2	2	2	2	2	3	2
GCA_036329525.1	GCA_036329525.1	NCBI	2019	NA	China	Human	Blood	Bloodstream	Klebsiella pneumoniae	strong	61	223033	704864	5609785	yes (17299)	ambiguous_bases	ST23	2	1	1	1	9	4	12	46-1LV	ybt 1; ICEKp10	2	2	2	2	2	36	6*	2	2	2	2	-	29	clb 2	2	2	2	2	2	2	2	3	2
GCA_036329565.1	GCA_036329565.1	NCBI	2019	NA	China	Human	Blood	Bloodstream	Klebsiella pneumoniae	strong	64	211661	483816	5650989	yes (15293)	ambiguous_bases	ST23	2	1	1	1	9	4	12	46	ybt 1; ICEKp10	2	2	2	2	2	36	6	2	2	2	2	-	29	clb 2	2	2	2	2	2	2	2	3	2
GCA_036329705.1	GCA_036329705.1	NCBI	2018	NA	China	Human	Not specified clinical sample	Not specified	Klebsiella pneumoniae	strong	65	219504	928838	5625847	yes (16711)	ambiguous_bases	ST23	2	1	1	1	9	4	12	46	ybt 1; ICEKp10	2	2	2	2	2	36	6	2	2	2	2	-	29	clb 2	2	2	2	2	2	2	2	3	2
GCA_036329725.1	GCA_036329725.1	NCBI	2018	NA	China	Human	Blood	Bloodstream	Klebsiella pneumoniae	strong	64	209884	703442	5655631	yes (16821)	ambiguous_bases	ST23	2	1	1	1	9	4	12	46	ybt 1; ICEKp10	2	2	2	2	2	36	6	2	2	2	2	-	29	clb 2	2	2	2	2	2	2	2	3	2
GCA_036329745.1	GCA_036329745.1	NCBI	2018	NA	China	Human	Blood	Bloodstream	Klebsiella pneumoniae	strong	62	233280	704675	5477557	yes (11729)	ambiguous_bases	ST23	2	1	1	1	9	4	12	46	ybt 1; ICEKp10	2	2	2	2	2	36	6	2	2	2	2	-	29-2LV	clb 2	2	2	2	2	2	2	2*	3	2
GCA_037726975.1	GCA_037726975.1	NCBI	2020	NA	Ireland	Human	Rectal swab	Skin and soft tissue	Klebsiella pneumoniae	strong	82	407691	1075954	5750175	no	-	ST23	2	1	1	1	9	4	12	47	ybt 1; ICEKp10	2	2	2	2	2	6	6	2	2	2	2	-	29-3LV	clb 2	2	2*	2	2	2	2*	2*	3	2
GCA_036542365.1	GCA_036542365.1	NCBI	2019	Zhejiang	China	environment	Environment	Environment	Klebsiella pneumoniae	strong	2	5505875	5505875	5734063	no	-	ST23	2	1	1	1	9	4	12	46-2LV	ybt 1; ICEKp10	2	2	107	2	2	36	6	2	2	2	2*	-	29-2LV	clb 2	2	2	2	2	2*	2	2	15	2
GCA_036542625.1	GCA_036542625.1	NCBI	2021	Moscow	Russia	Human	Sputum	Respiratory tract	Klebsiella pneumoniae	strong	65	481120	689332	5612565	no	-	ST23	2	1	1	1	9	4	12	46	ybt 1; ICEKp10	2	2	2	2	2	36	6	2	2	2	2	-	29	clb 2	2	2	2	2	2	2	2	3	2
GCA_036549095.1	GCA_036549095.1	NCBI	2019	Zhejiang	China	Human	Sputum	Respiratory tract	Klebsiella pneumoniae	strong	2	5505609	5505609	5733799	no	-	ST23	2	1	1	1	9	4	12	46-2LV	ybt 1; ICEKp10	2	2	107	2	2	36	6	2	2	2	2*	-	29-2LV	clb 2	2	2	2	2	2*	2	2	15	2
GCA_036549135.1	GCA_036549135.1	NCBI	2019	Yinchuan	China	Human	Sputum	Respiratory tract	Klebsiella pneumoniae	strong	2	5505195	5505195	5736007	no	-	ST23	2	1	1	1	9	4	12	46	ybt 1; ICEKp10	2	2	2	2	2	36	6	2	2	2	2	-	29	clb 2	2	2	2	2	2	2	2	3	2
GCA_036707055.1	GCA_036707055.1	NCBI	2017	NA	China	Human	Not specified clinical sample	Not specified	Klebsiella pneumoniae	strong	56	236224	704670	5620880	yes (16786)	ambiguous_bases	ST23	2	1	1	1	9	4	12	46	ybt 1; ICEKp10	2	2	2	2	2	36	6	2	2	2	2	-	29	clb 2	2	2	2	2	2	2	2	3	2
GCA_036707075.1	GCA_036707075.1	NCBI	2017	NA	China	Human	Blood	Bloodstream	Klebsiella pneumoniae	strong	81	186098	541065	5664259	yes (17451)	ambiguous_bases	ST23	2	1	1	1	9	4	12	47-1LV	ybt 1; ICEKp10	2	2	2	2	2	6	6	2	2	2	2*	-	29	clb 2	2	2	2	2	2	2	2	3	2
GCA_036991485.1	GCA_036991485.1	NCBI	2016	NA	Hong Kong	Human	Blood	Bloodstream	Klebsiella pneumoniae	strong	37	272383	740765	5587373	yes (600)	ambiguous_bases	ST23	2	1	1	1	9	4	12	46-2LV	ybt 1; ICEKp10	2	2	2*	2	2	36*	6	2	2	2	2	-	29-1LV	clb 2	2	2	2	2	2	2	2	3	2
GCA_036991825.1	GCA_036991825.1	NCBI	2017	NA	Hong Kong	Human	Blood	Bloodstream	Klebsiella pneumoniae	strong	56	291994	1122115	5727811	yes (600)	ambiguous_bases	ST23	2	1	1	1	9	4	12	46-2LV	ybt 1; ICEKp10	2	2	2	2	2	36	6*	2	2	2	149	-	29	clb 2	2	2	2	2	2	2	2	3	2
GCA_036991965.1	GCA_036991965.1	NCBI	2014	NA	Hong Kong	Human	Blood	Bloodstream	Klebsiella pneumoniae	strong	49	272643	512868	5523569	yes (800)	ambiguous_bases	ST23	2	1	1	1	9	4	12	46	ybt 1; ICEKp10	2	2	2	2	2	36	6	2	2	2	2	-	29	clb 2	2	2	2	2	2	2	2	3	2
GCA_036992665.1	GCA_036992665.1	NCBI	2017	NA	Hong Kong	Human	Blood	Bloodstream	Klebsiella pneumoniae	strong	159	289368	858645	5819167	yes (1140)	ambiguous_bases	ST23	2	1	1	1	9	4	12	46	ybt 1; ICEKp10	2	2	2	2	2	36	6	2	2	2	2	-	29-2LV	clb 2	2	2	2	2	2	2	2	3	2
GCA_036993785.1	GCA_036993785.1	NCBI	2015	NA	Hong Kong	Human	Blood	Bloodstream	Klebsiella pneumoniae	strong	44	302823	1166909	5606132	yes (1200)	ambiguous_bases	ST23	2	1	1	1	9	4	12	46-1LV	ybt 1; ICEKp10	2	2	2	2	2	36	6	2	2	2	131	-	26-1LV	clb 2	2	2	2	2	2	2	2	3	2
GCA_036993805.1	GCA_036993805.1	NCBI	2015	NA	Hong Kong	Human	Blood	Bloodstream	Klebsiella pneumoniae	strong	42	326861	1838009	5633523	yes (1300)	ambiguous_bases	ST23	2	1	1	1	9	4	12	46-2LV	ybt 1; ICEKp10	111	2	2	2	2	36*	6	2	2	2	2	-	29	clb 2	2	2	2	2	2	2	2	3	2
GCA_036994045.1	GCA_036994045.1	NCBI	2012	NA	Hong Kong	Human	Blood	Bloodstream	Klebsiella pneumoniae	strong	58	252781	474694	5617358	yes (1100)	ambiguous_bases	ST23	2	1	1	1	9	4	12	47	ybt 1; ICEKp10	2	2	2	2	2	6	6	2	2	2	2	-	29-2LV	clb 2	2	2	2	2	2	2*	2	3	2
GCA_036994105.1	GCA_036994105.1	NCBI	2012	NA	Hong Kong	Human	Blood	Bloodstream	Klebsiella pneumoniae	strong	47	289366	1345499	5495871	yes (1200)	ambiguous_bases	ST23	2	1	1	1	9	4	12	54	ybt 1; ICEKp10	2	2	2	2	2	6	40	2	2	2	2	-	29	clb 2	2	2	2	2	2	2	2	3	2
GCA_036994205.1	GCA_036994205.1	NCBI	2010	NA	Hong Kong	Human	Blood	Bloodstream	Klebsiella pneumoniae	strong	46	341252	964480	5647378	yes (1200)	ambiguous_bases	ST23	2	1	1	1	9	4	12	46	ybt 1; ICEKp10	2	2	2	2	2	36	6	2	2	2	2	-	29-1LV	clb 2	2	2*	2	2	2	2	2	3	2
GCA_036994245.1	GCA_036994245.1	NCBI	2010	NA	Hong Kong	Human	Blood	Bloodstream	Klebsiella pneumoniae	strong	259	326873	1412768	5899496	yes (1270)	ambiguous_bases	ST23	2	1	1	1	9	4	12	46-1LV	ybt 1; ICEKp10	2	2	2	2	2	36*	6	2	2	2	2	-	29-1LV	clb 2 (truncated)	2*-0%	2	2	2	2	2	2	3	2
GCA_036994285.1	GCA_036994285.1	NCBI	2009	NA	Hong Kong	Human	Blood	Bloodstream	Klebsiella pneumoniae	strong	45	326861	1363349	5563782	yes (1100)	ambiguous_bases	ST23	2	1	1	1	9	4	12	54	ybt 1; ICEKp10	2	2	2	2	2	6	40	2	2	2	2	-	29	clb 2	2	2	2	2	2	2	2	3	2
GCA_036994405.1	GCA_036994405.1	NCBI	2015	NA	Hong Kong	Human	Blood	Bloodstream	Klebsiella pneumoniae	strong	46	289361	1279947	5487420	yes (1200)	ambiguous_bases	ST23	2	1	1	1	9	4	12	47-2LV	ybt 1; ICEKp10	2	2	2*	2	2	6*	6	2	2	2	2	-	29	clb 2	2	2	2	2	2	2	2	3	2
GCA_036994425.1	GCA_036994425.1	NCBI	2015	NA	Hong Kong	Human	Blood	Bloodstream	Klebsiella pneumoniae	strong	2	5414642	5414642	5557723	no	-	ST23	2	1	1	1	9	4	12	46-2LV	ybt 1; ICEKp10	2*	2	2	2	2	36	6*	2	2	2	2	-	29	clb 2	2	2	2	2	2	2	2	3	2
GCA_036994885.1	GCA_036994885.1	NCBI	2016	NA	Hong Kong	Human	Blood	Bloodstream	Klebsiella pneumoniae	strong	56	326780	1288206	5646235	yes (900)	ambiguous_bases	ST23	2	1	1	1	9	4	12	47-1LV	ybt 1; ICEKp10	2	2	2	2	2	6	6	2	2	2	2*	-	29	clb 2	2	2	2	2	2	2	2	3	2
GCA_036995585.1	GCA_036995585.1	NCBI	2017	NA	Hong Kong	Human	Blood	Bloodstream	Klebsiella pneumoniae	strong	449	230647	486583	6051594	yes (1010)	ambiguous_bases	ST23	2	1	1	1	9	4	12	53-1LV	ybt 1; ICEKp10	2	2	167	2	2	6	124	2	2	2	2	-	29	clb 2	2	2	2	2	2	2	2	3	2
GCA_036995645.1	GCA_036995645.1	NCBI	2015	NA	Hong Kong	Human	Blood	Bloodstream	Klebsiella pneumoniae	strong	51	230743	622114	5546982	yes (1200)	ambiguous_bases	ST23	2	1	1	1	9	4	12	47	ybt 1; ICEKp10	2	2	2	2	2	6	6	2	2	2	2	-	29-1LV	clb 2 (truncated)	2	2*-0%	2	2	2	2	2	3	2
GCA_037005645.1	GCA_037005645.1	NCBI	2021	Beijing	China	Human	Not specified clinical sample	Not specified	Klebsiella pneumoniae	strong	30	486244	1360924	5548780	no	-	ST23	2	1	1	1	9	4	12	46-1LV	ybt 1; ICEKp10	2	2	2	70	2	36	6	2	2	2	2	-	25-2LV	clb 2	2	2*	2	2	2	2	2	3	2
GCA_037005665.1	GCA_037005665.1	NCBI	2021	Beijing	China	Human	Not specified clinical sample	Not specified	Klebsiella pneumoniae	strong	58	186392	570500	5521910	no	-	ST23	2	1	1	1	9	4	12	47	ybt 1; ICEKp10	2	2	2	2	2	6	6	2	2	2	2	-	29	clb 2	2	2	2	2	2	2	2	3	2
GCA_037005685.1	GCA_037005685.1	NCBI	2021	Beijing	China	Human	Not specified clinical sample	Not specified	Klebsiella pneumoniae	strong	36	307882	1396370	5625493	no	-	ST23	2	1	1	1	9	4	12	46-1LV	ybt 1; ICEKp10	2	2	2	2	2	36	6*	2	2	2	2	-	29	clb 2	2	2	2	2	2	2	2	3	2
GCA_037005725.1	GCA_037005725.1	NCBI	2020	Beijing	China	Human	Not specified clinical sample	Not specified	Klebsiella pneumoniae	strong	54	274717	531521	5531602	no	-	ST23	2	1	1	1	9	4	12	54	ybt 1; ICEKp10	2	2	2	2	2	6	40	2	2	2	2	-	29	clb 2	2	2	2	2	2	2	2	3	2
GCA_037005745.1	GCA_037005745.1	NCBI	2021	Beijing	China	Human	Not specified clinical sample	Not specified	Klebsiella pneumoniae	strong	42	274718	712419	5625549	no	-	ST23	2	1	1	1	9	4	12	46	ybt 1; ICEKp10	2	2	2	2	2	36	6	2	2	2	2	-	29-1LV	clb 2 (truncated)	2	2	2	2	2	2*-36%	2	3	2
GCA_037005785.1	GCA_037005785.1	NCBI	2020	Beijing	China	Human	Not specified clinical sample	Not specified	Klebsiella pneumoniae	strong	45	272394	657419	5567131	no	-	ST23	2	1	1	1	9	4	12	47-1LV	ybt 1; ICEKp10	2	2	2	2	2	6	466	2	2	2	2	-	29	clb 2	2	2	2	2	2	2	2	3	2
GCA_037052465.1	GCA_037052465.1	NCBI	2016	NA	Jordan	Human	Respiratory specimen	Respiratory tract	Klebsiella pneumoniae	strong	182	100103	327775	5808587	no	-	ST23	2	1	1	1	9	4	12	53-1LV	ybt 1; ICEKp10	2	2	2	2	2	6	124*	2	2	2	2	-	29	clb 2	2	2	2	2	2	2	2	3	2
GCA_037053585.1	GCA_037053585.1	NCBI	2014	Beijing	China	Human	Blood	Bloodstream	Klebsiella pneumoniae	strong	87	185935	442399	5433977	yes (1593)	ambiguous_bases	ST23	2	1	1	1	9	4	12	46-1LV	ybt 1; ICEKp10	2	2	2	2	2	36	6	2	2	2	131	-	14-8LV	clb 2 (incomplete) (truncated)	2	2*	-	-	-	-	-	3*-0%	2
GCA_037132555.1	GCA_037132555.1	NCBI	2008	Zhejiang	China	Human	Sputum	Respiratory tract	Klebsiella pneumoniae	strong	797	203595	779493	6305978	yes (1690)	ambiguous_bases	ST23	2	1	1	1	9	4	12	46	ybt 1; ICEKp10	2	2	2	2	2	36	6	2	2	2	2	-	29	clb 2	2	2	2	2	2	2	2	3	2
GCA_037132615.1	GCA_037132615.1	NCBI	2009	Zhejiang	China	Human	Sputum	Respiratory tract	Klebsiella pneumoniae	strong	980	203570	328628	6618198	yes (1340)	total_size,ambiguous_bases	ST23	2	1	1	1	9	4	12	46-1LV	ybt 1; ICEKp10	2	2	2	2	2	36	6*	2	2	2	2	-	29-1LV	clb 2	2	2	2*	2	2	2	2	3	2
GCA_037132755.1	GCA_037132755.1	NCBI	2008	Zhejiang	China	Human	Blood	Bloodstream	Klebsiella pneumoniae	strong	589	203695	487653	5747434	yes (1320)	ambiguous_bases	ST23	2	1	1	1	9	4	12	46-1LV	ybt 1; ICEKp10	2	2	2	2	2	36	6	2*	2	2	2	-	29-1LV	clb 2	2	2	2	2	2	2	2	3*	2
GCA_037137335.1	GCA_037137335.1	NCBI	2008	Zhejiang	China	Human	Sputum	Respiratory tract	Klebsiella pneumoniae	strong	1292	194945	461483	6475303	yes (1474)	ambiguous_bases	ST23	2	1	1	1	9	4	12	46	ybt 1; ICEKp10	2	2	2	2	2	36	6	2	2	2	2	-	29	clb 2	2	2	2	2	2	2	2	3	2
GCA_037384405.1	GCA_037384405.1	NCBI	2015	NA	USA	Human	Not specified clinical sample	Not specified	Klebsiella pneumoniae	strong	64	292812	1016688	5734135	no	-	ST23	2	1	1	1	9	4	12	46-1LV	ybt 1; ICEKp10	2	2	2*	2	2	36	6	2	2	2	2	-	29-1LV	clb 2	2	2*	2	2	2	2	2	3	2
GCA_037727065.1	GCA_037727065.1	NCBI	2023	NA	Ireland	Human	Rectal swab	Skin and soft tissue	Klebsiella pneumoniae	strong	58	312274	1076524	5616709	no	-	ST23	2	1	1	1	9	4	12	47-1LV	ybt 1; ICEKp10	2*	2	2	2	2	6	6	2	2	2	2	-	29-3LV	clb 2	2	2*	2	2	2	2*	2*	3	2
GCA_037727145.1	GCA_037727145.1	NCBI	2022	NA	Ireland	Human	Rectal swab	Skin and soft tissue	Klebsiella pneumoniae	strong	50	327040	1341924	5616624	no	-	ST23	2	1	1	1	9	4	12	47-1LV	ybt 1; ICEKp10	2*	2	2	2	2	6	6	2	2	2	2	-	29-3LV	clb 2	2	2*	2	2	2	2*	2*	3	2
GCA_037727185.1	GCA_037727185.1	NCBI	2022	NA	Ireland	Human	Rectal swab	Skin and soft tissue	Klebsiella pneumoniae	strong	71	314470	863867	5697060	no	-	ST23	2	1	1	1	9	4	12	47	ybt 1; ICEKp10	2	2	2	2	2	6	6	2	2	2	2	-	29	clb 2	2	2	2	2	2	2	2	3	2
GCA_037727245.1	GCA_037727245.1	NCBI	2020	NA	Ireland	Human	Rectal swab	Skin and soft tissue	Klebsiella pneumoniae	strong	47	327044	766572	5774816	no	-	ST23	2	1	1	1	9	4	12	47-1LV	ybt 1; ICEKp10	2	2	2*	2	2	6	6	2	2	2	2	-	29	clb 2	2	2	2	2	2	2	2	3	2
GCA_037727275.1	GCA_037727275.1	NCBI	2020	NA	Ireland	Human	Rectal swab	Skin and soft tissue	Klebsiella pneumoniae	strong	54	348206	1076573	5624926	no	-	ST23	2	1	1	1	9	4	12	47-1LV	ybt 1; ICEKp10	2	2	2	2	2	6	6*	2	2	2	2	-	29-3LV	clb 2	2	2*	2	2	2	2*	2*	3	2
GCA_037722775.1	GCA_037722775.1	NCBI	2020	NA	Ireland	Human	Blood	Bloodstream	Klebsiella pneumoniae	strong	68	289156	748931	5707003	no	-	ST23	2	1	1	1	9	4	12	47-1LV	ybt 1; ICEKp10	2	2	2	2	2	6	6*	2	2	2	2	-	29-3LV	clb 2	2	2*	2	2	2	2*	2*	3	2
GCA_037722825.1	GCA_037722825.1	NCBI	2020	NA	Ireland	Human	Blood	Bloodstream	Klebsiella pneumoniae	strong	57	284206	1076573	5623457	no	-	ST23	2	1	1	1	9	4	12	47-1LV	ybt 1; ICEKp10	2	2	2	2	2	6	6*	2	2	2	2	-	29-3LV	clb 2	2	2*	2	2	2	2*	2*	3	2
GCA_037727315.1	GCA_037727315.1	NCBI	2020	NA	Ireland	Human	Rectal swab	Skin and soft tissue	Klebsiella pneumoniae	strong	66	314471	766572	5772249	no	-	ST23	2	1	1	1	9	4	12	47	ybt 1; ICEKp10	2	2	2	2	2	6	6	2	2	2	2	-	29	clb 2	2	2	2	2	2	2	2	3	2
GCA_037727375.1	GCA_037727375.1	NCBI	2020	NA	Ireland	Human	Rectal swab	Skin and soft tissue	Klebsiella pneumoniae	strong	88	284206	1076320	5747468	no	-	ST23	2	1	1	1	9	4	12	47	ybt 1; ICEKp10	2	2	2	2	2	6	6	2	2	2	2	-	29-3LV	clb 2 (truncated)	2	2*-0%	2	2	2	2*	2*	3	2
GCA_037727485.1	GCA_037727485.1	NCBI	2022	NA	Ireland	Human	Rectal swab	Skin and soft tissue	Klebsiella pneumoniae	strong	60	417895	1076348	5618196	no	-	ST23	2	1	1	1	9	4	12	47-1LV	ybt 1; ICEKp10	2	2	2	2	2	6	6*	2	2	2	2	-	29-3LV	clb 2	2	2*	2	2	2	2*	2*	3	2
GCA_037727555.1	GCA_037727555.1	NCBI	2022	NA	Ireland	Human	Rectal swab	Skin and soft tissue	Klebsiella pneumoniae	strong	91	262841	770431	5749402	no	-	ST23	2	1	1	1	9	4	12	47	ybt 1; ICEKp10	2	2	2	2	2	6	6	2	2	2	2	-	29-3LV	clb 2	2	2*	2	2	2	2*	2*	3	2
GCA_037727575.1	GCA_037727575.1	NCBI	2022	NA	Ireland	Human	Rectal swab	Skin and soft tissue	Klebsiella pneumoniae	strong	62	327040	1076320	5823349	no	-	ST23	2	1	1	1	9	4	12	47	ybt 1; ICEKp10	2	2	2	2	2	6	6	2	2	2	2	-	29-3LV	clb 2	2	2*	2	2	2	2*	2*	3	2
GCA_037727615.1	GCA_037727615.1	NCBI	2023	NA	Ireland	Human	Rectal swab	Skin and soft tissue	Klebsiella pneumoniae	strong	56	327040	1004115	5655982	no	-	ST23	2	1	1	1	9	4	12	47-1LV	ybt 1; ICEKp10	2	2	2	2	2	6*	6	2	2	2	2	-	24-3LV	clb 2 (truncated)	2	18*-51%	2	2	2	2*	2*	3	2
GCA_037727655.1	GCA_037727655.1	NCBI	2022	NA	Ireland	Human	Rectal swab	Skin and soft tissue	Klebsiella pneumoniae	strong	81	306848	1076524	5819733	no	-	ST23	2	1	1	1	9	4	12	47	ybt 1; ICEKp10	2	2	2	2	2	6	6	2	2	2	2	-	29-3LV	clb 2	2	2*	2	2	2	2*	2*	3	2
GCA_037727675.1	GCA_037727675.1	NCBI	2023	NA	Ireland	Human	Rectal swab	Skin and soft tissue	Klebsiella pneumoniae	strong	59	327040	748925	5688241	no	-	ST23	2	1	1	1	9	4	12	47	ybt 1; ICEKp10	2	2	2	2	2	6	6	2	2	2	2	-	29-3LV	clb 2	2	2*	2	2	2	2*	2*	3	2
GCA_037727895.1	GCA_037727895.1	NCBI	2023	NA	Ireland	Human	Rectal swab	Skin and soft tissue	Klebsiella pneumoniae	strong	67	353573	787365	5704972	no	-	ST23	2	1	1	1	9	4	12	47	ybt 1; ICEKp10	2	2	2	2	2	6	6	2	2	2	2	-	29	clb 2	2	2	2	2	2	2	2	3	2
GCA_037727925.1	GCA_037727925.1	NCBI	2023	NA	Ireland	Human	Rectal swab	Skin and soft tissue	Klebsiella pneumoniae	strong	52	312262	1076518	5616691	no	-	ST23	2	1	1	1	9	4	12	47-1LV	ybt 1; ICEKp10	2*	2	2	2	2	6	6	2	2	2	2	-	29-4LV	clb 2	2	2*	2	2	2	2*	2*	3	2
GCA_037727985.1	GCA_037727985.1	NCBI	2023	NA	Ireland	Human	Rectal swab	Skin and soft tissue	Klebsiella pneumoniae	strong	93	233194	927819	5766034	no	-	ST23	2	1	1	1	9	4	12	47	ybt 1; ICEKp10	2	2	2	2	2	6	6	2	2	2	2	-	29-1LV	clb 2 (truncated)	2*-39%	2	2	2	2	2	2	3	2
GCA_037728025.1	GCA_037728025.1	NCBI	2023	NA	Ireland	Human	Rectal swab	Skin and soft tissue	Klebsiella pneumoniae	strong	47	417979	1076158	5616918	no	-	ST23	2	1	1	1	9	4	12	47	ybt 1; ICEKp10	2	2	2	2	2	6	6	2	2	2	2	-	29-3LV	clb 2	2	2*	2	2	2	2*	2*	3	2
GCA_037728125.1	GCA_037728125.1	NCBI	2023	NA	Ireland	Human	Rectal swab	Skin and soft tissue	Klebsiella pneumoniae	strong	57	312274	1076158	5615004	no	-	ST23	2	1	1	1	9	4	12	47-1LV	ybt 1; ICEKp10	2	2	2	2	2	6	6*	2	2	2	2	-	29-3LV	clb 2	2	2*	2	2	2	2*	2*	3	2
HBXY21KP034	Pasteur	73926	2020	Xiangyang	China	Human	Secret	Skin and soft tissue	Klebsiella pneumoniae	strong	54	326929	1304001	5674481	no	-	ST23	2	1	1	1	9	4	12	46-1LV	ybt 1; ICEKp10	2	2	2	2	2	36*	6	2	2	2	2	-	29	clb 2	2	2	2	2	2	2	2	3	2
GCA_040690255.1	GCA_040690255.1	NCBI	2021	Wenzhou	China	Human	Secret	Skin and soft tissue	Klebsiella pneumoniae	strong	99	314611	909910	5809554	no	-	ST23	2	1	1	1	9	4	12	46	ybt 1; ICEKp10	2	2	2	2	2	36	6	2	2	2	2	-	29	clb 2	2	2	2	2	2	2	2	3	2
GCA_037723725.1	GCA_037723725.1	NCBI	2019	NA	Ireland	Human	Blood	Bloodstream	Klebsiella pneumoniae	strong	64	348207	1076369	5773139	no	-	ST23	2	1	1	1	9	4	12	47-1LV	ybt 1; ICEKp10	2	2	2	2	2	6	6*	2	2	2	2	-	29-3LV	clb 2	2	2*	2	2	2	2*	2*	3	2
GCA_050720835.1	GCA_050720835.1	NCBI	2019	Qingdao	China	Human	Secret	Skin and soft tissue	Klebsiella pneumoniae	strong	146	194128	369871	5597809	no	-	ST23	2	1	1	1	9	4	12	46	ybt 1; ICEKp10	2	2	2	2	2	36	6	2	2	2	2	-	29-1LV	clb 2	2	2*	2	2	2	2	2	3	2
GCA_037725285.1	GCA_037725285.1	NCBI	2023	NA	Ireland	Human	Blood	Bloodstream	Klebsiella pneumoniae	strong	59	327040	1076585	5765980	no	-	ST23	2	1	1	1	9	4	12	47	ybt 1; ICEKp10	2	2	2	2	2	6	6	2	2	2	2	-	29-3LV	clb 2	2	2*	2	2	2	2*	2*	3	2
GCA_037725425.1	GCA_037725425.1	NCBI	2023	NA	Ireland	Human	Blood	Bloodstream	Klebsiella pneumoniae	strong	58	313920	1070591	5629401	no	-	ST23	2	1	1	1	9	4	12	53	ybt 1; ICEKp10	2	2	2	2	2	6	124	2	2	2	2	-	29	clb 2	2	2	2	2	2	2	2	3	2
GCA_037725465.1	GCA_037725465.1	NCBI	2022	NA	Ireland	Human	Blood	Bloodstream	Klebsiella pneumoniae	strong	59	342992	895713	5597671	no	-	ST23	2	1	1	1	9	4	12	47	ybt 1; ICEKp10	2	2	2	2	2	6	6	2	2	2	2	-	29	clb 2	2	2	2	2	2	2	2	3	2
F18R_1Kp19	Pasteur	15614	2019	Obolensk	Russia	Human	Stool	Stool	Klebsiella pneumoniae	strong	85	273411	622891	5561886	no	-	ST23	2	1	1	1	9	4	12	47	ybt 1; ICEKp10	2	2	2	2	2	6	6	2	2	2	2	-	29	clb 2	2	2	2	2	2	2	2	3	2
F19R_1RKp19	Pasteur	15615	2019	Obolensk	Russia	Human	Stool	Stool	Klebsiella pneumoniae	strong	83	208822	632927	5562298	no	-	ST23	2	1	1	1	9	4	12	47	ybt 1; ICEKp10	2	2	2	2	2	6	6	2	2	2	2	-	29	clb 2	2	2	2	2	2	2	2	3	2
Z27Kp19	Pasteur	15617	2019	Obolensk	Russia	Human	Stool	Stool	Klebsiella pneumoniae	strong	97	203441	604207	5554049	no	-	ST23	2	1	1	1	9	4	12	47	ybt 1; ICEKp10	2	2	2	2	2	6	6	2	2	2	2	-	29	clb 2	2	2	2	2	2	2	2	3	2
SRR12678421	Pasteur	31222	2016	Unknown	China	Human	Stool	Stool	Klebsiella pneumoniae	strong	193	99375	306817	5736807	yes (1194)	ambiguous_bases	ST23	2	1	1	1	9	4	12	46-1LV	ybt 1; ICEKp10	2	2	2	2	2	36	6	2	2	2*	2	-	29-1LV	clb 2	2	2	2	2	2	2	2	3	2
SRR12102923	Pasteur	33337	2017	Kazan	Russia	Human	Stool	Stool	Klebsiella pneumoniae	strong	80	308374	799008	5862678	yes (294)	ambiguous_bases	ST23	2	1	1	1	9	4	12	46-1LV	ybt 1; ICEKp10	2	2	2	2	2	36	6*	2	2	2	2	-	29	clb 2	2	2	2	2	2	2	2	3	2
SRR12102921	Pasteur	33406	2017	Kazan	Russia	Human	Stool	Stool	Klebsiella pneumoniae	strong	52	418754	1332180	5627475	yes (492)	ambiguous_bases	ST23	2	1	1	1	9	4	12	47-1LV	ybt 1; ICEKp10	2	2	2	2	2	6	6*	2	2	2	2	-	29-1LV	clb 2	2	2	2	2	2	2	2	3	2
SRR12102922	Pasteur	33431	2017	Kazan	Russia	Human	Stool	Stool	Klebsiella pneumoniae	strong	78	314555	799312	5868019	yes (396)	ambiguous_bases	ST23	2	1	1	1	9	4	12	46-1LV	ybt 1; ICEKp10	2	2	2	2	2	36	6*	2	2	2	2	-	29	clb 2	2	2	2	2	2	2	2	3	2
SRR12233466	Pasteur	33596	2017	Kazan	Russia	Human	Stool	Stool	Klebsiella pneumoniae	strong	70	307240	775829	5866262	yes (499)	ambiguous_bases	ST23	2	1	1	1	9	4	12	46-1LV	ybt 1; ICEKp10	2	2	2	2	2	36	6*	2	2	2	2	-	29	clb 2	2	2	2	2	2	2	2	3	2
GCA_037726065.1	GCA_037726065.1	NCBI	2021	NA	Ireland	Human	Blood	Bloodstream	Klebsiella pneumoniae	strong	92	306849	603985	5612279	no	-	ST23	2	1	1	1	9	4	12	54-1LV	ybt 1; ICEKp10	2	2	2	2	2	6*	40	2	2	2	2	-	29	clb 2	2	2	2	2	2	2	2	3	2
SRR13638373	Pasteur	34843	2019	Moscow	Russia	Human	Stool	Stool	Klebsiella pneumoniae	strong	92	195100	441489	5578825	yes (600)	ambiguous_bases	ST23	2	1	1	1	9	4	12	47	ybt 1; ICEKp10	2	2	2	2	2	6	6	2	2	2	2	-	29	clb 2	2	2	2	2	2	2	2	3	2
SRR13673917	Pasteur	34844	2019	Moscow	Russia	Human	Stool	Stool	Klebsiella pneumoniae	strong	81	201493	633053	5580648	yes (399)	ambiguous_bases	ST23	2	1	1	1	9	4	12	47	ybt 1; ICEKp10	2	2	2	2	2	6	6	2	2	2	2	-	29	clb 2	2	2	2	2	2	2	2	3	2
GCA_037726205.1	GCA_037726205.1	NCBI	2022	NA	Ireland	Human	Blood	Bloodstream	Klebsiella pneumoniae	strong	50	417895	1076524	5758415	no	-	ST23	2	1	1	1	9	4	12	47	ybt 1; ICEKp10	2	2	2	2	2	6	6	2	2	2	2	-	29-3LV	clb 2	2	2*	2	2	2	2*	2*	3	2
SRR5713909	Pasteur	42707	2003	South Ural	Russia	Human	Stool	Stool	Klebsiella pneumoniae	strong	177	91794	253285	5563424	yes (498)	ambiguous_bases	ST23	2	1	1	1	9	4	12	47	ybt 1; ICEKp10	2	2	2	2	2	6	6	2	2	2	2	-	29-1LV	clb 2	2	2	2	2	2	2	2	3	2
GCA_002114225.1	GCA_002114225.1	NCBI	2003	South Ural	Russia	Human	Stool	Stool	Klebsiella pneumoniae	strong	211	91794	253313	5584615	yes (407)	ambiguous_bases	ST23	2	1	1	1	9	4	12	45-1LV	ybt 1; ICEKp10	2	2	2	2	2	362	6	2	2	2	2	-	29	clb 2	2	2	2	2	2	2	2	3	2
GCA_002210445.1	GCA_002210445.1	NCBI	2016	London	United Kingdom	Human	Stool	Stool	Klebsiella pneumoniae	strong	44	455982	791986	5691415	no	-	ST23	2	1	1	1	9	4	12	47	ybt 1; ICEKp10	2	2	2	2	2	6	6	2	2	2	2	-	29	clb 2	2	2	2	2	2	2	2	3	2
GCA_003437255.1	GCA_003437255.1	NCBI	2013	Shenzhen	China	Human	Stool	Stool	Klebsiella pneumoniae	strong	69	262798	667123	5691496	yes (592)	ambiguous_bases	ST23	2	1	1	1	9	4	12	46	ybt 1; ICEKp10	2	2	2	2	2	36	6	2	2	2	2	-	29	clb 2	2	2	2	2	2	2	2	3	2
GCA_007955185.1	GCA_007955185.1	NCBI	2017	Kazan	Russia	Human	Stool	Stool	Klebsiella pneumoniae	strong	118	307112	799226	6117512	no	-	ST23	2	1	1	1	9	4	12	46-1LV	ybt 1; ICEKp10	2	2	2	2	2	36	6*	2	2	2	2	-	29	clb 2	2	2	2	2	2	2	2	3	2
GCA_007955215.1	GCA_007955215.1	NCBI	2017	Kazan	Russia	Human	Stool	Stool	Klebsiella pneumoniae	strong	129	307112	771547	6137082	no	-	ST23	2	1	1	1	9	4	12	46-1LV	ybt 1; ICEKp10	2	2	2	2	2	36	6*	2	2	2	2	-	29	clb 2	2	2	2	2	2	2	2	3	2
GCA_037726505.1	GCA_037726505.1	NCBI	2021	NA	Ireland	Human	Blood	Bloodstream	Klebsiella pneumoniae	strong	72	306849	892493	5592220	no	-	ST23	2	1	1	1	9	4	12	53	ybt 1; ICEKp10	2	2	2	2	2	6	124	2	2	2	2	-	29	clb 2	2	2	2	2	2	2	2	3	2
GCA_007955245.1	GCA_007955245.1	NCBI	2017	Kazan	Russia	Human	Stool	Stool	Klebsiella pneumoniae	strong	124	307112	799268	6077284	no	-	ST23	2	1	1	1	9	4	12	46-1LV	ybt 1; ICEKp10	2	2	2	2	2	36	6*	2	2	2	2	-	29	clb 2	2	2	2	2	2	2	2	3	2
GCA_007955285.1	GCA_007955285.1	NCBI	2017	Kazan	Russia	Human	Stool	Stool	Klebsiella pneumoniae	strong	123	307112	770102	6107494	no	-	ST23	2	1	1	1	9	4	12	46-1LV	ybt 1; ICEKp10	2	2	2	2	2	36	6*	2	2	2	2	-	29	clb 2	2	2	2	2	2	2	2	3	2
GCA_037726605.1	GCA_037726605.1	NCBI	2022	NA	Ireland	Human	Blood	Bloodstream	Klebsiella pneumoniae	strong	57	312274	1076157	5615259	no	-	ST23	2	1	1	1	9	4	12	47-1LV	ybt 1; ICEKp10	2	2	2	2	2	6	6*	2	2	2	2	-	29-3LV	clb 2	2	2*	2	2	2	2*	2*	3	2
GCA_007955345.1	GCA_007955345.1	NCBI	2017	Kazan	Russia	Human	Stool	Stool	Klebsiella pneumoniae	strong	83	322041	1334922	5832928	no	-	ST23	2	1	1	1	9	4	12	47-1LV	ybt 1; ICEKp10	2	2	2	2	2	6	6*	2	2	2	2	-	29-1LV	clb 2	2	2	2	2	2	2	2	3	2
GCA_009909305.1	GCA_009909305.1	NCBI	2017	Seoul	South Korea	Human	Stool	Stool	Klebsiella pneumoniae	strong	2	5382236	5382236	5611260	no	-	ST23	2	1	1	1	9	4	12	47	ybt 1; ICEKp10	2	2	2	2	2	6	6	2	2	2	2	-	29	clb 2	2	2	2	2	2	2	2	3	2
GCA_011366155.1	GCA_011366155.1	NCBI	2017	Wenzhou	China	Human	Stool	Stool	Klebsiella pneumoniae	strong	62	314474	848438	5631627	no	-	ST23	2	1	1	1	9	4	12	54	ybt 1; ICEKp10	2	2	2	2	2	6	40	2	2	2	2	-	29	clb 2	2	2	2	2	2	2	2	3	2
GCA_015284665.1	GCA_015284665.1	NCBI	2019	Tangshan	China	Human	Stool	Stool	Klebsiella pneumoniae	strong	2	5467009	5467009	5694758	no	-	ST23	2	1	1	1	9	4	12	46	ybt 1; ICEKp10	2	2	2	2	2	36	6	2	2	2	2	-	29-2LV	clb 2	2*	2*	2	2	2	2	2	3	2
GCA_015286445.1	GCA_015286445.1	NCBI	2019	Tangshan	China	Human	Stool	Stool	Klebsiella pneumoniae	strong	2	5419625	5419625	5634469	no	-	ST23	2	1	1	1	9	4	12	54	ybt 1; ICEKp10	2	2	2	2	2	6	40	2	2	2	2	-	29	clb 2	2	2	2	2	2	2	2	3	2
GCA_037726865.1	GCA_037726865.1	NCBI	2021	NA	Ireland	Human	Blood	Bloodstream	Klebsiella pneumoniae	strong	74	417894	1076524	5858437	no	-	ST23	2	1	1	1	9	4	12	47	ybt 1; ICEKp10	2	2	2	2	2	6	6	2	2	2	2	-	29-3LV	clb 2	2	2*	2	2	2	2*	2*	3	2
GCA_037726905.1	GCA_037726905.1	NCBI	2020	NA	Ireland	Human	Blood	Bloodstream	Klebsiella pneumoniae	strong	52	417895	1075611	5626366	no	-	ST23	2	1	1	1	9	4	12	47	ybt 1; ICEKp10	2	2	2	2	2	6	6	2	2	2	2	-	29-3LV	clb 2	2	2*	2	2	2	2*	2*	3	2
GCA_016916595.1	GCA_016916595.1	NCBI	2019	Moscow	Russia	Human	Stool	Stool	Klebsiella pneumoniae	strong	74	273411	622891	5560018	no	-	ST23	2	1	1	1	9	4	12	47	ybt 1; ICEKp10	2	2	2	2	2	6	6	2	2	2	2	-	29	clb 2	2	2	2	2	2	2	2	3	2
GCA_016916655.1	GCA_016916655.1	NCBI	2019	Moscow	Russia	Human	Stool	Stool	Klebsiella pneumoniae	strong	72	208822	632927	5560734	no	-	ST23	2	1	1	1	9	4	12	47	ybt 1; ICEKp10	2	2	2	2	2	6	6	2	2	2	2	-	29	clb 2	2	2	2	2	2	2	2	3	2
GCA_022049945.1	GCA_022049945.1	NCBI	2016	NA	Hong Kong	Human	Stool	Stool	Klebsiella pneumoniae	strong	271	87371	218442	5770206	no	-	ST23	2	1	1	1	9	4	12	46-1LV	ybt 1; ICEKp10	2	2	2	2	2	36	6	2	2	2*	2	-	29-1LV	clb 2	2	2	2	2	2	2	2	3	2
GCA_024356465.1	GCA_024356465.1	NCBI	2018	NA	China	Human	Stool	Stool	Klebsiella pneumoniae	strong	44	289460	604581	5538009	no	-	ST23	2	1	1	1	9	4	12	47	ybt 1; ICEKp10	2	2	2	2	2	6	6	2	2	2	2	-	29-1LV	clb 2	2	2	2*	2	2	2	2	3	2
GCA_024356705.1	GCA_024356705.1	NCBI	2018	NA	China	Human	Stool	Stool	Klebsiella pneumoniae	strong	32	327292	604761	5676552	no	-	ST23	2	1	1	1	9	4	12	46	ybt 1; ICEKp10	2	2	2	2	2	36	6	2	2	2	2	-	29-1LV	clb 2	2	2*	2	2	2	2	2	3	2
GCA_026229745.1	GCA_026229745.1	NCBI	2017	NA	China	Human	Stool	Stool	Klebsiella pneumoniae	strong	35	289607	568749	5608451	yes (10)	ambiguous_bases	ST23	2	1	1	1	9	4	12	46-1LV	ybt 1; ICEKp10	2	2	2	2	2	36	6	2	2	2	131*	-	26-1LV	clb 2	2	2	2	2	2	2	2	3	2
GCA_026229785.1	GCA_026229785.1	NCBI	2017	NA	China	Human	Stool	Stool	Klebsiella pneumoniae	strong	48	307319	686312	5691660	no	-	ST23	2	1	1	1	9	4	12	47	ybt 1; ICEKp10	2	2	2	2	2	6	6	2	2	2	2	-	26-5LV	clb 2 (incomplete)	2	2	2	2	2	2	2	3	2
GCA_030808555.1	GCA_030808555.1	NCBI	2019	Hyogo	Japan	Human	Stool	Stool	Klebsiella pneumoniae	strong	287	41054	151501	5693669	no	-	ST23	2	1	1	1	9	4	12	57-1LV	ybt 1; ICEKp10	2	2	2	2	2	6	510	49	2	2	2	-	29	clb 2	2	2	2	2	2	2	2	3	2
GCA_030875465.1	GCA_030875465.1	NCBI	2019	Hyogo	Japan	Human	Stool	Stool	Klebsiella pneumoniae	strong	73	258127	883932	5667566	no	-	ST23	2	1	1	1	9	4	12	57-1LV	ybt 1; ICEKp10	2	2	2	2	2	6	510	49	2	2	2	-	29	clb 2	2	2	2	2	2	2	2	3	2
GCA_034726555.1	GCA_034726555.1	NCBI	2021	Pingguo	China	Human	Stool	Stool	Klebsiella pneumoniae	strong	62	314576	799852	5702309	no	-	ST23	2	1	1	1	9	4	12	46-1LV	ybt 1; ICEKp10	2	2	2	2	2	36	6*	2	2	2	2	-	29	clb 2	2	2	2	2	2	2	2	3	2
GCA_034730515.1	GCA_034730515.1	NCBI	2021	Pingguo	China	Human	Stool	Stool	Klebsiella pneumoniae	strong	59	397225	633483	5648061	no	-	ST23	2	1	1	1	9	4	12	46-1LV	ybt 1; ICEKp10	2	2	2	2	2	36	6	2	2	2	131	-	26-1LV	clb 2	2	2	2	2	2	2	2	3	2
GCA_034739155.1	GCA_034739155.1	NCBI	2021	Pingguo	China	Human	Stool	Stool	Klebsiella pneumoniae	strong	67	249985	1443701	5628896	no	-	ST23	2	1	1	1	9	4	12	43	ybt 1; ICEKp10	2	17	2	2	2	36	6	2	2	2	2	-	29	clb 2	2	2	2	2	2	2	2	3	2
GCA_034744495.1	GCA_034744495.1	NCBI	2021	Pingguo	China	Human	Stool	Stool	Klebsiella pneumoniae	strong	73	289615	1410294	5676787	no	-	ST23	2	1	1	1	9	4	12	46	ybt 1; ICEKp10	2	2	2	2	2	36	6	2	2	2	2	-	29-3LV	clb 2	2	2*	2	2	2	2	2	3*	2
GCA_034744515.1	GCA_034744515.1	NCBI	2021	Pingguo	China	Human	Stool	Stool	Klebsiella pneumoniae	strong	68	307412	1410294	5676258	no	-	ST23	2	1	1	1	9	4	12	46	ybt 1; ICEKp10	2	2	2	2	2	36	6	2	2	2	2	-	29-3LV	clb 2	2	2*	2	2	2	2	2	3*	2
GCA_037722505.1	GCA_037722505.1	NCBI	2019	NA	Ireland	Human	Stool	Stool	Klebsiella pneumoniae	strong	71	260386	762973	5623403	no	-	ST23	2	1	1	1	9	4	12	53	ybt 1; ICEKp10	2	2	2	2	2	6	124	2	2	2	2	-	29	clb 2	2	2	2	2	2	2	2	3	2
GCA_037722975.1	GCA_037722975.1	NCBI	2019	NA	Ireland	Human	Stool	Stool	Klebsiella pneumoniae	strong	79	289154	613234	5770504	no	-	ST23	2	1	1	1	9	4	12	47-1LV	ybt 1; ICEKp10	2	2	2	2	2	6	6*	2	2	2	2	-	29-3LV	clb 2	2	2*	2	2	2	2*	2*	3	2
GCA_037726525.1	GCA_037726525.1	NCBI	2022	NA	Ireland	Human	Stool	Stool	Klebsiella pneumoniae	strong	64	327040	1076524	5613516	no	-	ST23	2	1	1	1	9	4	12	47	ybt 1; ICEKp10	2	2	2	2	2	6	6	2	2	2	2	-	29-3LV	clb 2	2	2*	2	2	2	2*	2*	3	2
GCA_037727865.1	GCA_037727865.1	NCBI	2022	NA	Ireland	Human	Stool	Stool	Klebsiella pneumoniae	strong	49	312262	1076524	5616560	no	-	ST23	2	1	1	1	9	4	12	47-1LV	ybt 1; ICEKp10	2*	2	2	2	2	6	6	2	2	2	2	-	29-3LV	clb 2	2	2*	2	2	2	2*	2*	3	2
GCA_037727815.1	GCA_037727815.1	NCBI	2022	NA	Ireland	Human	Sputum	Respiratory tract	Klebsiella pneumoniae	strong	72	273110	1076517	5760508	no	-	ST23	2	1	1	1	9	4	12	47	ybt 1; ICEKp10	2	2	2	2	2	6	6	2	2	2	2	-	29-3LV	clb 2	2	2*	2	2	2	2*	2*	3	2
GCA_041358015.1	GCA_041358015.1	NCBI	2024	Yekaterinburg	Russia	Human	Stool	Stool	Klebsiella pneumoniae	strong	75	238023	480398	5468329	yes (68)	ambiguous_bases	ST23	2	1	1	1	9	4	12	47	ybt 1; ICEKp10	2	2	2	2	2	6	6	2	2	2	2	-	68	clb 2	2	2	2	2	2	2	2	2	2
GCA_041929775.1	GCA_041929775.1	NCBI	2020	NA	China	Human	Stool	Stool	Klebsiella pneumoniae	strong	52	327228	891839	5514910	yes (486)	ambiguous_bases	ST23	2	1	1	1	9	4	12	54-1LV	ybt 1; ICEKp10	2	2	2	2	2	6	40	2	2	2	2*	-	29-1LV	clb 2	2	2	2	2	2	2*	2	3	2
GCA_047456365.1	GCA_047456365.1	NCBI	2023	NA	India	Human	Stool	Stool	Klebsiella pneumoniae	strong	1	5696702	5696702	5696702	yes (101)	ambiguous_bases	ST23	2	1	1	1	9	4	12	46	ybt 1; ICEKp10	2	2	2	2	2	36	6	2	2	2	2	-	29	clb 2	2	2	2	2	2	2	2	3	2
GCA_959601395.1	GCA_959601395.1	NCBI	2019	NA	China	Human	Stool	Stool	Klebsiella pneumoniae	strong	38	216061	474023	5377969	no	-	ST23	2	1	1	1	9	4	12	47	ybt 1; ICEKp10	2	2	2	2	2	6	6	2	2	2	2	-	29-2LV	clb 2 (incomplete)	-	2*	2	2	2	2	2	3	2
GCA_037722865.1	GCA_037722865.1	NCBI	2020	NA	Ireland	Human	Swab-Peg site	Stool	Klebsiella pneumoniae	strong	73	556059	1076524	5753526	no	-	ST23	2	1	1	1	9	4	12	47	ybt 1; ICEKp10	2	2	2	2	2	6	6	2	2	2	2	-	29-3LV	clb 2	2	2*	2	2	2	2*	2*	3	2
GCA_037728045.1	GCA_037728045.1	NCBI	2022	NA	Ireland	Human	Blood	Bloodstream	Klebsiella pneumoniae	strong	48	417895	1075611	5617872	no	-	ST23	2	1	1	1	9	4	12	47-1LV	ybt 1; ICEKp10	2	2	2	2	2	6*	6	2	2	2	2	-	29-4LV	clb 2	2	2*	2	2	2	2*	2*	3	2
GCA_037726465.1	GCA_037726465.1	NCBI	2020	NA	Ireland	Human	Swab-Stoma	Stool	Klebsiella pneumoniae	strong	56	312262	905351	5614843	no	-	ST23	2	1	1	1	9	4	12	47	ybt 1; ICEKp10	2	2	2	2	2	6	6	2	2	2	2	-	29-3LV	clb 2	2	2*	2	2	2	2*	2*	3	2
GCA_041900665.1	GCA_041900665.1	NCBI	2024	Tokyo	Japan	Human	Synovial fluid	Stool	Klebsiella pneumoniae	strong	78	289351	604450	5449620	no	-	ST23	2	1	1	1	9	4	12	47	ybt 1; ICEKp10	2	2	2	2	2	6	6	2	2	2	2	-	29	clb 2	2	2	2	2	2	2	2	3	2
GCA_038149165.1	GCA_038149165.1	NCBI	2022	Moscow	Russia	Human	Blood	Bloodstream	Klebsiella pneumoniae	strong	110	242842	605314	5599928	no	-	ST23	2	1	1	1	9	4	12	47	ybt 1; ICEKp10	2	2	2	2	2	6	6	2	2	2	2	-	29-2LV	clb 2	2*	2*	2	2	2	2	2	3	2
GCA_038374965.1	GCA_038374965.1	NCBI	2023	Huzhou	China	Human	Not specified clinical sample	Not specified	Klebsiella pneumoniae	strong	36	482401	1397984	5680592	no	-	ST23	2	1	1	1	9	4	12	46-1LV	ybt 1; ICEKp10	2	2	2	2	2	36*	6	2	2	2	2	-	29-1LV	clb 2	2	2	2*	2	2	2	2	3	2
GCA_038375075.1	GCA_038375075.1	NCBI	2023	Huzhou	China	Human	Not specified clinical sample	Not specified	Klebsiella pneumoniae	strong	30	482356	1462632	5601147	no	-	ST23	2	1	1	1	9	4	12	46-1LV	ybt 1; ICEKp10	2	2	2	2	2	36*	6	2	2	2	2	-	29	clb 2	2	2	2	2	2	2	2	3	2
GCA_038375185.1	GCA_038375185.1	NCBI	2023	Huzhou	China	Human	Not specified clinical sample	Not specified	Klebsiella pneumoniae	strong	39	307386	1287799	5631493	no	-	ST23	2	1	1	1	9	4	12	46-1LV	ybt 1; ICEKp10	2	2	2	2	2	36	6	2	2	2	2*	-	29	clb 2	2	2	2	2	2	2	2	3	2
GCA_038375435.1	GCA_038375435.1	NCBI	2022	Huzhou	China	Human	Not specified clinical sample	Not specified	Klebsiella pneumoniae	strong	43	307231	1396632	5599791	no	-	ST23	2	1	1	1	9	4	12	46	ybt 1; ICEKp10	2	2	2	2	2	36	6	2	2	2	2	-	29-2LV	clb 2	2	2	2	2	2	2	2*	3*	2
GCA_038375505.1	GCA_038375505.1	NCBI	2022	Huzhou	China	Human	Not specified clinical sample	Not specified	Klebsiella pneumoniae	strong	57	258277	857658	5712385	yes (580)	ambiguous_bases	ST23	2	1	1	1	9	4	12	46	ybt 1; ICEKp10	2	2	2	2	2	36	6	2	2	2	2	-	29	clb 2	2	2	2	2	2	2	2	3	2
GCA_038375595.1	GCA_038375595.1	NCBI	2022	Huzhou	China	Human	Not specified clinical sample	Not specified	Klebsiella pneumoniae	strong	45	272476	1073648	5681023	no	-	ST23	2	1	1	1	9	4	12	46-2LV	ybt 1; ICEKp10	2*	2	2	2	2	36*	6	2	2	2	2	-	29-2LV	clb 2	2	2*	2	2	2	2	2	3	2
GCA_038375705.1	GCA_038375705.1	NCBI	2022	Huzhou	China	Human	Not specified clinical sample	Not specified	Klebsiella pneumoniae	strong	47	272422	1385077	5715906	no	-	ST23	2	1	1	1	9	4	12	46	ybt 1; ICEKp10	2	2	2	2	2	36	6	2	2	2	2	-	29	clb 2	2	2	2	2	2	2	2	3	2
GCA_038375745.1	GCA_038375745.1	NCBI	2022	Huzhou	China	Human	Not specified clinical sample	Not specified	Klebsiella pneumoniae	strong	53	204107	1279034	5571872	yes (871)	ambiguous_bases	ST23	2	1	1	1	9	4	12	47-2LV	ybt 1; ICEKp10	2	2*	2	2	2	6*	6	2	2	2	2	-	29	clb 2	2	2	2	2	2	2	2	3	2
GCA_038375815.1	GCA_038375815.1	NCBI	2022	Huzhou	China	Human	Not specified clinical sample	Not specified	Klebsiella pneumoniae	strong	37	307363	1240716	5645153	no	-	ST23	2	1	1	1	9	4	12	47	ybt 1; ICEKp10	2	2	2	2	2	6	6	2	2	2	2	-	29-1LV	clb 2	2	2*	2	2	2	2	2	3	2
GCA_038375885.1	GCA_038375885.1	NCBI	2021	Huzhou	China	Human	Not specified clinical sample	Not specified	Klebsiella pneumoniae	strong	39	307030	1354300	5590115	no	-	ST23	2	1	1	1	9	4	12	47-1LV	ybt 1; ICEKp10	2	2	2	2	2	6	466	2	2	2	2	-	29	clb 2	2	2	2	2	2	2	2	3	2
GCA_038375915.1	GCA_038375915.1	NCBI	2021	Huzhou	China	Human	Not specified clinical sample	Not specified	Klebsiella pneumoniae	strong	40	306747	1182582	5631084	no	-	ST23	2	1	1	1	9	4	12	46	ybt 1; ICEKp10	2	2	2	2	2	36	6	2	2	2	2	-	29	clb 2	2	2	2	2	2	2	2	3	2
GCA_038376505.1	GCA_038376505.1	NCBI	2020	Huzhou	China	Human	Not specified clinical sample	Not specified	Klebsiella pneumoniae	strong	65	201789	528159	5589674	no	-	ST23	2	1	1	1	9	4	12	47-1LV	ybt 1; ICEKp10	2	2	2	2	2	6*	6	2	2	2	2	-	29-2LV	clb 2	2	2	2	2	2	2*	2	3	2
GCA_038376635.1	GCA_038376635.1	NCBI	2020	Huzhou	China	Human	Not specified clinical sample	Not specified	Klebsiella pneumoniae	strong	43	284453	620725	5745654	no	-	ST23	2	1	1	1	9	4	12	46	ybt 1; ICEKp10	2	2	2	2	2	36	6	2	2	2	2	-	29	clb 2	2	2	2	2	2	2	2	3	2
GCA_038376765.1	GCA_038376765.1	NCBI	2020	Huzhou	China	Human	Not specified clinical sample	Not specified	Klebsiella pneumoniae	strong	42	258306	1429247	5660064	no	-	ST23	2	1	1	1	9	4	12	46-1LV	ybt 1; ICEKp10	2*	2	2	2	2	36	6	2	2	2	2	-	29-2LV	clb 2	2	2	2	2	2	2*	2	3	2
GCA_038381405.1	GCA_038381405.1	NCBI	2020	Huzhou	China	Human	Not specified clinical sample	Not specified	Klebsiella pneumoniae	strong	41	284456	1075206	5575001	no	-	ST23	2	1	1	1	9	4	12	46-1LV	ybt 1; ICEKp10	2	2	2	2	2	36	6*	2	2	2	2	-	29	clb 2	2	2	2	2	2	2	2	3	2
GCA_038432305.1	GCA_038432305.1	NCBI	2023	Moscow	Russia	Human	Bronchoalveolar lavage fluid	Respiratory tract	Klebsiella pneumoniae	strong	67	260154	764967	5582622	no	-	ST23	2	1	1	1	9	4	12	47-1LV	ybt 1; ICEKp10	2	2	2	2*	2	6	6	2	2	2	2	-	29	clb 2	2	2	2	2	2	2	2	3	2
GCA_019800495.1	GCA_019800495.1	NCBI	NA	NA	Germany	Human	Tissue	Stool	Klebsiella pneumoniae	strong	77	192845	446810	5728834	no	-	ST23	2	1	1	1	9	4	12	47-1LV	ybt 1; ICEKp10	2	2	2	2	2	6*	6	2	2	2	2	-	29	clb 2	2	2	2	2	2	2	2	3	2
GCA_038691155.1	GCA_038691155.1	NCBI	2012	Buffalo	USA	Human	Blood	Bloodstream	Klebsiella pneumoniae	strong	2	5377902	5377902	5602851	no	-	ST23	2	1	1	1	9	4	12	47-1LV	ybt 1; ICEKp10	2	2	2	2	2	6*	6	2	2	2	2	-	29	clb 2	2	2	2	2	2	2	2	3	2
GCA_050586825.1	GCA_050586825.1	NCBI	2024	Buffalo	USA	Human	Tissue	Stool	Klebsiella pneumoniae	strong	59	545476	756813	5624609	no	-	ST23	2	1	1	1	9	4	12	47	ybt 1; ICEKp10	2	2	2	2	2	6	6	2	2	2	2	-	29-1LV	clb 2	2	2	2	2	2	2	2	27	2
GCA_038845495.1	GCA_038845495.1	NCBI	2024	NA	USA	Human	Blood	Bloodstream	Klebsiella pneumoniae	strong	72	201997	454690	5732236	no	-	ST23	2	1	1	1	9	4	12	47	ybt 1; ICEKp10	2	2	2	2	2	6	6	2	2	2	2	-	29-1LV	clb 2	2	2	2	2	2	2	2	27	2
GCA_039042175.1	GCA_039042175.1	NCBI	2023	Shanghai	China	Human	Sputum	Respiratory tract	Klebsiella pneumoniae	strong	106	126634	341207	5738692	no	-	ST23	2	1	1	1	9	4	12	45-2LV	ybt 1; ICEKp10	2	2	2*	2	2	361	6	2	2	2	2	-	29	clb 2	2	2	2	2	2	2	2	3	2
GCA_039606355.1	GCA_039606355.1	NCBI	2023	NA	NA	Human	Bronchoalveolar lavage fluid	Respiratory tract	Klebsiella pneumoniae	strong	35	309188	1118741	5737560	yes (10)	ambiguous_bases	ST23	2	1	1	1	9	4	12	43-1LV	ybt 1; ICEKp10	2	17	2	2	2	36*	6	2	2	2	2	-	29	clb 2	2	2	2	2	2	2	2	3	2
GCA_039607375.1	GCA_039607375.1	NCBI	2023	NA	NA	Human	Sputum	Respiratory tract	Klebsiella pneumoniae	strong	27	442585	981507	5644466	yes (10)	ambiguous_bases	ST23	2	1	1	1	9	4	12	46-1LV	ybt 1; ICEKp10	2	2	2	2	2	36*	6	2	2	2	2	-	29-2LV	clb 2 (truncated)	2*	2*-0%	2	2	2	2	2	3	2
GCA_039607685.1	GCA_039607685.1	NCBI	2022	NA	NA	Human	Bronchoalveolar lavage fluid	Respiratory tract	Klebsiella pneumoniae	strong	47	285894	607310	5654638	yes (10)	ambiguous_bases	ST23	2	1	1	1	9	4	12	54	ybt 1; ICEKp10	2	2	2	2	2	6	40	2	2	2	2	-	29	clb 2	2	2	2	2	2	2	2	3	2
GCA_039607905.1	GCA_039607905.1	NCBI	2022	NA	NA	Human	Bronchoalveolar lavage fluid	Respiratory tract	Klebsiella pneumoniae	strong	35	307065	550846	5670105	no	-	ST23	2	1	1	1	9	4	12	46-1LV	ybt 1; ICEKp10	2	2	2	2	2	36	6	2	2	2	131	-	26-1LV	clb 2	2	2	2	2	2	2	2	3	2
GCA_039607975.1	GCA_039607975.1	NCBI	2022	NA	NA	Human	Sputum	Respiratory tract	Klebsiella pneumoniae	strong	32	309176	1076167	5656496	yes (10)	ambiguous_bases	ST23	2	1	1	1	9	4	12	46	ybt 1; ICEKp10	2	2	2	2	2	36	6	2	2	2	2	-	29-1LV	clb 2	2	2*	2	2	2	2	2	3	2
GCA_039608215.1	GCA_039608215.1	NCBI	2022	NA	NA	Human	Bronchoalveolar lavage fluid	Respiratory tract	Klebsiella pneumoniae	strong	36	319400	713243	5752181	no	-	ST23	2	1	1	1	9	4	12	46	ybt 1; ICEKp10	2	2	2	2	2	36	6	2	2	2	2	-	29	clb 2	2	2	2	2	2	2	2	3	2
GCA_039608495.1	GCA_039608495.1	NCBI	2022	NA	NA	Human	Sputum	Respiratory tract	Klebsiella pneumoniae	strong	43	290777	717687	5710070	yes (10)	ambiguous_bases	ST23	2	1	1	1	9	4	12	47-1LV	ybt 1; ICEKp10	2	2	2	2	2	6	6*	2	2	2	2	-	29	clb 2	2	2	2	2	2	2	2	3	2
GCA_039609155.1	GCA_039609155.1	NCBI	2022	NA	NA	Human	Sputum	Respiratory tract	Klebsiella pneumoniae	strong	36	329926	931236	5612129	no	-	ST23	2	1	1	1	9	4	12	46	ybt 1; ICEKp10	2	2	2	2	2	36	6	2	2	2	2	-	29	clb 2	2	2	2	2	2	2	2	3	2
GCA_039609455.1	GCA_039609455.1	NCBI	2023	NA	NA	Human	Sputum	Respiratory tract	Klebsiella pneumoniae	strong	25	329928	1185105	5621745	no	-	ST23	2	1	1	1	9	4	12	46	ybt 1; ICEKp10	2	2	2	2	2	36	6	2	2	2	2	-	29	clb 2	2	2	2	2	2	2	2	3	2
GCA_039609475.1	GCA_039609475.1	NCBI	2023	NA	NA	Human	Bronchoalveolar lavage fluid	Respiratory tract	Klebsiella pneumoniae	strong	38	318297	756500	5785834	no	-	ST23	2	1	1	1	9	4	12	46-1LV	ybt 1; ICEKp10	2	2	2	2	2	36*	6	2	2	2	2	-	29	clb 2	2	2	2	2	2	2	2	3	2
GCA_039610075.1	GCA_039610075.1	NCBI	2022	NA	NA	Human	Bronchoalveolar lavage fluid	Respiratory tract	Klebsiella pneumoniae	strong	37	308948	1079257	5703319	no	-	ST23	2	1	1	1	9	4	12	46-1LV	ybt 1; ICEKp10	2	2	2	2	2	36*	6	2	2	2	2	-	29	clb 2	2	2	2	2	2	2	2	3	2
GCA_039610595.1	GCA_039610595.1	NCBI	2023	NA	NA	Human	Bronchoalveolar lavage fluid	Respiratory tract	Klebsiella pneumoniae	strong	40	308913	892666	5726018	no	-	ST23	2	1	1	1	9	4	12	47	ybt 1; ICEKp10	2	2	2	2	2	6	6	2	2	2	2	-	29	clb 2	2	2	2	2	2	2	2	3	2
GCA_039610755.1	GCA_039610755.1	NCBI	2022	NA	NA	Human	Sputum	Respiratory tract	Klebsiella pneumoniae	strong	34	329930	1073869	5638367	no	-	ST23	2	1	1	1	9	4	12	47-1LV	ybt 1; ICEKp10	2	2	2	2	2	6	466	2	2	2	2	-	29	clb 2	2	2	2	2	2	2	2	3	2
GCA_039610895.1	GCA_039610895.1	NCBI	2022	NA	NA	Human	Sputum	Respiratory tract	Klebsiella pneumoniae	strong	33	290777	719773	5580268	yes (10)	ambiguous_bases	ST23	2	1	1	1	9	4	12	47	ybt 1; ICEKp10	2	2	2	2	2	6	6	2	2	2	2	-	29	clb 2	2	2	2	2	2	2	2	3	2
GCA_039611075.1	GCA_039611075.1	NCBI	2023	NA	NA	Human	Bronchoalveolar lavage fluid	Respiratory tract	Klebsiella pneumoniae	strong	37	293631	603418	5865814	yes (30)	ambiguous_bases	ST23	2	1	1	1	9	4	12	46-2LV	ybt 1; ICEKp10	2	2	2	2*	2	36	6	2	2	2	2*	-	29-1LV	clb 2	2	2*	2	2	2	2	2	3	2
GCA_039611255.1	GCA_039611255.1	NCBI	2022	NA	NA	Human	Bronchoalveolar lavage fluid	Respiratory tract	Klebsiella pneumoniae	strong	31	330095	1162230	5695427	yes (10)	ambiguous_bases	ST23	2	1	1	1	9	4	12	46-1LV	ybt 1; ICEKp10	2*	2	2	2	2	36	6	2	2	2	2	-	29	clb 2	2	2	2	2	2	2	2	3	2
GCA_039832005.1	GCA_039832005.1	NCBI	2022	Chongqing	China	Human	Not specified clinical sample	Not specified	Klebsiella pneumoniae	strong	40	442404	1389027	5634228	no	-	ST23	2	1	1	1	9	4	12	46-2LV	ybt 1; ICEKp10	2	2	2*	2	2	36*	6	2	2	2	2	-	29	clb 2	2	2	2	2	2	2	2	3	2
GCA_039847165.1	GCA_039847165.1	NCBI	2023	NA	NA	Human	Bronchoalveolar lavage fluid	Respiratory tract	Klebsiella pneumoniae	strong	32	359828	983681	5464115	no	-	ST23	2	1	1	1	9	4	12	47	ybt 1; ICEKp10	2	2	2	2	2	6	6	2	2	2	2	-	29	clb 2	2	2	2	2	2	2	2	3	2
GCA_039847205.1	GCA_039847205.1	NCBI	2023	NA	NA	Human	Sputum	Respiratory tract	Klebsiella pneumoniae	strong	26	308882	1121949	5531546	yes (20)	ambiguous_bases	ST23	2	1	1	1	9	4	12	46	ybt 1; ICEKp10	2	2	2	2	2	36	6	2	2	2	2	-	26-6LV	clb 2 (incomplete)	2	2	2	2	2	2	2	3	2
GCA_039847215.1	GCA_039847215.1	NCBI	2022	NA	NA	Human	Sputum	Respiratory tract	Klebsiella pneumoniae	strong	36	327778	1106673	5707045	yes (10)	ambiguous_bases	ST23	2	1	1	1	9	4	12	46-3LV	ybt 1; ICEKp10	2	2	2	2	2*	36*	6*	2	2	2	2	-	29-1LV	clb 2	2	2*	2	2	2	2	2	3	2
GCA_039847315.1	GCA_039847315.1	NCBI	2023	NA	NA	Human	Bronchoalveolar lavage fluid	Respiratory tract	Klebsiella pneumoniae	strong	25	329929	623255	5577436	yes (10)	ambiguous_bases	ST23	2	1	1	1	9	4	12	46	ybt 1; ICEKp10	2	2	2	2	2	36	6	2	2	2	2	-	29-1LV	clb 2	2	2	2	2	2	2	2	3	2*
GCA_039847375.1	GCA_039847375.1	NCBI	2022	NA	NA	Human	Bronchoalveolar lavage fluid	Respiratory tract	Klebsiella pneumoniae	strong	41	329930	1073118	5614533	no	-	ST23	2	1	1	1	9	4	12	54-1LV	ybt 1; ICEKp10	2	2	2	2	2	6	40*	2	2	2	2	-	29	clb 2	2	2	2	2	2	2	2	3	2
GCA_039847395.1	GCA_039847395.1	NCBI	2023	NA	NA	Human	Bronchoalveolar lavage fluid	Respiratory tract	Klebsiella pneumoniae	strong	35	309109	659505	5741134	yes (40)	ambiguous_bases	ST23	2	1	1	1	9	4	12	46-1LV	ybt 1; ICEKp10	2	2	2	2	2	36	6	2	2	2*	2	-	29	clb 2	2	2	2	2	2	2	2	3	2
GCA_039847415.1	GCA_039847415.1	NCBI	2022	NA	NA	Human	Sputum	Respiratory tract	Klebsiella pneumoniae	strong	32	308949	1078265	5564094	yes (20)	ambiguous_bases	ST23	2	1	1	1	9	4	12	47-1LV	ybt 1; ICEKp10	2	2	2	2	2	6	466	2	2	2	2	-	29	clb 2	2	2	2	2	2	2	2	3	2
GCA_039847515.1	GCA_039847515.1	NCBI	2023	NA	NA	Human	Sputum	Respiratory tract	Klebsiella pneumoniae	strong	45	285894	607310	5651178	yes (10)	ambiguous_bases	ST23	2	1	1	1	9	4	12	54	ybt 1; ICEKp10	2	2	2	2	2	6	40	2	2	2	2	-	29	clb 2	2	2	2	2	2	2	2	3	2
GCA_039847595.1	GCA_039847595.1	NCBI	2022	NA	NA	Human	Bronchoalveolar lavage fluid	Respiratory tract	Klebsiella pneumoniae	strong	43	290777	714783	5671531	no	-	ST23	2	1	1	1	9	4	12	47-2LV	ybt 1; ICEKp10	108	2	2	2	2	6	6*	2	2	2	2	-	29	clb 2	2	2	2	2	2	2	2	3	2
GCA_039847745.1	GCA_039847745.1	NCBI	2022	NA	NA	Human	Sputum	Respiratory tract	Klebsiella pneumoniae	strong	39	299040	534109	5694600	yes (5)	ambiguous_bases	ST23	2	1	1	1	9	4	12	46-1LV	ybt 1; ICEKp10	2	2	2	2	2	36	6	2	2	2	131	-	26-1LV	clb 2	2	2	2	2	2	2	2	3	2
GCA_039847775.1	GCA_039847775.1	NCBI	2023	NA	NA	Human	Bronchoalveolar lavage fluid	Respiratory tract	Klebsiella pneumoniae	strong	37	329647	1185116	5787986	yes (20)	ambiguous_bases	ST23	2	1	1	1	9	4	12	46-1LV	ybt 1; ICEKp10	2	2	2	2	2	36*	6	2	2	2	2	-	14-1LV	clb 2 (truncated)	2	2	2	2	6*-53%	2	2	3	2
GCA_039847805.1	GCA_039847805.1	NCBI	2022	NA	NA	Human	Bronchoalveolar lavage fluid	Respiratory tract	Klebsiella pneumoniae	strong	29	481873	701688	5761563	no	-	ST23	2	1	1	1	9	4	12	46-2LV	ybt 1; ICEKp10	2	2	2	2	2	36*	6	2*	2	2	2	-	29-1LV	clb 2	2	2	2	2	2	2	2	3	2
GCA_039847865.1	GCA_039847865.1	NCBI	2022	NA	NA	Human	Sputum	Respiratory tract	Klebsiella pneumoniae	strong	26	329930	1183825	5599583	yes (10)	ambiguous_bases	ST23	2	1	1	1	9	4	12	46	ybt 1; ICEKp10	2	2	2	2	2	36	6	2	2	2	2	-	29	clb 2	2	2	2	2	2	2	2	3	2
GCA_039848025.1	GCA_039848025.1	NCBI	2023	NA	NA	Human	Bronchoalveolar lavage fluid	Respiratory tract	Klebsiella pneumoniae	strong	30	319414	886807	5698704	no	-	ST23	2	1	1	1	9	4	12	46	ybt 1; ICEKp10	2	2	2	2	2	36	6	2	2	2	2	-	29-1LV	clb 2	2	2	2*	2	2	2	2	3	2
GCA_040190295.1	GCA_040190295.1	NCBI	NA	NA	Saudi Arabia	Human	Not specified clinical sample	Not specified	Klebsiella pneumoniae	strong	71	327038	1072988	5612750	no	-	ST23	2	1	1	1	9	4	12	47-1LV	ybt 1; ICEKp10	2	2	2	2*	2	6	6	2	2	2	2	-	29-2LV	clb 2	2	2*	2*	2	2	2	2	3	2
GCA_040190435.1	GCA_040190435.1	NCBI	NA	NA	Saudi Arabia	Human	Not specified clinical sample	Not specified	Klebsiella pneumoniae	strong	59	321107	754197	5479285	no	-	ST23	2	1	1	1	9	4	12	47	ybt 1; ICEKp10	2	2	2	2	2	6	6	2	2	2	2	-	29-1LV	clb 2	2*	2	2	2	2	2	2	3	2
GCA_040190575.1	GCA_040190575.1	NCBI	NA	NA	Saudi Arabia	Human	Not specified clinical sample	Not specified	Klebsiella pneumoniae	strong	69	289157	1073863	5646218	no	-	ST23	2	1	1	1	9	4	12	47-1LV	ybt 1; ICEKp10	2	2	2	2*	2	6	6	2	2	2	2	-	29-2LV	clb 2	2	2*	2	2	2	2	2	3*	2
GCA_040190855.1	GCA_040190855.1	NCBI	NA	NA	Saudi Arabia	Human	Not specified clinical sample	Not specified	Klebsiella pneumoniae	strong	52	327023	679877	5484957	no	-	ST23	2	1	1	1	9	4	12	53	ybt 1; ICEKp10	2	2	2	2	2	6	124	2	2	2	2	-	29	clb 2	2	2	2	2	2	2	2	3	2
GCA_040191195.1	GCA_040191195.1	NCBI	NA	NA	Saudi Arabia	Human	Not specified clinical sample	Not specified	Klebsiella pneumoniae	strong	80	248228	626661	5603594	no	-	ST23	2	1	1	1	9	4	12	47	ybt 1; ICEKp10	2	2	2	2	2	6	6	2	2	2	2	-	29-1LV	clb 2	2	2	2	2	2	2	2	3*	2
GCA_040195975.1	GCA_040195975.1	NCBI	2020	Chengdu	China	Human	Blood	Bloodstream	Klebsiella pneumoniae	strong	71	413612	1322858	5717244	no	-	ST23	2	1	1	1	9	4	12	46	ybt 1; ICEKp10	2	2	2	2	2	36	6	2	2	2	2	-	29	clb 2	2	2	2	2	2	2	2	3	2
GCA_040197555.1	GCA_040197555.1	NCBI	NA	NA	Saudi Arabia	Human	Not specified clinical sample	Not specified	Klebsiella pneumoniae	strong	62	307061	639616	5518590	no	-	ST23	2	1	1	1	9	4	12	53	ybt 1; ICEKp10	2	2	2	2	2	6	124	2	2	2	2	-	29	clb 2	2	2	2	2	2	2	2	3	2
GCA_040197875.1	GCA_040197875.1	NCBI	NA	NA	Saudi Arabia	Human	Not specified clinical sample	Not specified	Klebsiella pneumoniae	strong	75	289143	675579	5718373	no	-	ST23	2	1	1	1	9	4	12	47	ybt 1; ICEKp10	2	2	2	2	2	6	6	2	2	2	2	-	29-1LV	clb 2	2	2*	2	2	2	2	2	3	2
GCA_040200575.1	GCA_040200575.1	NCBI	NA	NA	Saudi Arabia	Human	Not specified clinical sample	Not specified	Klebsiella pneumoniae	strong	82	327038	1073835	5635696	no	-	ST23	2	1	1	1	9	4	12	47	ybt 1; ICEKp10	2	2	2	2	2	6	6	2	2	2	2	-	29-1LV	clb 2	2	2*	2	2	2	2	2	3	2
GCA_040200715.1	GCA_040200715.1	NCBI	NA	NA	Saudi Arabia	Human	Not specified clinical sample	Not specified	Klebsiella pneumoniae	strong	59	349385	1108369	5593910	no	-	ST23	2	1	1	1	9	4	12	47	ybt 1; ICEKp10	2	2	2	2	2	6	6	2	2	2	2	-	27	clb 2	2	2	2	2	2	2	2	3	2
GCA_040201615.1	GCA_040201615.1	NCBI	NA	NA	Saudi Arabia	Human	Not specified clinical sample	Not specified	Klebsiella pneumoniae	strong	65	327036	1073052	5591569	no	-	ST23	2	1	1	1	9	4	12	47	ybt 1; ICEKp10	2	2	2	2	2	6	6	2	2	2	2	-	29-1LV	clb 2	2	2	2	2	2	2	2	3*	2
SPARK_1158_C1	Pasteur	12931	2018	Pavia province	Italy	Human	Urine	Stool	Klebsiella pneumoniae	strong	38	327306	677044	5531093	yes (392)	ambiguous_bases	ST23	2	1	1	1	9	4	12	47	ybt 1; ICEKp10	2	2	2	2	2	6	6	2	2	2	2	-	29	clb 2	2	2	2	2	2	2	2	3	2
GCA_040271385.1	GCA_040271385.1	NCBI	2008	NA	Taiwan	Human	Not specified clinical sample	Not specified	Klebsiella pneumoniae	strong	67	234663	440527	5558016	yes (1810)	ambiguous_bases	ST23	2	1	1	1	9	4	12	47	ybt 1; ICEKp10	2	2	2	2	2	6	6	2	2	2	2	-	29	clb 2	2	2	2	2	2	2	2	3	2
GCA_040271635.1	GCA_040271635.1	NCBI	2012	London	United Kingdom	Human	Not specified clinical sample	Not specified	Klebsiella pneumoniae	strong	69	203462	648181	5598468	yes (1900)	ambiguous_bases	ST23	2	1	1	1	9	4	12	47-1LV	ybt 1; ICEKp10	2*	2	2	2	2	6	6	2	2	2	2	-	29	clb 2	2	2	2	2	2	2	2	3	2
ERR1852832	Pasteur	26263	2016	Antioquia	Colombia	Human	Urine	Stool	Klebsiella pneumoniae	strong	29	441313	1479774	5479534	yes (884)	ambiguous_bases	ST23	2	1	1	1	9	4	12	47	ybt 1; ICEKp10	2	2	2	2	2	6	6	2	2	2	2	-	29	clb 2	2	2	2	2	2	2	2	3	2
SRR10906114	Pasteur	34668	2016	Unknown	USA	Human	Urine	Stool	Klebsiella pneumoniae	strong	39	483220	1351175	5698509	yes (591)	ambiguous_bases	ST23	2	1	1	1	9	4	12	47-1LV	ybt 1; ICEKp10	2	2	2	2	2	6*	6	2	2	2	2	-	29	clb 2	2	2	2	2	2	2	2	3	2
SRR14673451	Pasteur	36457	2016	Midwest	USA	Human	Urine	Stool	Klebsiella pneumoniae	strong	61	289360	658015	5638845	yes (684)	ambiguous_bases	ST23	2	1	1	1	9	4	12	47	ybt 1; ICEKp10	2	2	2	2	2	6	6	2	2	2	2	-	29	clb 2	2	2	2	2	2	2	2	3	2
GCA_040292805.1	GCA_040292805.1	NCBI	2017	Dhaka	Bangladesh	Human	Endotracheal aspirate	Respiratory tract	Klebsiella pneumoniae	strong	192	155626	435165	6348061	no	-	ST23	2	1	1	1	9	4	12	47-2LV	ybt 1; ICEKp10	2	2	2	2	2	6*	6	2	2	2	2*	-	29	clb 2	2	2	2	2	2	2	2	3	2
SRR18209027	Pasteur	41511	2020	Melbourne	Australia	Human	Urine	Stool	Klebsiella pneumoniae	strong	77	205450	409806	5700212	yes (795)	ambiguous_bases	ST23	2	1	1	1	9	4	12	46	ybt 1; ICEKp10	2	2	2	2	2	36	6	2	2	2	2	-	29	clb 2	2	2	2	2	2	2	2	3	2
SRR18209188	Pasteur	41592	2020	Melbourne	Australia	Human	Urine	Stool	Klebsiella pneumoniae	strong	38	326651	1149079	5542278	yes (1387)	ambiguous_bases	ST23	2	1	1	1	9	4	12	46	ybt 1; ICEKp10	2	2	2	2	2	36	6	2	2	2	2	-	29-1LV	clb 2	2	2	2	2	2	2	2	3	2
SRR9208895	Pasteur	43653	2012	Flagstaff	USA	Human	Urine	Stool	Klebsiella pneumoniae	strong	83	146525	466016	5651635	yes (191)	ambiguous_bases	ST23	2	1	1	1	9	4	12	46	ybt 1; ICEKp10	2	2	2	2	2	36	6	2	2	2	2	-	29-1LV	clb 2	2	2*	2	2	2	2	2	3	2
SRR8738428	Pasteur	46194	2016	Minnesota	USA	Human	Urine	Stool	Klebsiella pneumoniae	strong	44	712233	1351175	5702333	yes (593)	ambiguous_bases	ST23	2	1	1	1	9	4	12	47-1LV	ybt 1; ICEKp10	2	2	2	2	2	6*	6	2	2	2	2	-	29	clb 2	2	2	2	2	2	2	2	3	2
GN230061	Pasteur	75028	2023	Ningbo	China	Human	Urine	Stool	Klebsiella pneumoniae	strong	137	269898	1049434	5746101	no	-	ST23	2	1	1	1	9	4	12	45-2LV	ybt 1; ICEKp10	2	2	2*	2	2	361	6	2	2	2	2	-	29	clb 2	2	2	2	2	2	2	2	3	2
GCA_004924315.1	GCA_004924315.1	NCBI	2016	Minesota	USA	Human	Urine	Stool	Klebsiella pneumoniae	strong	3	5393085	5393085	5741563	no	-	ST23	2	1	1	1	9	4	12	47-1LV	ybt 1; ICEKp10	2	2	2	2	2	6*	6	2	2	2	2	-	29	clb 2	2	2	2	2	2	2	2	3	2
GCA_040294265.1	GCA_040294265.1	NCBI	2016	Dhaka	Bangladesh	Human	Blood	Bloodstream	Klebsiella pneumoniae	strong	148	159353	497562	6295155	no	-	ST23	2	1	1	1	9	4	12	47-1LV	ybt 1; ICEKp10	2	2	2	2	2	6*	6	2	2	2	2	-	29	clb 2	2	2	2	2	2	2	2	3	2
GCA_040294725.1	GCA_040294725.1	NCBI	2017	Dhaka	Bangladesh	Human	Blood	Bloodstream	Klebsiella pneumoniae	strong	204	114624	413893	6295087	no	-	ST23	2	1	1	1	9	4	12	47-2LV	ybt 1; ICEKp10	2	2	2	2	2	6*	6*	2	2	2	2	-	29	clb 2	2	2	2	2	2	2	2	3	2
GCA_021944915.1	GCA_021944915.1	NCBI	2016	Midwest	USA	Human	Urine	Stool	Klebsiella pneumoniae	strong	80	216288	446876	5815517	no	-	ST23	2	1	1	1	9	4	12	47	ybt 1; ICEKp10	2	2	2	2	2	6	6	2	2	2	2	-	29	clb 2	2	2	2	2	2	2	2	3	2
GCA_022266695.1	GCA_022266695.1	NCBI	2012	Flagstaff	USA	Human	Urine	Stool	Klebsiella pneumoniae	strong	137	89938	265990	5674466	no	-	ST23	2	1	1	1	9	4	12	46	ybt 1; ICEKp10	2	2	2	2	2	36	6	2	2	2	2	-	29-1LV	clb 2	2	2*	2	2	2	2	2	3	2
GCA_022748815.1	GCA_022748815.1	NCBI	2019	Elblag	Poland	Human	Urine	Stool	Klebsiella pneumoniae	strong	3	5378219	5378219	5772837	no	-	ST23	2	1	1	1	9	4	12	47	ybt 1; ICEKp10	2	2	2	2	2	6	6	2	2	2	2	-	68	clb 2	2	2	2	2	2	2	2	2	2
GCA_023028405.1	GCA_023028405.1	NCBI	2020	Melbourne	Australia	Human	Urine	Stool	Klebsiella pneumoniae	strong	44	306461	650334	5718840	no	-	ST23	2	1	1	1	9	4	12	46	ybt 1; ICEKp10	2	2	2	2	2	36	6	2	2	2	2	-	29-1LV	clb 2	2	2	2	2	2	2	2	3	2
GCA_023031405.1	GCA_023031405.1	NCBI	2020	Melbourne	Australia	Human	Urine	Stool	Klebsiella pneumoniae	strong	100	176073	483254	5777240	no	-	ST23	2	1	1	1	9	4	12	46	ybt 1; ICEKp10	2	2	2	2	2	36	6	2	2	2	2	-	29	clb 2	2	2	2	2	2	2	2	3	2
GCA_023242905.1	GCA_023242905.1	NCBI	2022	Beijing	China	Human	Urine	Stool	Klebsiella pneumoniae	strong	1	5458312	5458312	5458312	yes (100)	ambiguous_bases	ST23	2	1	1	1	9	4	12	46-1LV	ybt 1; ICEKp10	2	2	2	2	2	36*	6	2	2	2	2	-	29	clb 2	2	2	2	2	2	2	2	3	2
GCA_023554755.1	GCA_023554755.1	NCBI	2019	New Delhi	India	Human	Urine	Stool	Klebsiella pneumoniae	strong	83	435362	1082409	5701497	yes (94)	ambiguous_bases	ST23	2	1	1	1	9	4	12	53-1LV	ybt 1; ICEKp10	2*	2	2	2	2	6	124	2	2	2	2	-	29	clb 2	2	2	2	2	2	2	2	3	2
GCA_040306775.1	GCA_040306775.1	NCBI	2017	Dhaka	Bangladesh	Human	Blood	Bloodstream	Klebsiella pneumoniae	strong	145	170655	472591	6413777	no	-	ST23	2	1	1	1	9	4	12	47-1LV	ybt 1; ICEKp10	2	2	2	2	2	6*	6	2	2	2	2	-	29	clb 2	2	2	2	2	2	2	2	3	2
GCA_040306805.1	GCA_040306805.1	NCBI	2017	Dhaka	Bangladesh	Human	Blood	Bloodstream	Klebsiella pneumoniae	strong	148	133342	497525	6280114	no	-	ST23	2	1	1	1	9	4	12	47-1LV	ybt 1; ICEKp10	2	2	2	2	2	6*	6	2	2	2	2	-	29-1LV	clb 2	2	2	2	2	2	2	2	3	2
GCA_040306925.1	GCA_040306925.1	NCBI	2017	Dhaka	Bangladesh	Human	Blood	Bloodstream	Klebsiella pneumoniae	strong	219	108207	398791	6276437	no	-	ST23	2	1	1	1	9	4	12	47-2LV	ybt 1; ICEKp10	2	2	2	2	2	6*	6*	2	2	2	2	-	29	clb 2	2	2	2	2	2	2	2	3	2
GCA_040430605.1	GCA_040430605.1	NCBI	2021	Dublin	Ireland	environment	Environment	Environment	Klebsiella pneumoniae	strong	36	418423	1190724	5480168	no	-	ST23	2	1	1	1	9	4	12	47	ybt 1; ICEKp10	2	2	2	2	2	6	6	2	2	2	2	-	29	clb 2	2	2	2	2	2	2	2	3	2
GCA_040430745.1	GCA_040430745.1	NCBI	2021	Dublin	Ireland	Human	Not specified clinical sample	Not specified	Klebsiella pneumoniae	strong	44	556552	1342284	5778080	yes (98)	ambiguous_bases	ST23	2	1	1	1	9	4	12	47	ybt 1; ICEKp10	2	2	2	2	2	6	6	2	2	2	2	-	29-3LV	clb 2	2	2*	2	2	2	2*	2*	3	2
GCA_040430755.1	GCA_040430755.1	NCBI	2021	Dublin	Ireland	Human	Not specified clinical sample	Not specified	Klebsiella pneumoniae	strong	44	556552	1342543	5776677	no	-	ST23	2	1	1	1	9	4	12	47	ybt 1; ICEKp10	2	2	2	2	2	6	6	2	2	2	2	-	29-3LV	clb 2	2	2*	2	2	2	2*	2*	3	2
GCA_040436695.1	GCA_040436695.1	NCBI	2023	Qingdao	China	Human	Not specified clinical sample	Not specified	Klebsiella pneumoniae	strong	2	5445984	5445984	5674659	no	-	ST23	2	1	1	1	9	4	12	47	ybt 1; ICEKp10	2	2	2	2	2	6	6	2	2	2	2	-	29	clb 2	2	2	2	2	2	2	2	3	2
GCA_040436715.1	GCA_040436715.1	NCBI	2023	Qingdao	China	Human	Not specified clinical sample	Not specified	Klebsiella pneumoniae	strong	2	5445984	5445984	5674660	no	-	ST23	2	1	1	1	9	4	12	47	ybt 1; ICEKp10	2	2	2	2	2	6	6	2	2	2	2	-	29	clb 2	2	2	2	2	2	2	2	3	2
GCA_040438085.1	GCA_040438085.1	NCBI	2023	Qingdao	China	Human	Not specified clinical sample	Not specified	Klebsiella pneumoniae	strong	2	5455121	5455121	5684449	no	-	ST23	2	1	1	1	9	4	12	46	ybt 1; ICEKp10	2	2	2	2	2	36	6	2	2	2	2	-	29	clb 2	2	2	2	2	2	2	2	3	2
GCA_040438255.1	GCA_040438255.1	NCBI	2023	Qingdao	China	Human	Not specified clinical sample	Not specified	Klebsiella pneumoniae	strong	2	5455122	5455122	5684446	no	-	ST23	2	1	1	1	9	4	12	46	ybt 1; ICEKp10	2	2	2	2	2	36	6	2	2	2	2	-	29	clb 2	2	2	2	2	2	2	2	3	2
GCA_040537975.1	GCA_040537975.1	NCBI	2012	Buffalo	USA	Human	Not specified clinical sample	Not specified	Klebsiella pneumoniae	strong	113	177659	365795	5540406	no	-	ST23	2	1	1	1	9	4	12	47-1LV	ybt 1; ICEKp10	2	2	2	2	2	6*	6	2	2	2	2	-	29	clb 2	2	2	2	2	2	2	2	3	2
GCA_040537985.1	GCA_040537985.1	NCBI	2012	Buffalo	USA	Human	Not specified clinical sample	Not specified	Klebsiella pneumoniae	strong	59	634418	766865	5569452	no	-	ST23	2	1	1	1	9	4	12	47-1LV	ybt 1; ICEKp10	2	2	2	2	2	6*	6	2	2	2	2	-	29	clb 2	2	2	2	2	2	2	2	3	2
GCA_040538015.1	GCA_040538015.1	NCBI	2012	Buffalo	USA	Human	Not specified clinical sample	Not specified	Klebsiella pneumoniae	strong	110	170408	440942	5538649	no	-	ST23	2	1	1	1	9	4	12	47-1LV	ybt 1; ICEKp10	2	2	2	2	2	6*	6	2	2	2	2	-	29	clb 2	2	2	2	2	2	2	2	3	2
GCA_040538035.1	GCA_040538035.1	NCBI	2012	Buffalo	USA	Human	Not specified clinical sample	Not specified	Klebsiella pneumoniae	strong	53	304730	766616	5328013	no	-	ST23	2	1	1	1	9	4	12	47-1LV	ybt 1; ICEKp10	2	2	2	2	2	6*	6	2	2	2	2	-	29-2LV	clb 2 (truncated)	2	2*-89%	2*-0%	2	2	2	2	3	2
GCA_040538075.1	GCA_040538075.1	NCBI	2012	Buffalo	USA	Human	Not specified clinical sample	Not specified	Klebsiella pneumoniae	strong	112	170408	440942	5538643	no	-	ST23	2	1	1	1	9	4	12	47-1LV	ybt 1; ICEKp10	2	2	2	2	2	6*	6	2	2	2	2	-	29-2LV	clb 2 (truncated)	2	2*-89%	2*-0%	2	2	2	2	3	2
GCA_040538095.1	GCA_040538095.1	NCBI	2012	Buffalo	USA	Human	Not specified clinical sample	Not specified	Klebsiella pneumoniae	strong	106	172487	440942	5534345	no	-	ST23	2	1	1	1	9	4	12	47-1LV	ybt 1; ICEKp10	2	2	2	2	2	6*	6	2	2	2	2	-	29	clb 2	2	2	2	2	2	2	2	3	2
GCA_040539895.1	GCA_040539895.1	NCBI	2014	NA	USA	Human	Respiratory specimen	Respiratory tract	Klebsiella pneumoniae	strong	62	173005	744796	5720214	no	-	ST23	2	1	1	1	9	4	12	47-1LV	ybt 1; ICEKp10	2	2	2	2	2	6	6*	2	2	2	2	-	29	clb 2	2	2	2	2	2	2	2	3	2
GCA_040688515.1	GCA_040688515.1	NCBI	NA	Wenzhou	China	Human	Not specified clinical sample	Not specified	Klebsiella pneumoniae	strong	84	398782	1301015	5646157	no	-	ST23	2	1	1	1	9	4	12	46-1LV	ybt 1; ICEKp10	2	2	2	2	2	36	6	2	2	2*	2	-	29-1LV	clb 2	2	2	2	2	2	2	2	3	2
GCA_040689025.1	GCA_040689025.1	NCBI	2019	Wenzhou	China	Human	Sputum	Respiratory tract	Klebsiella pneumoniae	strong	112	351586	1418256	5803180	no	-	ST23	2	1	1	1	9	4	12	46	ybt 1; ICEKp10	2	2	2	2	2	36	6	2	2	2	2	-	29	clb 2	2	2	2	2	2	2	2	3	2
GCA_040689895.1	GCA_040689895.1	NCBI	2021	Wenzhou	China	Human	Sputum	Respiratory tract	Klebsiella pneumoniae	strong	91	418320	1342943	5646802	no	-	ST23	2	1	1	1	9	4	12	57	ybt 1; ICEKp10	2	2	2	2	2	6	6	49	2	2	2	-	29-1LV	clb 2	2*	2	2	2	2	2	2	3	2
GCA_040689965.1	GCA_040689965.1	NCBI	2021	Wenzhou	China	Human	Blood	Bloodstream	Klebsiella pneumoniae	strong	82	418723	1342943	5643987	no	-	ST23	2	1	1	1	9	4	12	57	ybt 1; ICEKp10	2	2	2	2	2	6	6	49	2	2	2	-	29-1LV	clb 2	2*	2	2	2	2	2	2	3	2
GCA_040690015.1	GCA_040690015.1	NCBI	2021	Wenzhou	China	Human	Sputum	Respiratory tract	Klebsiella pneumoniae	strong	110	289416	615609	5660803	no	-	ST23	2	1	1	1	9	4	12	52-1LV	ybt 1; ICEKp10	2	2	2	2	2	6*	118	2	2	2	2	-	29	clb 2	2	2	2	2	2	2	2	3	2
GCA_026256445.1	GCA_026256445.1	NCBI	2013	NA	Australia	Human	Urine	Stool	Klebsiella pneumoniae	strong	2	5407762	5407762	5641694	no	-	ST23	2	1	1	1	9	4	12	47	ybt 1; ICEKp10	2	2	2	2	2	6	6	2	2	2	2	-	29	clb 2	2	2	2	2	2	2	2	3	2
GCA_030360615.1	GCA_030360615.1	NCBI	2017	NA	Mexico	Human	Urine	Stool	Klebsiella pneumoniae	strong	78	174753	346501	5638073	no	-	ST23	2	1	1	1	9	4	12	47	ybt 1; ICEKp10	2	2	2	2	2	6	6	2	2	2	2	-	29-1LV	clb 2	2	2	2	2	2	2	2	3	2
GCA_040691425.1	GCA_040691425.1	NCBI	2021	Wenzhou	China	Human	Sputum	Respiratory tract	Klebsiella pneumoniae	strong	99	307103	1384539	5708054	no	-	ST23	2	1	1	1	9	4	12	46	ybt 1; ICEKp10	2	2	2	2	2	36	6	2	2	2	2	-	29-1LV	clb 2	2	2	2*	2	2	2	2	3	2
GCA_040691785.1	GCA_040691785.1	NCBI	2020	Wenzhou	China	Human	Sputum	Respiratory tract	Klebsiella pneumoniae	strong	95	401136	1486517	5758545	no	-	ST23	2	1	1	1	9	4	12	46-3LV	ybt 1; ICEKp10	2*	2*	2	2	2	36	6*	2	2	2	2	-	29-1LV	clb 2	2	2	2	2	2	2	2	3	2
GCA_040692085.1	GCA_040692085.1	NCBI	2020	Wenzhou	China	Human	Sputum	Respiratory tract	Klebsiella pneumoniae	strong	130	289408	833682	5761088	no	-	ST23	2	1	1	1	9	4	12	47	ybt 1; ICEKp10	2	2	2	2	2	6	6	2	2	2	2	-	29	clb 2	2	2	2	2	2	2	2	3	2
GCA_030778465.1	GCA_030778465.1	NCBI	2020	Okinawa	Japan	Human	Urine	Stool	Klebsiella pneumoniae	strong	211	72178	318594	5703497	no	-	ST23	2	1	1	1	9	4	12	46-3LV	ybt 1; ICEKp10	2	2	2	2	2	36	6*	2*	2*	2	2	-	29	clb 2	2	2	2	2	2	2	2	3	2
GCA_040742865.1	GCA_040742865.1	NCBI	2022	NA	China	Human	Sputum	Respiratory tract	Klebsiella pneumoniae	strong	90	203695	931396	5786381	yes (1100)	ambiguous_bases	ST23	2	1	1	1	9	4	12	47-2LV	ybt 1; ICEKp10	2	2	2	2	2	6	466	2	2	2	2*	-	29-1LV	clb 2	2	2	2	2	2	2	2	27	2
GCA_040742905.1	GCA_040742905.1	NCBI	2022	NA	China	Human	Sputum	Respiratory tract	Klebsiella pneumoniae	strong	94	262662	668665	5725080	yes (700)	ambiguous_bases	ST23	2	1	1	1	9	4	12	47-2LV	ybt 1; ICEKp10	2	2	2	2	2	6	466	2	2	2	2*	-	29-1LV	clb 2	2	2	2	2	2	2	2	27	2
GCA_040742915.1	GCA_040742915.1	NCBI	2022	NA	China	Human	Sputum	Respiratory tract	Klebsiella pneumoniae	strong	137	263110	668461	5830418	yes (800)	ambiguous_bases	ST23	2	1	1	1	9	4	12	47-2LV	ybt 1; ICEKp10	2	2	2	2	2	6	466	2	2	2	2*	-	29-1LV	clb 2	2	2	2	2	2	2	2	27	2
GCA_040742955.1	GCA_040742955.1	NCBI	2022	NA	China	Human	Sputum	Respiratory tract	Klebsiella pneumoniae	strong	98	285025	668361	5725333	yes (600)	ambiguous_bases	ST23	2	1	1	1	9	4	12	47-2LV	ybt 1; ICEKp10	2	2	2	2	2	6	466	2	2	2	2*	-	29-1LV	clb 2	2	2	2	2	2	2	2	27	2
GCA_040742965.1	GCA_040742965.1	NCBI	2022	NA	China	Human	Sputum	Respiratory tract	Klebsiella pneumoniae	strong	93	285025	668361	5724047	yes (700)	ambiguous_bases	ST23	2	1	1	1	9	4	12	47-2LV	ybt 1; ICEKp10	2	2	2	2	2	6	466	2	2	2	2*	-	29-1LV	clb 2	2	2	2	2	2	2	2	27	2
GCA_040758675.1	GCA_040758675.1	NCBI	2022	NA	China	Human	Sputum	Respiratory tract	Klebsiella pneumoniae	strong	4	5331512	5331512	5894686	no	-	ST23	2	1	1	1	9	4	12	47-2LV	ybt 1; ICEKp10	2	2	2	2	2	6	466	2	2	2	2*	-	29-1LV	clb 2	2	2	2	2	2	2	2	27	2
GCA_040790005.1	GCA_040790005.1	NCBI	2023	NA	China	Human	Not specified clinical sample	Not specified	Klebsiella pneumoniae	strong	102	264365	1109610	5624266	yes (764)	ambiguous_bases	ST23	2	1	1	1	9	4	12	46	ybt 1; ICEKp10	2	2	2	2	2	36	6	2	2	2	2	-	29-1LV	clb 2	2	2*	2	2	2	2	2	3	2
GCA_040790025.1	GCA_040790025.1	NCBI	2023	NA	China	Human	Not specified clinical sample	Not specified	Klebsiella pneumoniae	strong	146	203695	700606	5630140	yes (1100)	ambiguous_bases	ST23	2	1	1	1	9	4	12	46	ybt 1; ICEKp10	2	2	2	2	2	36	6	2	2	2	2	-	29-1LV	clb 2	2	2*	2	2	2	2	2	3	2
GCA_040790045.1	GCA_040790045.1	NCBI	2023	NA	China	Human	Not specified clinical sample	Not specified	Klebsiella pneumoniae	strong	105	266495	710935	5625078	yes (977)	ambiguous_bases	ST23	2	1	1	1	9	4	12	46	ybt 1; ICEKp10	2	2	2	2	2	36	6	2	2	2	2	-	29-1LV	clb 2	2	2*	2	2	2	2	2	3	2
GCA_040790365.1	GCA_040790365.1	NCBI	2023	NA	China	Human	Not specified clinical sample	Not specified	Klebsiella pneumoniae	strong	119	223195	711206	5625907	yes (1200)	ambiguous_bases	ST23	2	1	1	1	9	4	12	46	ybt 1; ICEKp10	2	2	2	2	2	36	6	2	2	2	2	-	29-1LV	clb 2	2	2*	2	2	2	2	2	3	2
GCA_040790405.1	GCA_040790405.1	NCBI	2023	NA	China	Human	Not specified clinical sample	Not specified	Klebsiella pneumoniae	strong	96	262646	710380	5625017	yes (682)	ambiguous_bases	ST23	2	1	1	1	9	4	12	46	ybt 1; ICEKp10	2	2	2	2	2	36	6	2	2	2	2	-	29-1LV	clb 2	2	2*	2	2	2	2	2	3	2
GCA_040796445.1	GCA_040796445.1	NCBI	2023	NA	China	Human	Not specified clinical sample	Not specified	Klebsiella pneumoniae	strong	127	203695	700428	5626276	yes (1200)	ambiguous_bases	ST23	2	1	1	1	9	4	12	46	ybt 1; ICEKp10	2	2	2	2	2	36	6	2	2	2	2	-	29-1LV	clb 2	2	2*	2	2	2	2	2	3	2
GCA_040984775.1	GCA_040984775.1	NCBI	NA	NA	China	Human	Not specified clinical sample	Not specified	Klebsiella pneumoniae	strong	66	397079	1291162	5654078	no	-	ST23	2	1	1	1	9	4	12	46	ybt 1; ICEKp10	2	2	2	2	2	36	6	2	2	2	2	-	29	clb 2	2	2	2	2	2	2	2	3	2
GCA_040984885.1	GCA_040984885.1	NCBI	NA	NA	China	Human	Not specified clinical sample	Not specified	Klebsiella pneumoniae	strong	119	327097	797522	5866052	no	-	ST23	2	1	1	1	9	4	12	47	ybt 1; ICEKp10	2	2	2	2	2	6	6	2	2	2	2	-	29-1LV	clb 2	2	2*	2	2	2	2	2	3	2
GCA_040985225.1	GCA_040985225.1	NCBI	NA	NA	China	Human	Not specified clinical sample	Not specified	Klebsiella pneumoniae	strong	79	307070	776400	5510144	no	-	ST23	2	1	1	1	9	4	12	54	ybt 1; ICEKp10	2	2	2	2	2	6	40	2	2	2	2	-	29-2LV	clb 2	2	2	2	2*	2	2*	2	3	2
GCA_040986205.1	GCA_040986205.1	NCBI	NA	NA	China	Human	Not specified clinical sample	Not specified	Klebsiella pneumoniae	strong	62	481234	1410696	5642472	no	-	ST23	2	1	1	1	9	4	12	46-1LV	ybt 1; ICEKp10	2	2	2	2	2	36	6*	2	2	2	2	-	29-1LV	clb 2	2	2*	2	2	2	2	2	3	2
GCA_040986525.1	GCA_040986525.1	NCBI	NA	NA	China	Human	Not specified clinical sample	Not specified	Klebsiella pneumoniae	strong	79	320117	782786	5553308	no	-	ST23	2	1	1	1	9	4	12	47	ybt 1; ICEKp10	2	2	2	2	2	6	6	2	2	2	2	-	29	clb 2	2	2	2	2	2	2	2	3	2
GCA_040986985.1	GCA_040986985.1	NCBI	NA	NA	China	Human	Not specified clinical sample	Not specified	Klebsiella pneumoniae	strong	64	396676	1123169	5671933	no	-	ST23	2	1	1	1	9	4	12	46-1LV	ybt 1; ICEKp10	2	2	2	2	2	36*	6	2	2	2	2	-	29	clb 2	2	2	2	2	2	2	2	3	2
GCA_040987465.1	GCA_040987465.1	NCBI	NA	NA	China	Human	Not specified clinical sample	Not specified	Klebsiella pneumoniae	strong	113	230330	652467	5835597	no	-	ST23	2	1	1	1	9	4	12	46	ybt 1; ICEKp10	2	2	2	2	2	36	6	2	2	2	2	-	29	clb 2	2	2	2	2	2	2	2	3	2
GCA_040987485.1	GCA_040987485.1	NCBI	NA	NA	China	Human	Not specified clinical sample	Not specified	Klebsiella pneumoniae	strong	120	307080	1115260	5781910	no	-	ST23	2	1	1	1	9	4	12	46	ybt 1; ICEKp10	2	2	2	2	2	36	6	2	2	2	2	-	29	clb 2	2	2	2	2	2	2	2	3	2
GCA_040987825.1	GCA_040987825.1	NCBI	NA	NA	China	Human	Not specified clinical sample	Not specified	Klebsiella pneumoniae	strong	128	240341	753974	5590474	no	-	ST23	2	1	1	1	9	4	12	47-1LV	ybt 1; ICEKp10	2	2	2	2	2	6	6*	2	2	2	2	-	29	clb 2	2	2	2	2	2	2	2	3	2
GCA_040987845.1	GCA_040987845.1	NCBI	NA	NA	China	Human	Not specified clinical sample	Not specified	Klebsiella pneumoniae	strong	89	289378	915022	5531331	no	-	ST23	2	1	1	1	9	4	12	47-2LV	ybt 1; ICEKp10	2	2	2	2	2	6*	6*	2	2	2	2	-	29-1LV	clb 2	2	2	2*	2	2	2	2	3	2
GCA_040987955.1	GCA_040987955.1	NCBI	NA	NA	China	Human	Not specified clinical sample	Not specified	Klebsiella pneumoniae	strong	67	289336	1099355	5555937	no	-	ST23	2	1	1	1	9	4	12	46	ybt 1; ICEKp10	2	2	2	2	2	36	6	2	2	2	2	-	29	clb 2	2	2	2	2	2	2	2	3	2
GCA_040988205.1	GCA_040988205.1	NCBI	NA	NA	China	Human	Not specified clinical sample	Not specified	Klebsiella pneumoniae	strong	74	307237	1338985	5588880	no	-	ST23	2	1	1	1	9	4	12	47-1LV	ybt 1; ICEKp10	2	2	2	2	2	6	466	2	2	2	2	-	29-1LV	clb 2	2	2	2	2	2	2	2	3	2*
GCA_040988685.1	GCA_040988685.1	NCBI	NA	NA	China	Human	Not specified clinical sample	Not specified	Klebsiella pneumoniae	strong	68	481333	639654	5727705	no	-	ST23	2	1	1	1	9	4	12	46	ybt 1; ICEKp10	2	2	2	2	2	36	6	2	2	2	2	-	26-1LV	clb 2	2	2	2	2	2	2	2	3	2
GCA_040988865.1	GCA_040988865.1	NCBI	NA	NA	China	Human	Not specified clinical sample	Not specified	Klebsiella pneumoniae	strong	87	256693	738841	5681399	no	-	ST23	2	1	1	1	9	4	12	46-1LV	ybt 1; ICEKp10	2	2	2	2	2	36*	6	2	2	2	2	-	29	clb 2	2	2	2	2	2	2	2	3	2
GCA_040989295.1	GCA_040989295.1	NCBI	NA	NA	China	Human	Not specified clinical sample	Not specified	Klebsiella pneumoniae	strong	68	328720	960038	5711305	no	-	ST23	2	1	1	1	9	4	12	46	ybt 1; ICEKp10	2	2	2	2	2	36	6	2	2	2	2	-	29	clb 2	2	2	2	2	2	2	2	3	2
GCA_040989895.1	GCA_040989895.1	NCBI	NA	NA	China	Human	Not specified clinical sample	Not specified	Klebsiella pneumoniae	strong	74	296528	715201	5534253	no	-	ST23	2	1	1	1	9	4	12	47-1LV	ybt 1; ICEKp10	84	2	2	2	2	6	6	2	2	2	2	-	29	clb 2	2	2	2	2	2	2	2	3	2
GCA_040989985.1	GCA_040989985.1	NCBI	NA	NA	China	Human	Not specified clinical sample	Not specified	Klebsiella pneumoniae	strong	82	307153	647846	5744314	no	-	ST23	2	1	1	1	9	4	12	46-1LV	ybt 1; ICEKp10	2	2	2	2	2	36	6	2	2	2	131	-	26-1LV	clb 2	2	2	2	2	2	2	2	3	2
GCA_040990115.1	GCA_040990115.1	NCBI	NA	NA	China	Human	Not specified clinical sample	Not specified	Klebsiella pneumoniae	strong	65	309117	1122447	5641663	no	-	ST23	2	1	1	1	9	4	12	46-2LV	ybt 1; ICEKp10	2	2	2	2	2	36	6*	2	2	2	2*	-	29	clb 2	2	2	2	2	2	2	2	3	2
GCA_040990225.1	GCA_040990225.1	NCBI	NA	NA	China	Human	Not specified clinical sample	Not specified	Klebsiella pneumoniae	strong	96	258312	652924	5521767	no	-	ST23	2	1	1	1	9	4	12	54	ybt 1; ICEKp10	2	2	2	2	2	6	40	2	2	2	2	-	29	clb 2	2	2	2	2	2	2	2	3	2
GCA_040990755.1	GCA_040990755.1	NCBI	NA	NA	China	Human	Not specified clinical sample	Not specified	Klebsiella pneumoniae	strong	62	328614	1496375	5566749	no	-	ST23	2	1	1	1	9	4	12	46-1LV	ybt 1; ICEKp10	2	2	2	2	2	36	6	2	2	2*	2	-	29-1LV	clb 2	2	2	2	2	2	2	2*	3	2
GCA_040991095.1	GCA_040991095.1	NCBI	NA	NA	China	Human	Not specified clinical sample	Not specified	Klebsiella pneumoniae	strong	73	328613	1409017	5602755	no	-	ST23	2	1	1	1	9	4	12	46-1LV	ybt 1; ICEKp10	2	2*	2	2	2	36	6	2	2	2	2	-	29	clb 2	2	2	2	2	2	2	2	3	2
GCA_041029535.1	GCA_041029535.1	NCBI	NA	NA	China	Human	Not specified clinical sample	Not specified	Klebsiella pneumoniae	strong	80	220151	485377	5588305	no	-	ST23	2	1	1	1	9	4	12	47-1LV	ybt 1; ICEKp10	2	2	115	2	2	6	6	2	2	2	2	-	26-5LV	clb 2 (incomplete)	2	2	2	2	2	2	2	3	2
GCA_041030585.1	GCA_041030585.1	NCBI	NA	NA	China	Human	Not specified clinical sample	Not specified	Klebsiella pneumoniae	strong	76	329054	1416468	5632390	no	-	ST23	2	1	1	1	9	4	12	46-1LV	ybt 1; ICEKp10	2	2	2	2	2	36*	6	2	2	2	2	-	29	clb 2	2	2	2	2	2	2	2	3	2
GCA_041030705.1	GCA_041030705.1	NCBI	NA	NA	China	Human	Not specified clinical sample	Not specified	Klebsiella pneumoniae	strong	81	189722	604415	5493602	no	-	ST23	2	1	1	1	9	4	12	47	ybt 1; ICEKp10	2	2	2	2	2	6	6	2	2	2	2	-	29-2LV	clb 2	2	2	2	2	2	2*	2	3	2
GCA_041030715.1	GCA_041030715.1	NCBI	NA	NA	China	Human	Not specified clinical sample	Not specified	Klebsiella pneumoniae	strong	84	258305	1301915	5730213	no	-	ST23	2	1	1	1	9	4	12	47-1LV	ybt 1; ICEKp10	2*	2	2	2	2	6	6	2	2	2	2	-	29-1LV	clb 2	2	2	2	2	2*	2	2	3	2
GCA_041030945.1	GCA_041030945.1	NCBI	NA	NA	China	Human	Not specified clinical sample	Not specified	Klebsiella pneumoniae	strong	73	328611	1420529	5625720	no	-	ST23	2	1	1	1	9	4	12	46	ybt 1; ICEKp10	2	2	2	2	2	36	6	2	2	2	2	-	29	clb 2	2	2	2	2	2	2	2	3	2
GCA_041031225.1	GCA_041031225.1	NCBI	NA	NA	China	Human	Not specified clinical sample	Not specified	Klebsiella pneumoniae	strong	69	481221	1289634	5636353	no	-	ST23	2	1	1	1	9	4	12	46	ybt 1; ICEKp10	2	2	2	2	2	36	6	2	2	2	2	-	29	clb 2	2	2	2	2	2	2	2	3	2
GCA_041033375.1	GCA_041033375.1	NCBI	NA	NA	China	Human	Not specified clinical sample	Not specified	Klebsiella pneumoniae	strong	78	203623	1249793	5681900	no	-	ST23	2	1	1	1	9	4	12	46-2LV	ybt 1; ICEKp10	2	2	2	2	2	36*	6	2	2	2*	2	-	29	clb 2	2	2	2	2	2	2	2	3	2
GCA_041033725.1	GCA_041033725.1	NCBI	NA	NA	China	Human	Not specified clinical sample	Not specified	Klebsiella pneumoniae	strong	80	307912	729762	5614252	no	-	ST23	2	1	1	1	9	4	12	46-1LV	ybt 1; ICEKp10	2*	2	2	2	2	36	6	2	2	2	2	-	26-1LV	clb 2	2	2	2	2	2	2	2	3	2
GCA_041033845.1	GCA_041033845.1	NCBI	NA	NA	China	Human	Not specified clinical sample	Not specified	Klebsiella pneumoniae	strong	77	203605	604415	5493736	no	-	ST23	2	1	1	1	9	4	12	47	ybt 1; ICEKp10	2	2	2	2	2	6	6	2	2	2	2	-	29-2LV	clb 2	2	2	2	2	2	2*	2	3	2
GCA_041035205.1	GCA_041035205.1	NCBI	NA	NA	China	Human	Not specified clinical sample	Not specified	Klebsiella pneumoniae	strong	71	441039	1406664	5596790	no	-	ST23	2	1	1	1	9	4	12	46-2LV	ybt 1; ICEKp10	2	2	2	2*	2	36	6*	2	2	2	2	-	29-1LV	clb 2	2	2	2	2	2*	2	2	3	2
GCA_041035725.1	GCA_041035725.1	NCBI	NA	NA	China	Human	Not specified clinical sample	Not specified	Klebsiella pneumoniae	strong	59	397204	795969	5641045	no	-	ST23	2	1	1	1	9	4	12	46	ybt 1; ICEKp10	2	2	2	2	2	36	6	2	2	2	2	-	29	clb 2	2	2	2	2	2	2	2	3	2
GCA_041036845.1	GCA_041036845.1	NCBI	NA	NA	China	Human	Not specified clinical sample	Not specified	Klebsiella pneumoniae	strong	76	307030	1397090	5641586	no	-	ST23	2	1	1	1	9	4	12	46	ybt 1; ICEKp10	2	2	2	2	2	36	6	2	2	2	2	-	29	clb 2	2	2	2	2	2	2	2	3	2
GCA_041037325.1	GCA_041037325.1	NCBI	NA	NA	China	Human	Not specified clinical sample	Not specified	Klebsiella pneumoniae	strong	89	218533	604565	5629280	no	-	ST23	2	1	1	1	9	4	12	47	ybt 1; ICEKp10	2	2	2	2	2	6	6	2	2	2	2	-	29-2LV	clb 2	2	2	2	2	2	2*	2	3	2
GCA_041037385.1	GCA_041037385.1	NCBI	NA	NA	China	Human	Not specified clinical sample	Not specified	Klebsiella pneumoniae	strong	95	304955	646885	5927527	no	-	ST23	2	1	1	1	9	4	12	46-1LV	ybt 1; ICEKp10	2	2	2	2	2	36	6*	2	2	2	2	-	26-1LV	clb 2	2	2	2	2	2	2	2	3	2
GCA_041037605.1	GCA_041037605.1	NCBI	NA	NA	China	Human	Not specified clinical sample	Not specified	Klebsiella pneumoniae	strong	61	481235	786275	5616409	no	-	ST23	2	1	1	1	9	4	12	46	ybt 1; ICEKp10	2	2	2	2	2	36	6	2	2	2	2	-	29	clb 2	2	2	2	2	2	2	2	3	2
GCA_041038045.1	GCA_041038045.1	NCBI	NA	NA	China	Human	Not specified clinical sample	Not specified	Klebsiella pneumoniae	strong	72	481166	1418021	5712410	no	-	ST23	2	1	1	1	9	4	12	46	ybt 1; ICEKp10	2	2	2	2	2	36	6	2	2	2	2	-	29	clb 2	2	2	2	2	2	2	2	3	2
GCA_041038265.1	GCA_041038265.1	NCBI	NA	NA	China	Human	Not specified clinical sample	Not specified	Klebsiella pneumoniae	strong	66	282287	1106797	5580364	no	-	ST23	2	1	1	1	9	4	12	47	ybt 1; ICEKp10	2	2	2	2	2	6	6	2	2	2	2	-	29	clb 2	2	2	2	2	2	2	2	3	2
GCA_041039405.1	GCA_041039405.1	NCBI	NA	NA	China	Human	Not specified clinical sample	Not specified	Klebsiella pneumoniae	strong	74	328613	980650	5594479	no	-	ST23	2	1	1	1	9	4	12	46	ybt 1; ICEKp10	2	2	2	2	2	36	6	2	2	2	2	-	13-2LV	clb 3	2	62	2	2	2	2	2	15	2
GCA_041040245.1	GCA_041040245.1	NCBI	NA	NA	China	Human	Not specified clinical sample	Not specified	Klebsiella pneumoniae	strong	81	289377	1208516	5653929	no	-	ST23	2	1	1	1	9	4	12	47	ybt 1; ICEKp10	2	2	2	2	2	6	6	2	2	2	2	-	29	clb 2	2	2	2	2	2	2	2	3	2
GCA_041040585.1	GCA_041040585.1	NCBI	NA	NA	China	Human	Not specified clinical sample	Not specified	Klebsiella pneumoniae	strong	64	258306	1313855	5639982	no	-	ST23	2	1	1	1	9	4	12	46	ybt 1; ICEKp10	2	2	2	2	2	36	6	2	2	2	2	-	29	clb 2	2	2	2	2	2	2	2	3	2
GCA_041041465.1	GCA_041041465.1	NCBI	NA	NA	China	Human	Not specified clinical sample	Not specified	Klebsiella pneumoniae	strong	82	329065	1415018	5645897	no	-	ST23	2	1	1	1	9	4	12	46-1LV	ybt 1; ICEKp10	2	2	2	2	2	36	6*	2	2	2	2	-	26-1LV	clb 2	2	2	2	2	2	2	2	3	2
GCA_041041485.1	GCA_041041485.1	NCBI	NA	NA	China	Human	Not specified clinical sample	Not specified	Klebsiella pneumoniae	strong	68	314689	747796	5758715	no	-	ST23	2	1	1	1	9	4	12	46-2LV	ybt 1; ICEKp10	2	2	2	2	2	36	6*	2	2	2*	2	-	29	clb 2	2	2	2	2	2	2	2	3	2
GCA_041042025.1	GCA_041042025.1	NCBI	NA	NA	China	Human	Not specified clinical sample	Not specified	Klebsiella pneumoniae	strong	86	307231	1347513	5681595	no	-	ST23	2	1	1	1	9	4	12	46	ybt 1; ICEKp10	2	2	2	2	2	36	6	2	2	2	2	-	29	clb 2	2	2	2	2	2	2	2	3	2
GCA_041042605.1	GCA_041042605.1	NCBI	NA	NA	China	Human	Not specified clinical sample	Not specified	Klebsiella pneumoniae	strong	106	256119	604483	5766170	no	-	ST23	2	1	1	1	9	4	12	46-1LV	ybt 1; ICEKp10	2	2	2*	2	2	36	6	2	2	2	2	-	29	clb 2	2	2	2	2	2	2	2	3	2
GCA_041042945.1	GCA_041042945.1	NCBI	NA	NA	China	Human	Not specified clinical sample	Not specified	Klebsiella pneumoniae	strong	61	327245	1105762	5489075	no	-	ST23	2	1	1	1	9	4	12	47	ybt 1; ICEKp10	2	2	2	2	2	6	6	2	2	2	2	-	29-2LV	clb 2	2	2*	2	2	2	2	2	3	2
GCA_041043705.1	GCA_041043705.1	NCBI	NA	NA	China	Human	Not specified clinical sample	Not specified	Klebsiella pneumoniae	strong	81	289402	604454	5626538	no	-	ST23	2	1	1	1	9	4	12	46	ybt 1; ICEKp10	2	2	2	2	2	36	6	2	2	2	2	-	29-1LV	clb 2	2	2	2	2	2	2	2	3	2
GCA_041198475.1	GCA_041198475.1	NCBI	2017	Wenzhou	China	Human	Not specified clinical sample	Not specified	Klebsiella pneumoniae	strong	122	270028	807217	5547385	no	-	ST23	2	1	1	1	9	4	12	47-1LV	ybt 1; ICEKp10	2*	2	2	2	2	6	6	2	2	2	2	-	29-1LV	clb 2	2	2*	2	2	2	2	2	3	2
GCA_041198515.1	GCA_041198515.1	NCBI	2015	Wenzhou	China	Human	Not specified clinical sample	Not specified	Klebsiella pneumoniae	strong	69	398208	1355972	5640475	no	-	ST23	2	1	1	1	9	4	12	46	ybt 1; ICEKp10	2	2	2	2	2	36	6	2	2	2	2	-	29	clb 2	2	2	2	2	2	2	2	3	2
GCA_041198535.1	GCA_041198535.1	NCBI	2015	Wenzhou	China	Human	Not specified clinical sample	Not specified	Klebsiella pneumoniae	strong	89	314363	1312422	5661902	no	-	ST23	2	1	1	1	9	4	12	46	ybt 1; ICEKp10	2	2	2	2	2	36	6	2	2	2	2	-	29	clb 2	2	2	2	2	2	2	2	3	2
GCA_030779415.1	GCA_030779415.1	NCBI	2019	Okinawa	Japan	Human	Urine	Stool	Klebsiella pneumoniae	strong	169	95476	442259	5911315	no	-	ST23	2	1	1	1	9	4	12	46-1LV	ybt 1; ICEKp10	2	2	2	2	2	36	6	2*	2	2	2	-	29	clb 2	2	2	2	2	2	2	2	3	2
GCA_030845435.1	GCA_030845435.1	NCBI	2014	California	USA	Human	Urine	Stool	Klebsiella pneumoniae	strong	2	5460273	5460273	5689902	no	-	ST23	2	1	1	1	9	4	12	47	ybt 1; ICEKp10	2	2	2	2	2	6	6	2	2	2	2	-	29	clb 2	2	2	2	2	2	2	2	3	2
GCA_030845475.1	GCA_030845475.1	NCBI	2016	Hawaii	USA	Human	Urine	Stool	Klebsiella pneumoniae	strong	3	5373041	5373041	5817617	no	-	ST23	2	1	1	1	9	4	12	47	ybt 1; ICEKp10	2	2	2	2	2	6	6	2	2	2	2	-	29	clb 2	2	2	2	2	2	2	2	3	2
GCA_030911195.1	GCA_030911195.1	NCBI	2019	Elblag	Poland	Human	Urine	Stool	Klebsiella pneumoniae	strong	87	418342	771036	5729110	no	-	ST23	2	1	1	1	9	4	12	47	ybt 1; ICEKp10	2	2	2	2	2	6	6	2	2	2	2	-	68	clb 2	2	2	2	2	2	2	2	2	2
GCA_041902785.1	GCA_041902785.1	NCBI	2017	NA	Norway	Human	Blood	Bloodstream	Klebsiella pneumoniae	strong	3	5327472	5327472	5584614	no	-	ST23	2	1	1	1	9	4	12	47	ybt 1; ICEKp10	2	2	2	2	2	6	6	2	2	2	2	-	29	clb 2	2	2	2	2	2	2	2	3	2
GCA_031010435.1	GCA_031010435.1	NCBI	2021	Bavaria	Germany	Human	Urine	Stool	Klebsiella pneumoniae	strong	150	60376	174203	5534733	no	-	ST23	2	1	1	1	9	4	12	47	ybt 1; ICEKp10	2	2	2	2	2	6	6	2	2	2	2	-	29-1LV	clb 2	2	2*	2	2	2	2	2	3	2
GCA_031054005.1	GCA_031054005.1	NCBI	2020	Chiba	Japan	Human	Urine	Stool	Klebsiella pneumoniae	strong	79	258125	738063	5944643	no	-	ST23	2	1	1	1	9	4	12	47-2LV	ybt 1; ICEKp10	2	2	2	2	2	6*	6	2	2	2	271	-	29-4LV	clb 2 (truncated)	2	2*-69%	2	9	2	2	2	3	2
GCA_042325345.1	GCA_042325345.1	NCBI	2024	NA	USA	Human	Blood	Bloodstream	Klebsiella pneumoniae	strong	45	355392	831731	5753654	no	-	ST23	2	1	1	1	9	4	12	47	ybt 1; ICEKp10	2	2	2	2	2	6	6	2	2	2	2	-	29-1LV	clb 2	2	2	2	2	2	2	2	3	2
GCA_043475485.1	GCA_043475485.1	NCBI	2022	Dhaka	Bangladesh	Human	Sputum	Respiratory tract	Klebsiella pneumoniae	strong	57	327012	604240	5704182	no	-	ST23	2	1	1	1	9	4	12	47	ybt 1; ICEKp10	2	2	2	2	2	6	6	2	2	2	2	-	29	clb 2	2	2	2	2	2	2	2	3	2
GCA_034408205.1	GCA_034408205.1	NCBI	2017	NA	Vietnam	Human	Urine	Stool	Klebsiella pneumoniae	strong	74	162290	543728	5518041	no	-	ST23	2	1	1	1	9	4	12	47	ybt 1; ICEKp10	2	2	2	2	2	6	6	2	2	2	2	-	29-1LV	clb 2	2	2	2	2	2*	2	2	3	2
GCA_034408505.1	GCA_034408505.1	NCBI	2017	NA	Vietnam	Human	Urine	Stool	Klebsiella pneumoniae	strong	61	303100	639229	5765095	no	-	ST23	2	1	1	1	9	4	12	47-1LV	ybt 1; ICEKp10	2	2	2	2*	2	6	6	2	2	2	2	-	29	clb 2	2	2	2	2	2	2	2	3	2
GCA_034682545.1	GCA_034682545.1	NCBI	2020	Nagano	Japan	Human	Urine	Stool	Klebsiella pneumoniae	strong	94	142107	272059	5694153	no	-	ST23	2	1	1	1	9	4	12	47	ybt 1; ICEKp10	2	2	2	2	2	6	6	2	2	2	2	-	29	clb 2	2	2	2	2	2	2	2	3	2
GCA_043707745.1	GCA_043707745.1	NCBI	2021	NA	Japan	Human	Not specified clinical sample	Not specified	Klebsiella pneumoniae	strong	52	289349	800131	5671504	no	-	ST23	2	1	1	1	9	4	12	46-1LV	ybt 1; ICEKp10	2	2	2	2	2	36	6	2	2	2	2*	-	29	clb 2	2	2	2	2	2	2	2	3	2
GCA_043859815.1	GCA_043859815.1	NCBI	2013	Sfax	Tunisia	Human	Blood	Bloodstream	Klebsiella pneumoniae	strong	66	238730	764480	6011877	no	-	ST23	2	1	1	1	9	4	12	47-1LV	ybt 1; ICEKp10	2	2	2	2	2	6	6	2	2	2	2*	-	29-1LV	clb 2	2	2	2	2	2	2*	2	3	2
GCA_043986625.1	GCA_043986625.1	NCBI	2021	NA	Japan	Human	Not specified clinical sample	Not specified	Klebsiella pneumoniae	strong	61	249745	864927	6011441	no	-	ST23	2	1	1	1	9	4	12	47	ybt 1; ICEKp10	2	2	2	2	2	6	6	2	2	2	2	-	29	clb 2	2	2	2	2	2	2	2	3	2
GCA_043988835.1	GCA_043988835.1	NCBI	2019	NA	Japan	Human	Not specified clinical sample	Not specified	Klebsiella pneumoniae	strong	60	272063	634852	5788458	no	-	ST23	2	1	1	1	9	4	12	46	ybt 1; ICEKp10	2	2	2	2	2	36	6	2	2	2	2	-	29-1LV	clb 2	2	2	2	2	2	2	2	3	2
GCA_043993235.1	GCA_043993235.1	NCBI	2017	NA	Japan	Human	Not specified clinical sample	Not specified	Klebsiella pneumoniae	strong	52	271920	1015402	5738634	no	-	ST23	2	1	1	1	9	4	12	47	ybt 1; ICEKp10	2	2	2	2	2	6	6	2	2	2	2	-	29	clb 2	2	2	2	2	2	2	2	3	2
GCA_043993415.1	GCA_043993415.1	NCBI	2017	NA	Japan	Human	Not specified clinical sample	Not specified	Klebsiella pneumoniae	strong	49	289349	1400280	5720951	no	-	ST23	2	1	1	1	9	4	12	57-1LV	ybt 1; ICEKp10	2	2	2	2	2	6	510	49	2	2	2	-	29-1LV	clb 2	2	2	2	2	2	2	2	3	2
GCA_044049895.1	GCA_044049895.1	NCBI	2021	NA	Egypt	Human	Sputum	Respiratory tract	Klebsiella pneumoniae	strong	78	216102	374495	5618063	no	-	ST23	2	1	1	1	9	4	12	47	ybt 1; ICEKp10	2	2	2	2	2	6	6	2	2	2	2	-	29	clb 2	2	2	2	2	2	2	2	3	2
GCA_044321425.1	GCA_044321425.1	NCBI	2021	NA	Egypt	Human	Sputum	Respiratory tract	Klebsiella pneumoniae	strong	81	184645	448676	5766716	no	-	ST23	2	1	1	1	9	4	12	47	ybt 1; ICEKp10	2	2	2	2	2	6	6	2	2	2	2	-	29	clb 2	2	2	2	2	2	2	2	3	2
GCA_044321445.1	GCA_044321445.1	NCBI	2021	NA	Egypt	Human	Sputum	Respiratory tract	Klebsiella pneumoniae	strong	68	242797	604235	5636932	no	-	ST23	2	1	1	1	9	4	12	47	ybt 1; ICEKp10	2	2	2	2	2	6	6	2	2	2	2	-	29	clb 2	2	2	2	2	2	2	2	3	2
GCA_044322485.1	GCA_044322485.1	NCBI	NA	California	USA	Human	Not specified clinical sample	Not specified	Klebsiella pneumoniae	strong	82	158389	569444	5729132	no	-	ST23	2	1	1	1	9	4	12	47	ybt 1; ICEKp10	2	2	2	2	2	6	6	2	2	2	2	-	29	clb 2	2	2	2	2	2	2	2	3	2
GCA_044364745.1	GCA_044364745.1	NCBI	NA	NA	Saudi Arabia	Human	Not specified clinical sample	Not specified	Klebsiella pneumoniae	strong	66	327039	749679	5638658	no	-	ST23	2	1	1	1	9	4	12	47	ybt 1; ICEKp10	2	2	2	2	2	6	6	2	2	2	2	-	29	clb 2	2	2	2	2	2	2	2	3	2
GCA_044365245.1	GCA_044365245.1	NCBI	NA	NA	Saudi Arabia	Human	Not specified clinical sample	Not specified	Klebsiella pneumoniae	strong	55	349385	1108369	5595288	no	-	ST23	2	1	1	1	9	4	12	47	ybt 1; ICEKp10	2	2	2	2	2	6	6	2	2	2	2	-	27	clb 2	2	2	2	2	2	2	2	3	2
GCA_044366165.1	GCA_044366165.1	NCBI	NA	NA	Saudi Arabia	Human	Not specified clinical sample	Not specified	Klebsiella pneumoniae	strong	68	307742	649709	5639884	no	-	ST23	2	1	1	1	9	4	12	47-1LV	ybt 1; ICEKp10	2	2*	2	2	2	6	6	2	2	2	2	-	29-1LV	clb 2	2	2	2	2	2	2	2	3	2*
GCA_044366345.1	GCA_044366345.1	NCBI	NA	NA	Saudi Arabia	Human	Not specified clinical sample	Not specified	Klebsiella pneumoniae	strong	84	289151	527721	5652913	no	-	ST23	2	1	1	1	9	4	12	47	ybt 1; ICEKp10	2	2	2	2	2	6	6	2	2	2	2	-	29	clb 2	2	2	2	2	2	2	2	3	2
GCA_044381165.1	GCA_044381165.1	NCBI	NA	NA	Saudi Arabia	Human	Not specified clinical sample	Not specified	Klebsiella pneumoniae	strong	56	327039	1071340	5686776	no	-	ST23	2	1	1	1	9	4	12	47-2LV	ybt 1; ICEKp10	2	2	2	2	2	6*	6*	2	2	2	2	-	29	clb 2	2	2	2	2	2	2	2	3	2
GCA_044381615.1	GCA_044381615.1	NCBI	NA	NA	Saudi Arabia	Human	Not specified clinical sample	Not specified	Klebsiella pneumoniae	strong	70	289147	1073533	5655792	no	-	ST23	2	1	1	1	9	4	12	47	ybt 1; ICEKp10	2	2	2	2	2	6	6	2	2	2	2	-	29-2LV	clb 2	2	2*	2	2	2	2	2	3	2
GCA_044383515.1	GCA_044383515.1	NCBI	NA	California	USA	Human	Not specified clinical sample	Not specified	Klebsiella pneumoniae	strong	69	307217	637270	5716036	no	-	ST23	2	1	1	1	9	4	12	57	ybt 1; ICEKp10	2	2	2	2	2	6	6	49	2	2	2	-	29-1LV	clb 2	2	2*	2	2	2	2	2	3	2
GCA_044389215.1	GCA_044389215.1	NCBI	NA	California	USA	Human	Not specified clinical sample	Not specified	Klebsiella pneumoniae	strong	83	254444	606820	5739090	no	-	ST23	2	1	1	1	9	4	12	47	ybt 1; ICEKp10	2	2	2	2	2	6	6	2	2	2	2	-	29-1LV	clb 2	2	2*	2	2	2	2	2	3	2
GCA_044437585.1	GCA_044437585.1	NCBI	2022	Hangzhou	China	Human	Blood	Bloodstream	Klebsiella pneumoniae	strong	94	226465	478905	5889535	no	-	ST23	2	1	1	1	9	4	12	46-1LV	ybt 1; ICEKp10	2	2	2	2	2	36	6*	2	2	2	2	-	29-2LV	clb 2	2	2	2*	2*	2	2	2	3	2
GCA_044437845.1	GCA_044437845.1	NCBI	2022	Hangzhou	China	Human	Blood	Bloodstream	Klebsiella pneumoniae	strong	58	408769	1454827	5680599	no	-	ST23	2	1	1	1	9	4	12	46	ybt 1; ICEKp10	2	2	2	2	2	36	6	2	2	2	2	-	29	clb 2	2	2	2	2	2	2	2	3	2
GCA_044438305.1	GCA_044438305.1	NCBI	2021	Hangzhou	China	Human	Blood	Bloodstream	Klebsiella pneumoniae	strong	53	480861	1361248	5584555	no	-	ST23	2	1	1	1	9	4	12	46-2LV	ybt 1; ICEKp10	2	2	107	2	2	36	6*	2	2	2	2	-	29-1LV	clb 2	2	2	2	2	2	2	2	15	2
GCA_044438865.1	GCA_044438865.1	NCBI	2021	Hangzhou	China	Human	Blood	Bloodstream	Klebsiella pneumoniae	strong	59	345443	1123448	5718118	no	-	ST23	2	1	1	1	9	4	12	46-1LV	ybt 1; ICEKp10	2	2	2	2	2	36*	6	2	2	2	2	-	29-2LV	clb 2 (truncated)	2	2	2*	2	2	2	2	3	2
GCA_044443345.1	GCA_044443345.1	NCBI	2020	Hangzhou	China	Human	Blood	Bloodstream	Klebsiella pneumoniae	strong	70	350100	1304864	5680470	no	-	ST23	2	1	1	1	9	4	12	54	ybt 1; ICEKp10	2	2	2	2	2	6	40	2	2	2	2	-	29	clb 2	2	2	2	2	2	2	2	3	2
GCA_044443805.1	GCA_044443805.1	NCBI	2019	Hangzhou	China	Human	Blood	Bloodstream	Klebsiella pneumoniae	strong	69	296447	1486576	5743904	no	-	ST23	2	1	1	1	9	4	12	46	ybt 1; ICEKp10	2	2	2	2	2	36	6	2	2	2	2	-	29-1LV	clb 2	2	2	2	2	2	2	2	3	2
GCA_044444105.1	GCA_044444105.1	NCBI	2019	Hangzhou	China	Human	Blood	Bloodstream	Klebsiella pneumoniae	strong	49	441209	2099737	5620310	no	-	ST23	2	1	1	1	9	4	12	46	ybt 1; ICEKp10	2	2	2	2	2	36	6	2	2	2	2	-	29	clb 2	2	2	2	2	2	2	2	3	2
GCA_044444145.1	GCA_044444145.1	NCBI	2019	Hangzhou	China	Human	Blood	Bloodstream	Klebsiella pneumoniae	strong	61	397238	737980	5698191	no	-	ST23	2	1	1	1	9	4	12	46-4LV	ybt 1; ICEKp10	2	2	107	2	2*	36*	6*	2	2	2	2	-	29-2LV	clb 2	2	2*	2	2	2	2	2	15	2
GCA_044444285.1	GCA_044444285.1	NCBI	2018	Hangzhou	China	Human	Blood	Bloodstream	Klebsiella pneumoniae	strong	59	455018	964512	5651821	no	-	ST23	2	1	1	1	9	4	12	46-2LV	ybt 1; ICEKp10	2	2	2	2	2	36	6*	2	2	2*	2	-	29	clb 2	2	2	2	2	2	2	2	3	2
GCA_044444625.1	GCA_044444625.1	NCBI	2018	Hangzhou	China	Human	Blood	Bloodstream	Klebsiella pneumoniae	strong	59	397238	977057	5494056	no	-	ST23	2	1	1	1	9	4	12	47-1LV	ybt 1; ICEKp10	2	2	2	2	2	6*	6	2	2	2	2	-	29	clb 2	2	2	2	2	2	2	2	3	2
GCA_044444725.1	GCA_044444725.1	NCBI	2018	Hangzhou	China	Human	Blood	Bloodstream	Klebsiella pneumoniae	strong	81	314724	711610	5789502	no	-	ST23	2	1	1	1	9	4	12	46	ybt 1; ICEKp10	2	2	2	2	2	36	6	2	2	2	2	-	29	clb 2	2	2	2	2	2	2	2	3	2
GCA_044444905.1	GCA_044444905.1	NCBI	2016	Hangzhou	China	Human	Blood	Bloodstream	Klebsiella pneumoniae	strong	74	290434	915594	5540804	no	-	ST23	2	1	1	1	9	4	12	47-1LV	ybt 1; ICEKp10	2	2	2	2	2	6	6*	2	2	2	2	-	29	clb 2	2	2	2	2	2	2	2	3	2
GCA_044977065.1	GCA_044977065.1	NCBI	2020	Melbourne	Australia	Human	Endotracheal aspirate	Respiratory tract	Klebsiella pneumoniae	strong	77	172444	656250	5698532	no	-	ST23	2	1	1	1	9	4	12	47	ybt 1; ICEKp10	2	2	2	2	2	6	6	2	2	2	2	-	29	clb 2	2	2	2	2	2	2	2	3	2
GCA_044990745.1	GCA_044990745.1	NCBI	2021	Shaanxi	China	Human	Sputum	Respiratory tract	Klebsiella pneumoniae	strong	4	5380966	5380966	5795478	no	-	ST23	2	1	1	1	9	4	12	46	ybt 1; ICEKp10	2	2	2	2	2	36	6	2	2	2	2	-	29	clb 2	2	2	2	2	2	2	2	3	2
GCA_045154615.1	GCA_045154615.1	NCBI	2018	Maputo	Mozambique	Human	Blood	Bloodstream	Klebsiella pneumoniae	strong	185	82442	177857	5517883	no	-	ST23	2	1	1	1	9	4	12	47	ybt 1; ICEKp10	2	2	2	2	2	6	6	2	2	2	2	-	29-1LV	clb 2	2	2	2	2	2	2	2	3*	2
GCA_034687685.1	GCA_034687685.1	NCBI	2019	Tokyo	Japan	Human	Urine	Stool	Klebsiella pneumoniae	strong	96	211883	477954	6017930	no	-	ST23	2	1	1	1	9	4	12	47-2LV	ybt 1; ICEKp10	2	2	2	2	2	6*	6*	2	2	2	2	-	29	clb 2	2	2	2	2	2	2	2	3	2
GCA_045350055.1	GCA_045350055.1	NCBI	2020	Petah-Tikva	Israel	Human	Blood	Bloodstream	Klebsiella pneumoniae	strong	124	79307	240924	5563200	no	-	ST23	2	1	1	1	9	4	12	47	ybt 1; ICEKp10	2	2	2	2	2	6	6	2	2	2	2	-	29	clb 2	2	2	2	2	2	2	2	3	2
GCA_045488715.1	GCA_045488715.1	NCBI	2021	New Hampshire	USA	Human	Blood	Bloodstream	Klebsiella pneumoniae	strong	69	161451	526781	5589138	no	-	ST23	2	1	1	1	9	4	12	47-1LV	ybt 1; ICEKp10	108	2	2	2	2	6	6	2	2	2	2	-	29	clb 2	2	2	2	2	2	2	2	3	2
GCA_045509725.1	GCA_045509725.1	NCBI	2020	Petah-Tikva	Israel	Human	Blood	Bloodstream	Klebsiella pneumoniae	strong	54	289336	553536	5679720	no	-	ST23	2	1	1	1	9	4	12	46-1LV	ybt 1; ICEKp10	2	2	2	2	2	36	355*	2	2	2	2	-	29	clb 2	2	2	2	2	2	2	2	3	2
GCA_045575535.1	GCA_045575535.1	NCBI	NA	NA	Singapore	Human	Not specified clinical sample	Not specified	Klebsiella pneumoniae	strong	5	5442536	5442536	5858584	no	-	ST23	2	1	1	1	9	4	12	47	ybt 1; ICEKp10	2	2	2	2	2	6	6	2	2	2	2	-	29	clb 2	2	2	2	2	2	2	2	3	2
GCA_045609985.1	GCA_045609985.1	NCBI	NA	NA	Singapore	Human	Not specified clinical sample	Not specified	Klebsiella pneumoniae	strong	6	5495032	5495032	5807985	no	-	ST23	2	1	1	1	9	4	12	47-2LV	ybt 1; ICEKp10	2	2	2	2	2	6*	6	2	2	2	2*	-	29	clb 2	2	2	2	2	2	2	2	3	2
GCA_045610925.1	GCA_045610925.1	NCBI	NA	NA	Singapore	Human	Not specified clinical sample	Not specified	Klebsiella pneumoniae	strong	3	5475654	5475654	5772854	no	-	ST23	2	1	1	1	9	4	12	47	ybt 1; ICEKp10	2	2	2	2	2	6	6	2	2	2	2	-	29	clb 2	2	2	2	2	2	2	2	3	2
GCA_045628435.1	GCA_045628435.1	NCBI	2021	Shenzhen	China	Human	Not specified clinical sample	Not specified	Klebsiella pneumoniae	strong	72	482455	875835	5847391	no	-	ST23	2	1	1	1	9	4	12	46	ybt 1; ICEKp10	2	2	2	2	2	36	6	2	2	2	2	-	29	clb 2	2	2	2	2	2	2	2	3	2
GCA_045633165.1	GCA_045633165.1	NCBI	2021	Shenzhen	China	Human	Not specified clinical sample	Not specified	Klebsiella pneumoniae	strong	61	284562	810098	5778392	no	-	ST23	2	1	1	1	9	4	12	46	ybt 1; ICEKp10	2	2	2	2	2	36	6	2	2	2	2	-	29	clb 2	2	2	2	2	2	2	2	3	2
GCA_045983725.1	GCA_045983725.1	NCBI	2021	Manila	Philippines	Human	Not specified clinical sample	Not specified	Klebsiella pneumoniae	strong	25	5243698	5243698	5527980	yes (3493)	ambiguous_bases	ST23	2	1	1	1	9	4	12	53-2LV	ybt 1; ICEKp10	2	2	2	2	2	6	124*	2	2	2*	2	-	29	clb 2	2	2	2	2	2	2	2	3	2
GCA_046064765.1	GCA_046064765.1	NCBI	2021	NA	Czechia	environment	Waste-water	Environment	Klebsiella pneumoniae	strong	102	289386	624273	5766005	no	-	ST23	2	1	1	1	9	4	12	47-1LV	ybt 1; ICEKp10	2	2	2	2	2	6	6	2	2	2	192*	-	68	clb 2	2	2	2	2	2	2	2	2	2
GCA_046065645.1	GCA_046065645.1	NCBI	2021	NA	Czechia	environment	Waste-water	Environment	Klebsiella pneumoniae	strong	93	306997	1290642	5661603	no	-	ST23	2	1	1	1	9	4	12	47-1LV	ybt 1; ICEKp10	2	2	2	2	2	6	6	2	2	2	192*	-	68	clb 2	2	2	2	2	2	2	2	2	2
GCA_037722635.1	GCA_037722635.1	NCBI	2020	NA	Ireland	Human	Urine	Stool	Klebsiella pneumoniae	strong	62	306848	604241	5615339	no	-	ST23	2	1	1	1	9	4	12	47	ybt 1; ICEKp10	2	2	2	2	2	6	6	2	2	2	2	-	29-3LV	clb 2	2	2*	2	2	2	2*	2*	3	2
GCA_037723255.1	GCA_037723255.1	NCBI	2019	NA	Ireland	Human	Urine	Stool	Klebsiella pneumoniae	strong	91	285980	1076524	5813866	no	-	ST23	2	1	1	1	9	4	12	47	ybt 1; ICEKp10	2	2	2	2	2	6	6	2	2	2	2	-	29-3LV	clb 2	2	2*	2	2	2	2*	2*	3	2
GCA_046368585.1	GCA_046368585.1	NCBI	2024	Hunan	China	Human	Sputum	Respiratory tract	Klebsiella pneumoniae	strong	51	208618	672300	5655763	yes (10)	ambiguous_bases	ST23	2	1	1	1	9	4	12	54	ybt 1; ICEKp10	2	2	2	2	2	6	40	2	2	2	2	-	29-2LV	clb 2	2	2	2	2	2	2	2	3	2*
GCA_046447945.1	GCA_046447945.1	NCBI	2018	NA	Russia	Human	Not specified clinical sample	Not specified	Klebsiella pneumoniae	strong	183	243245	446709	5712339	no	-	ST23	2	1	1	1	9	4	12	47	ybt 1; ICEKp10	2	2	2	2	2	6	6	2	2	2	2	-	68-1LV	clb 2	2	2	2	2	2	2	2	2*	2
GCA_046464495.1	GCA_046464495.1	NCBI	NA	NA	NA	Human	Not specified clinical sample	Not specified	Klebsiella pneumoniae	strong	43	440923	773833	5628798	no	-	ST23	2	1	1	1	9	4	12	46-1LV	ybt 1; ICEKp10	2	2	2	2	2	36*	6	2	2	2	2	-	29	clb 2	2	2	2	2	2	2	2	3	2
GCA_046464625.1	GCA_046464625.1	NCBI	NA	NA	NA	Human	Not specified clinical sample	Not specified	Klebsiella pneumoniae	strong	57	306848	1303991	5491547	no	-	ST23	2	1	1	1	9	4	12	54	ybt 1; ICEKp10	2	2	2	2	2	6	40	2	2	2	2	-	29	clb 2	2	2	2	2	2	2	2	3	2
GCA_046464695.1	GCA_046464695.1	NCBI	NA	NA	NA	Human	Not specified clinical sample	Not specified	Klebsiella pneumoniae	strong	37	440929	1562593	5524539	no	-	ST23	2	1	1	1	9	4	12	47	ybt 1; ICEKp10	2	2	2	2	2	6	6	2	2	2	2	-	29	clb 2	2	2	2	2	2	2	2	3	2
GCA_046464775.1	GCA_046464775.1	NCBI	NA	NA	NA	Human	Not specified clinical sample	Not specified	Klebsiella pneumoniae	strong	47	481119	1411352	5580829	no	-	ST23	2	1	1	1	9	4	12	46-2LV	ybt 1; ICEKp10	2*	2	2	2	2	36	6*	2	2	2	2	-	13-1LV	clb 3	2	54	2	2	2	2	2	3	2
GCA_046464915.1	GCA_046464915.1	NCBI	NA	NA	NA	Human	Not specified clinical sample	Not specified	Klebsiella pneumoniae	strong	39	396513	905528	5509465	no	-	ST23	2	1	1	1	9	4	12	47	ybt 1; ICEKp10	2	2	2	2	2	6	6	2	2	2	2	-	29	clb 2	2	2	2	2	2	2	2	3	2
GCA_046464925.1	GCA_046464925.1	NCBI	NA	NA	NA	Human	Not specified clinical sample	Not specified	Klebsiella pneumoniae	strong	53	396513	1226332	5632494	no	-	ST23	2	1	1	1	9	4	12	47	ybt 1; ICEKp10	2	2	2	2	2	6	6	2	2	2	2	-	29	clb 2	2	2	2	2	2	2	2	3	2
GCA_046464975.1	GCA_046464975.1	NCBI	NA	NA	NA	Human	Not specified clinical sample	Not specified	Klebsiella pneumoniae	strong	38	396513	1601120	5565500	no	-	ST23	2	1	1	1	9	4	12	47	ybt 1; ICEKp10	2	2	2	2	2	6	6	2	2	2	2	-	29	clb 2	2	2	2	2	2	2	2	3	2
GCA_046464985.1	GCA_046464985.1	NCBI	NA	NA	NA	Human	Not specified clinical sample	Not specified	Klebsiella pneumoniae	strong	44	440925	697269	5585854	no	-	ST23	2	1	1	1	9	4	12	47-1LV	ybt 1; ICEKp10	2	2	2	2*	2	6	6	2	2	2	2	-	29	clb 2	2	2	2	2	2	2	2	3	2
GCA_046465375.1	GCA_046465375.1	NCBI	NA	NA	NA	Human	Not specified clinical sample	Not specified	Klebsiella pneumoniae	strong	49	440924	1409708	5561173	no	-	ST23	2	1	1	1	9	4	12	46	ybt 1; ICEKp10	2	2	2	2	2	36	6	2	2	2	2	-	29	clb 2	2	2	2	2	2	2	2	3	2
GCA_046465435.1	GCA_046465435.1	NCBI	NA	NA	NA	Human	Not specified clinical sample	Not specified	Klebsiella pneumoniae	strong	52	396511	670780	5772075	no	-	ST23	2	1	1	1	9	4	12	46-1LV	ybt 1; ICEKp10	2	2	2	2	2	36	6*	2	2	2	2	-	29-1LV	clb 2	2	2	2	2	2	2	2	3	2*
GCA_046465775.1	GCA_046465775.1	NCBI	NA	NA	NA	Human	Not specified clinical sample	Not specified	Klebsiella pneumoniae	strong	59	386994	1039121	5733742	no	-	ST23	2	1	1	1	9	4	12	46	ybt 1; ICEKp10	2	2	2	2	2	36	6	2	2	2	2	-	29-1LV	clb 2	2	2*	2	2	2	2	2	3	2
GCA_046467395.1	GCA_046467395.1	NCBI	NA	NA	NA	Human	Not specified clinical sample	Not specified	Klebsiella pneumoniae	strong	53	396513	1208695	5639324	no	-	ST23	2	1	1	1	9	4	12	47	ybt 1; ICEKp10	2	2	2	2	2	6	6	2	2	2	2	-	29	clb 2	2	2	2	2	2	2	2	3	2
GCA_046467415.1	GCA_046467415.1	NCBI	NA	NA	NA	Human	Not specified clinical sample	Not specified	Klebsiella pneumoniae	strong	46	481118	1113556	5622065	no	-	ST23	2	1	1	1	9	4	12	46-2LV	ybt 1; ICEKp10	2	2	2	2	2	36	6*	2	2	2	2*	-	29-1LV	clb 2 (truncated)	2	2*-4%	2	2	2	2	2	3	2
GCA_046467455.1	GCA_046467455.1	NCBI	NA	NA	NA	Human	Not specified clinical sample	Not specified	Klebsiella pneumoniae	strong	41	336635	654430	5525387	no	-	ST23	2	1	1	1	9	4	12	47	ybt 1; ICEKp10	2	2	2	2	2	6	6	2	2	2	2	-	29-1LV	clb 2	2	2	2	2	2	2	2	3	2
GCA_046467595.1	GCA_046467595.1	NCBI	NA	NA	NA	Human	Not specified clinical sample	Not specified	Klebsiella pneumoniae	strong	48	325097	1354611	5625127	no	-	ST23	2	1	1	1	9	4	12	46	ybt 1; ICEKp10	2	2	2	2	2	36	6	2	2	2	2	-	29-1LV	clb 2	2	2*	2	2	2	2	2	3	2
GCA_046467615.1	GCA_046467615.1	NCBI	NA	NA	NA	Human	Not specified clinical sample	Not specified	Klebsiella pneumoniae	strong	47	428942	1414901	5733796	no	-	ST23	2	1	1	1	9	4	12	46	ybt 1; ICEKp10	2	2	2	2	2	36	6	2	2	2	2	-	29	clb 2	2	2	2	2	2	2	2	3	2
GCA_046467635.1	GCA_046467635.1	NCBI	NA	NA	NA	Human	Not specified clinical sample	Not specified	Klebsiella pneumoniae	strong	52	481120	768585	5617750	no	-	ST23	2	1	1	1	9	4	12	46-1LV	ybt 1; ICEKp10	2	2	2	2	2	36	6	2	2	2	131	-	26-1LV	clb 2	2	2	2	2	2	2	2	3	2
GCA_046467655.1	GCA_046467655.1	NCBI	NA	NA	NA	Human	Not specified clinical sample	Not specified	Klebsiella pneumoniae	strong	104	124335	306298	5621476	no	-	ST23	2	1	1	1	9	4	12	57	ybt 1; ICEKp10	2	2	2	2	2	6	6	49	2	2	2	-	29-1LV	clb 2	2*	2	2	2	2	2	2	3	2
GCA_046467675.1	GCA_046467675.1	NCBI	NA	NA	NA	Human	Not specified clinical sample	Not specified	Klebsiella pneumoniae	strong	43	396513	1054944	5509248	no	-	ST23	2	1	1	1	9	4	12	47-1LV	ybt 1; ICEKp10	2	2	2	2	2	6	6*	2	2	2	2	-	29-1LV	clb 2	2	2	2	2	2	2	2	3	2
GCA_046467695.1	GCA_046467695.1	NCBI	NA	NA	NA	Human	Not specified clinical sample	Not specified	Klebsiella pneumoniae	strong	43	396513	771746	5622456	no	-	ST23	2	1	1	1	9	4	12	46-2LV	ybt 1; ICEKp10	2	2	2	2	2	36*	6	2	2	2	131	-	26-2LV	clb 2	2	2*	2	2	2	2	2	3	2
GCA_046467715.1	GCA_046467715.1	NCBI	NA	NA	NA	Human	Not specified clinical sample	Not specified	Klebsiella pneumoniae	strong	54	372186	939648	5581621	no	-	ST23	2	1	1	1	9	4	12	46-1LV	ybt 1; ICEKp10	2	2	2*	2	2	36	6	2	2	2	2	-	29	clb 2	2	2	2	2	2	2	2	3	2
GCA_046467775.1	GCA_046467775.1	NCBI	NA	NA	NA	Human	Not specified clinical sample	Not specified	Klebsiella pneumoniae	strong	56	306860	859146	5498533	no	-	ST23	2	1	1	1	9	4	12	47	ybt 1; ICEKp10	2	2	2	2	2	6	6	2	2	2	2	-	29	clb 2	2	2	2	2	2	2	2	3	2
GCA_046467815.1	GCA_046467815.1	NCBI	NA	NA	NA	Human	Not specified clinical sample	Not specified	Klebsiella pneumoniae	strong	68	289168	1100922	5706023	no	-	ST23	2	1	1	1	9	4	12	46	ybt 1; ICEKp10	2	2	2	2	2	36	6	2	2	2	2	-	29	clb 2	2	2	2	2	2	2	2	3	2
GCA_046467835.1	GCA_046467835.1	NCBI	NA	NA	NA	Human	Not specified clinical sample	Not specified	Klebsiella pneumoniae	strong	49	306849	746119	5711981	no	-	ST23	2	1	1	1	9	4	12	43	ybt 1; ICEKp10	2	17	2	2	2	36	6	2	2	2	2	-	29	clb 2	2	2	2	2	2	2	2	3	2
GCA_046467935.1	GCA_046467935.1	NCBI	NA	NA	NA	Human	Not specified clinical sample	Not specified	Klebsiella pneumoniae	strong	60	261729	824163	5639078	no	-	ST23	2	1	1	1	9	4	12	47	ybt 1; ICEKp10	2	2	2	2	2	6	6	2	2	2	2	-	29	clb 2	2	2	2	2	2	2	2	3	2
GCA_046467955.1	GCA_046467955.1	NCBI	NA	NA	NA	Human	Not specified clinical sample	Not specified	Klebsiella pneumoniae	strong	59	310240	647952	5598045	no	-	ST23	2	1	1	1	9	4	12	46	ybt 1; ICEKp10	2	2	2	2	2	36	6	2	2	2	2	-	29	clb 2	2	2	2	2	2	2	2	3	2
GCA_046467995.1	GCA_046467995.1	NCBI	NA	NA	NA	Human	Not specified clinical sample	Not specified	Klebsiella pneumoniae	strong	37	440925	1297619	5513213	no	-	ST23	2	1	1	1	9	4	12	47-1LV	ybt 1; ICEKp10	2	2	2	2	2	6	6*	2	2	2	2	-	29	clb 2	2	2	2	2	2	2	2	3	2
GCA_046468035.1	GCA_046468035.1	NCBI	NA	NA	NA	Human	Not specified clinical sample	Not specified	Klebsiella pneumoniae	strong	60	269418	1165456	5568498	no	-	ST23	2	1	1	1	9	4	12	46-1LV	ybt 1; ICEKp10	2	2	2	2	2	36	6*	2	2	2	2	-	29	clb 2	2	2	2	2	2	2	2	3	2
GCA_046468055.1	GCA_046468055.1	NCBI	NA	NA	NA	Human	Not specified clinical sample	Not specified	Klebsiella pneumoniae	strong	53	447431	1268982	5548026	no	-	ST23	2	1	1	1	9	4	12	54	ybt 1; ICEKp10	2	2	2	2	2	6	40	2	2	2	2	-	29	clb 2	2	2	2	2	2	2	2	3	2
GCA_046468075.1	GCA_046468075.1	NCBI	NA	NA	NA	Human	Not specified clinical sample	Not specified	Klebsiella pneumoniae	strong	54	306829	860925	5564353	no	-	ST23	2	1	1	1	9	4	12	47	ybt 1; ICEKp10	2	2	2	2	2	6	6	2	2	2	2	-	29	clb 2	2	2	2	2	2	2	2	3	2
GCA_046468095.1	GCA_046468095.1	NCBI	NA	NA	NA	Human	Not specified clinical sample	Not specified	Klebsiella pneumoniae	strong	49	360200	604243	5545737	no	-	ST23	2	1	1	1	9	4	12	46-1LV	ybt 1; ICEKp10	2	2	2	2	2	36*	6	2	2	2	2	-	29-1LV	clb 2	2	2	2	2	2	2	2	3	2
GCA_046468155.1	GCA_046468155.1	NCBI	NA	NA	NA	Human	Not specified clinical sample	Not specified	Klebsiella pneumoniae	strong	47	396513	726028	5511742	no	-	ST23	2	1	1	1	9	4	12	46-1LV	ybt 1; ICEKp10	2	2	2	2	2	36	6*	2	2	2	2	-	29	clb 2	2	2	2	2	2	2	2	3	2
GCA_046468195.1	GCA_046468195.1	NCBI	NA	NA	NA	Human	Not specified clinical sample	Not specified	Klebsiella pneumoniae	strong	57	289160	1229207	5650024	no	-	ST23	2	1	1	1	9	4	12	47	ybt 1; ICEKp10	2	2	2	2	2	6	6	2	2	2	2	-	13-1LV	clb 3	2	68	2	2	2	2	2	3	2
GCA_046468215.1	GCA_046468215.1	NCBI	NA	NA	NA	Human	Not specified clinical sample	Not specified	Klebsiella pneumoniae	strong	60	419441	1346394	5572245	no	-	ST23	2	1	1	1	9	4	12	46	ybt 1; ICEKp10	2	2	2	2	2	36	6	2	2	2	2	-	29-1LV	clb 2	2	2	2	2	2	2	2	15	2
GCA_046468275.1	GCA_046468275.1	NCBI	NA	NA	NA	Human	Not specified clinical sample	Not specified	Klebsiella pneumoniae	strong	54	289155	613870	5640822	no	-	ST23	2	1	1	1	9	4	12	47-2LV	ybt 1; ICEKp10	2	2	115	2	2	6	6*	2	2	2	2	-	26-1LV	clb 2	2	2	2	2	2	2	2	3	2
GCA_046468315.1	GCA_046468315.1	NCBI	NA	NA	NA	Human	Not specified clinical sample	Not specified	Klebsiella pneumoniae	strong	54	396507	1227569	5732274	no	-	ST23	2	1	1	1	9	4	12	47	ybt 1; ICEKp10	2	2	2	2	2	6	6	2	2	2	2	-	29-1LV	clb 2	2	2*	2	2	2	2	2	3	2
GCA_046468375.1	GCA_046468375.1	NCBI	NA	NA	NA	Human	Not specified clinical sample	Not specified	Klebsiella pneumoniae	strong	39	413259	973019	5605172	no	-	ST23	2	1	1	1	9	4	12	47	ybt 1; ICEKp10	2	2	2	2	2	6	6	2	2	2	2	-	29	clb 2	2	2	2	2	2	2	2	3	2
GCA_046468395.1	GCA_046468395.1	NCBI	NA	NA	NA	Human	Not specified clinical sample	Not specified	Klebsiella pneumoniae	strong	55	481120	1375108	5808558	no	-	ST23	2	1	1	1	9	4	12	46	ybt 1; ICEKp10	2	2	2	2	2	36	6	2	2	2	2	-	29	clb 2	2	2	2	2	2	2	2	3	2
GCA_046468455.1	GCA_046468455.1	NCBI	NA	NA	NA	Human	Not specified clinical sample	Not specified	Klebsiella pneumoniae	strong	52	327024	859329	5463189	no	-	ST23	2	1	1	1	9	4	12	47	ybt 1; ICEKp10	2	2	2	2	2	6	6	2	2	2	2	-	29	clb 2	2	2	2	2	2	2	2	3	2
GCA_046468495.1	GCA_046468495.1	NCBI	NA	NA	NA	Human	Not specified clinical sample	Not specified	Klebsiella pneumoniae	strong	54	440924	1336140	5575156	no	-	ST23	2	1	1	1	9	4	12	47	ybt 1; ICEKp10	2	2	2	2	2	6	6	2	2	2	2	-	29	clb 2	2	2	2	2	2	2	2	3	2
GCA_046468535.1	GCA_046468535.1	NCBI	NA	NA	NA	Human	Not specified clinical sample	Not specified	Klebsiella pneumoniae	strong	54	392128	1412968	5658300	no	-	ST23	2	1	1	1	9	4	12	46-2LV	ybt 1; ICEKp10	2	2	2	2	2	36	6*	2	2	2	2*	-	29-1LV	clb 2 (truncated)	2	2*-25%	2	2	2	2	2	3	2
GCA_046468555.1	GCA_046468555.1	NCBI	NA	NA	NA	Human	Not specified clinical sample	Not specified	Klebsiella pneumoniae	strong	44	327041	794062	5587307	no	-	ST23	2	1	1	1	9	4	12	46-2LV	ybt 1; ICEKp10	2	2	2	2	2	36*	6*	2	2	2	2	-	29	clb 2	2	2	2	2	2	2	2	3	2
GCA_046468595.1	GCA_046468595.1	NCBI	NA	NA	NA	Human	Not specified clinical sample	Not specified	Klebsiella pneumoniae	strong	37	440923	1288711	5424653	no	-	ST23	2	1	1	1	9	4	12	47	ybt 1; ICEKp10	2	2	2	2	2	6	6	2	2	2	2	-	29-1LV	clb 2	2*	2	2	2	2	2	2	3	2
GCA_046468655.1	GCA_046468655.1	NCBI	NA	NA	NA	Human	Not specified clinical sample	Not specified	Klebsiella pneumoniae	strong	46	325175	1420515	5720299	no	-	ST23	2	1	1	1	9	4	12	46	ybt 1; ICEKp10	2	2	2	2	2	36	6	2	2	2	2	-	29-1LV	clb 2	2	2	2	2	2	2	2	3*	2
GCA_046468715.1	GCA_046468715.1	NCBI	NA	NA	NA	Human	Not specified clinical sample	Not specified	Klebsiella pneumoniae	strong	63	289144	833592	5525311	no	-	ST23	2	1	1	1	9	4	12	47	ybt 1; ICEKp10	2	2	2	2	2	6	6	2	2	2	2	-	29-1LV	clb 2	2	2	2*	2	2	2	2	3	2
GCA_046468835.1	GCA_046468835.1	NCBI	NA	NA	NA	Human	Not specified clinical sample	Not specified	Klebsiella pneumoniae	strong	46	481111	1412887	5623185	no	-	ST23	2	1	1	1	9	4	12	46-1LV	ybt 1; ICEKp10	2	2	2	2	2	36	6*	2	2	2	2	-	29-1LV	clb 2	2	2	2	2	2	2	2	3	2
GCA_046468855.1	GCA_046468855.1	NCBI	NA	NA	NA	Human	Not specified clinical sample	Not specified	Klebsiella pneumoniae	strong	55	314468	1252930	5677617	no	-	ST23	2	1	1	1	9	4	12	46	ybt 1; ICEKp10	2	2	2	2	2	36	6	2	2	2	2	-	29	clb 2	2	2	2	2	2	2	2	3	2
GCA_046524135.1	GCA_046524135.1	NCBI	2024	NA	USA	Human	Not specified clinical sample	Not specified	Klebsiella pneumoniae	strong	59	467469	1315237	5751416	no	-	ST23	2	1	1	1	9	4	12	47	ybt 1; ICEKp10	2	2	2	2	2	6	6	2	2	2	2	-	29	clb 2	2	2	2	2	2	2	2	3	2
GCA_037723665.1	GCA_037723665.1	NCBI	2019	NA	Ireland	Human	Urine	Stool	Klebsiella pneumoniae	strong	98	258124	604030	5814346	no	-	ST23	2	1	1	1	9	4	12	47	ybt 1; ICEKp10	2	2	2	2	2	6	6	2	2	2	2	-	29-3LV	clb 2	2	2*	2	2	2	2*	2*	3	2
GCA_037725985.1	GCA_037725985.1	NCBI	2022	NA	Ireland	Human	Urine	Stool	Klebsiella pneumoniae	strong	50	326156	1076158	5616183	no	-	ST23	2	1	1	1	9	4	12	47-1LV	ybt 1; ICEKp10	2	2	2	2	2	6	6*	2	2	2	2	-	29-3LV	clb 2	2	2*	2	2	2	2*	2*	3	2
GCA_046764655.1	GCA_046764655.1	NCBI	2015	Beijing	China	Human	Not specified clinical sample	Not specified	Klebsiella pneumoniae	strong	91	187849	628936	5617967	yes (566)	ambiguous_bases	ST23	2	1	1	1	9	4	12	47	ybt 1; ICEKp10	2	2	2	2	2	6	6	2	2	2	2	-	29	clb 2	2	2	2	2	2	2	2	3	2
GCA_046895355.1	GCA_046895355.1	NCBI	2024	Beijing	China	Unknown	Not specified	Not specified	Klebsiella pneumoniae	strong	2	5456355	5456355	5682690	no	-	ST23	2	1	1	1	9	4	12	46-1LV	ybt 1; ICEKp10	2	2	2	2	2	36	6*	2	2	2	2	-	29-1LV	clb 2	2	2	2	2	2	2	2	3	2
GCA_047041095.1	GCA_047041095.1	NCBI	2022	Henan	China	Human	Sputum	Respiratory tract	Klebsiella pneumoniae	strong	4	5481622	5481622	5798592	no	-	ST23	2	1	1	1	9	4	12	46-2LV	ybt 1; ICEKp10	2	2	2	2*	2	36	6	2	2	2	2*	-	29	clb 2	2	2	2	2	2	2	2	3	2
GCA_047268705.1	GCA_047268705.1	NCBI	2017	NA	Australia	Human	Blood	Bloodstream	Klebsiella pneumoniae	strong	102	289359	682257	5933375	no	-	ST23	2	1	1	1	9	4	12	46	ybt 1; ICEKp10	2	2	2	2	2	36	6	2	2	2	2	-	29	clb 2	2	2	2	2	2	2	2	3	2
GCA_047269665.1	GCA_047269665.1	NCBI	2017	NA	Australia	Human	Respiratory specimen	Respiratory tract	Klebsiella pneumoniae	strong	86	139722	576106	5807072	no	-	ST23	2	1	1	1	9	4	12	46	ybt 1; ICEKp10	2	2	2	2	2	36	6	2	2	2	2	-	29	clb 2	2	2	2	2	2	2	2	3	2
GCA_047269745.1	GCA_047269745.1	NCBI	2017	NA	Australia	Human	Respiratory specimen	Respiratory tract	Klebsiella pneumoniae	strong	106	258121	977165	5779338	no	-	ST23	2	1	1	1	9	4	12	46	ybt 1; ICEKp10	2	2	2	2	2	36	6	2	2	2	2	-	29	clb 2	2	2	2	2	2	2	2	3	2
GCA_037726315.1	GCA_037726315.1	NCBI	2020	NA	Ireland	Human	Urine	Stool	Klebsiella pneumoniae	strong	54	280053	766572	5717450	no	-	ST23	2	1	1	1	9	4	12	47	ybt 1; ICEKp10	2	2	2	2	2	6	6	2	2	2	2	-	29	clb 2	2	2	2	2	2	2	2	3	2
GCA_047270365.1	GCA_047270365.1	NCBI	2020	NA	Australia	Human	Not specified clinical sample	Not specified	Klebsiella pneumoniae	strong	76	277364	482344	5756275	no	-	ST23	2	1	1	1	9	4	12	47	ybt 1; ICEKp10	2	2	2	2	2	6	6	2	2	2	2	-	29	clb 2	2	2	2	2	2	2	2	3	2
GCA_047273605.1	GCA_047273605.1	NCBI	2023	Kazan	Russia	Human	Oropharyngeal swab	Respiratory tract	Klebsiella pneumoniae	strong	197	50748	162809	5575110	no	-	ST23	2	1	1	1	9	4	12	46-1LV	ybt 1; ICEKp10	2	2	2	2	2	36*	6	2	2	2	2	-	29-1LV	clb 2	2	2*	2	2	2	2	2	3	2
GCA_047273665.1	GCA_047273665.1	NCBI	2023	Kazan	Russia	Human	Oropharyngeal swab	Respiratory tract	Klebsiella pneumoniae	strong	121	96972	329797	5479376	no	-	ST23	2	1	1	1	9	4	12	47	ybt 1; ICEKp10	2	2	2	2	2	6	6	2	2	2	2	-	29	clb 2	2	2	2	2	2	2	2	3	2
GCA_047276205.1	GCA_047276205.1	NCBI	2017	NA	Australia	Human	Respiratory specimen	Respiratory tract	Klebsiella pneumoniae	strong	93	236162	565722	5851565	no	-	ST23	2	1	1	1	9	4	12	46	ybt 1; ICEKp10	2	2	2	2	2	36	6	2	2	2	2	-	29	clb 2	2	2	2	2	2	2	2	3	2
GCA_047276735.1	GCA_047276735.1	NCBI	2017	NA	Australia	Human	Blood	Bloodstream	Klebsiella pneumoniae	strong	83	212751	697476	5667437	no	-	ST23	2	1	1	1	9	4	12	46-1LV	ybt 1; ICEKp10	2	2	2	2	2	36*	6	2	2	2	2	-	29-2LV	clb 2 (truncated)	2	2*-72%	2	2	2	2	2*	3	2
GCA_047276915.1	GCA_047276915.1	NCBI	2017	NA	Australia	Human	Respiratory specimen	Respiratory tract	Klebsiella pneumoniae	strong	80	307061	978301	5846209	no	-	ST23	2	1	1	1	9	4	12	46	ybt 1; ICEKp10	2	2	2	2	2	36	6	2	2	2	2	-	29	clb 2	2	2	2	2	2	2	2	3	2
GCA_047277805.1	GCA_047277805.1	NCBI	2019	NA	Australia	Human	Respiratory specimen	Respiratory tract	Klebsiella pneumoniae	strong	83	216030	977182	5816753	no	-	ST23	2	1	1	1	9	4	12	46	ybt 1; ICEKp10	2	2	2	2	2	36	6	2	2	2	2	-	29	clb 2	2	2	2	2	2	2	2	3	2
GCA_037726445.1	GCA_037726445.1	NCBI	2020	NA	Ireland	Human	Urine	Stool	Klebsiella pneumoniae	strong	51	502609	1014003	5615639	no	-	ST23	2	1	1	1	9	4	12	47-1LV	ybt 1; ICEKp10	2	2	2	2	2	6	6*	2	2	2	2	-	29-3LV	clb 2	2	2*	2	2	2	2*	2*	3	2
GCA_047279715.1	GCA_047279715.1	NCBI	2018	NA	Australia	Human	Respiratory specimen	Respiratory tract	Klebsiella pneumoniae	strong	114	249672	705624	5792923	no	-	ST23	2	1	1	1	9	4	12	46	ybt 1; ICEKp10	2	2	2	2	2	36	6	2	2	2	2	-	29	clb 2	2	2	2	2	2	2	2	3	2
GCA_047423795.1	GCA_047423795.1	NCBI	2024	NA	China	Human	Blood	Bloodstream	Klebsiella pneumoniae	strong	5	5286805	5286805	5663157	yes (100)	ambiguous_bases	ST23	2	1	1	1	9	4	12	47	ybt 1; ICEKp10	2	2	2	2	2	6	6	2	2	2	2	-	29	clb 2	2	2	2	2	2	2	2	3	2
GCA_037727125.1	GCA_037727125.1	NCBI	2023	NA	Ireland	Human	Urine	Stool	Klebsiella pneumoniae	strong	68	305761	712273	5681855	no	-	ST23	2	1	1	1	9	4	12	47-1LV	ybt 1; ICEKp10	2*	2	2	2	2	6	6	2	2	2	2	-	29-3LV	clb 2	2	2*	2	2	2	2*	2*	3	2
GCA_047839715.1	GCA_047839715.1	NCBI	2020	NA	USA	Human	Blood	Bloodstream	Klebsiella pneumoniae	strong	3	5343700	5343700	5573423	no	-	ST23	2	1	1	1	9	4	12	57	ybt 1; ICEKp10	2	2	2	2	2	6	6	49	2	2	2	-	29	clb 2	2	2	2	2	2	2	2	3	2
GCA_047920435.1	GCA_047920435.1	NCBI	2023	NA	India	Human	Sputum	Respiratory tract	Klebsiella pneumoniae	strong	77	301251	867824	5601127	no	-	ST23	2	1	1	1	9	4	12	53-1LV	ybt 1; ICEKp10	2	2	2	2	2	6*	124	2	2	2	2	-	29	clb 2	2	2	2	2	2	2	2	3	2
GCA_047921735.1	GCA_047921735.1	NCBI	2023	NA	India	Human	Sputum	Respiratory tract	Klebsiella pneumoniae	strong	61	465828	1312134	5502190	no	-	ST23	2	1	1	1	9	4	12	47	ybt 1; ICEKp10	2	2	2	2	2	6	6	2	2	2	2	-	29	clb 2	2	2	2	2	2	2	2	3	2
GCA_047921875.1	GCA_047921875.1	NCBI	2023	NA	India	Human	Sputum	Respiratory tract	Klebsiella pneumoniae	strong	78	289151	899885	5588127	no	-	ST23	2	1	1	1	9	4	12	47	ybt 1; ICEKp10	2	2	2	2	2	6	6	2	2	2	2	-	29	clb 2	2	2	2	2	2	2	2	3	2
GCA_047922175.1	GCA_047922175.1	NCBI	2023	NA	India	Human	Blood	Bloodstream	Klebsiella pneumoniae	strong	71	417883	962050	5649509	no	-	ST23	2	1	1	1	9	4	12	47	ybt 1; ICEKp10	2	2	2	2	2	6	6	2	2	2	2	-	29	clb 2	2	2	2	2	2	2	2	3	2
GCA_047945045.1	GCA_047945045.1	NCBI	2025	California	USA	Human	Sputum	Respiratory tract	Klebsiella pneumoniae	strong	55	326953	845978	5793167	no	-	ST23	2	1	1	1	9	4	12	47	ybt 1; ICEKp10	2	2	2	2	2	6	6	2	2	2	2	-	29-1LV	clb 2	2	2*	2	2	2	2	2	3	2
GCA_047945055.1	GCA_047945055.1	NCBI	2025	California	USA	Human	Sputum	Respiratory tract	Klebsiella pneumoniae	strong	51	328378	846000	5792206	no	-	ST23	2	1	1	1	9	4	12	47	ybt 1; ICEKp10	2	2	2	2	2	6	6	2	2	2	2	-	29-1LV	clb 2	2	2*	2	2	2	2	2	3	2
GCA_037727965.1	GCA_037727965.1	NCBI	2023	NA	Ireland	Human	Urine	Stool	Klebsiella pneumoniae	strong	64	327022	1076585	5696184	no	-	ST23	2	1	1	1	9	4	12	47	ybt 1; ICEKp10	2	2	2	2	2	6	6	2	2	2	2	-	29-3LV	clb 2	2	2*	2	2	2	2*	2*	3	2
GCA_047966805.1	GCA_047966805.1	NCBI	2021	NA	India	Human	Endotracheal aspirate	Respiratory tract	Klebsiella pneumoniae	strong	81	284348	701197	5804367	no	-	ST23	2	1	1	1	9	4	12	47-1LV	ybt 1; ICEKp10	2	2	2	2*	2	6	6	2	2	2	2	-	29	clb 2	2	2	2	2	2	2	2	3	2
GCA_048011105.1	GCA_048011105.1	NCBI	2021	Suva	Fiji	Human	Blood	Bloodstream	Klebsiella pneumoniae	strong	86	272062	769479	5985519	no	-	ST23	2	1	1	1	9	4	12	47	ybt 1; ICEKp10	2	2	2	2	2	6	6	2	2	2	2	-	29	clb 2	2	2	2	2	2	2	2	3	2
GCA_048012015.1	GCA_048012015.1	NCBI	2022	Suva	Fiji	Human	Blood	Bloodstream	Klebsiella pneumoniae	strong	52	307259	1439619	5758713	no	-	ST23	2	1	1	1	9	4	12	47	ybt 1; ICEKp10	2	2	2	2	2	6	6	2	2	2	2	-	27-1LV	clb 2	2	2*	2	2	2	2	2	3	2
GCA_048160715.1	GCA_048160715.1	NCBI	2020	Shanghai	China	Human	Blood	Bloodstream	Klebsiella pneumoniae	strong	51	300292	863794	5800781	no	-	ST23	2	1	1	1	9	4	12	46-1LV	ybt 1; ICEKp10	2	2	2	2	2	36	6*	2	2	2	2	-	29	clb 2	2	2	2	2	2	2	2	3	2
GCA_040690795.1	GCA_040690795.1	NCBI	2020	Wenzhou	China	Human	Urine	Stool	Klebsiella pneumoniae	strong	96	417755	998032	5493557	no	-	ST23	2	1	1	1	9	4	12	54-1LV	ybt 1; ICEKp10	2	2	2	2	2	6*	40	2	2	2	2	-	29-1LV	clb 2	2	2	2	2	2	2	2	3*	2
GCA_041871455.1	GCA_041871455.1	NCBI	2024	NA	USA	Human	Urine	Stool	Klebsiella pneumoniae	strong	57	355311	846364	6008055	no	-	ST23	2	1	1	1	9	4	12	57	ybt 1; ICEKp10	2	2	2	2	2	6	6	49	2	2	2	-	29	clb 2	2	2	2	2	2	2	2	3	2
GCA_048163525.1	GCA_048163525.1	NCBI	2021	Shanghai	China	Human	Blood	Bloodstream	Klebsiella pneumoniae	strong	54	372703	597287	5737525	no	-	ST23	2	1	1	1	9	4	12	46	ybt 1; ICEKp10	2	2	2	2	2	36	6	2	2	2	2	-	29-2LV	clb 2	2	2	2	2	2	2*	2	3	2
GCA_042208505.1	GCA_042208505.1	NCBI	2024	NA	USA	Human	Urine	Stool	Klebsiella pneumoniae	strong	90	142579	400055	5710891	no	-	ST23	2	1	1	1	9	4	12	47	ybt 1; ICEKp10	2	2	2	2	2	6	6	2	2	2	2	-	29-1LV	clb 2	2	2	2	2	2	2	2	3	2
GCA_046071225.1	GCA_046071225.1	NCBI	2021	NA	Czechia	Human	Urine	Stool	Klebsiella pneumoniae	strong	87	396803	649583	5808265	no	-	ST23	2	1	1	1	9	4	12	47-2LV	ybt 1; ICEKp10	2	2	2	2	2	6*	466*	2	2	2	2	-	29	clb 2	2	2	2	2	2	2	2	3	2
GCA_046071645.1	GCA_046071645.1	NCBI	2021	NA	Czechia	Human	Urine	Stool	Klebsiella pneumoniae	strong	81	396682	1268940	5808767	no	-	ST23	2	1	1	1	9	4	12	47-2LV	ybt 1; ICEKp10	2	2	2	2	2	6*	466*	2	2	2	2	-	29	clb 2	2	2	2	2	2	2	2	3	2
GCA_048163645.1	GCA_048163645.1	NCBI	2021	Shanghai	China	Human	Blood	Bloodstream	Klebsiella pneumoniae	strong	49	289333	876135	5850328	no	-	ST23	2	1	1	1	9	4	12	46	ybt 1; ICEKp10	2	2	2	2	2	36	6	2	2	2	2	-	29-1LV	clb 2	2	2*	2	2	2	2	2	3	2
GCA_048163685.1	GCA_048163685.1	NCBI	2021	Shanghai	China	Human	Blood	Bloodstream	Klebsiella pneumoniae	strong	56	272043	637690	5955240	no	-	ST23	2	1	1	1	9	4	12	47-2LV	ybt 1; ICEKp10	2	2	115	2	2	6	6	2	2	85	2	-	26-1LV	clb 2	2	2	2	2	2	2	2	3	2
GCA_047269865.1	GCA_047269865.1	NCBI	2018	NA	Australia	Human	Urine	Stool	Klebsiella pneumoniae	strong	70	371522	977508	5919395	no	-	ST23	2	1	1	1	9	4	12	46	ybt 1; ICEKp10	2	2	2	2	2	36	6	2	2	2	2	-	29	clb 2	2	2	2	2	2	2	2	3	2
GCA_048272835.1	GCA_048272835.1	NCBI	2023	Zhengzhou	China	Human	Urine	Stool	Klebsiella pneumoniae	strong	41	440923	1159737	5412432	no	-	ST23	2	1	1	1	9	4	12	46-1LV	ybt 1; ICEKp10	2	2	2	2	2	36	6	2	2	2	2*	-	29	clb 2	2	2	2	2	2	2	2	3	2
GCA_048163875.1	GCA_048163875.1	NCBI	2020	Shanghai	China	Human	Blood	Bloodstream	Klebsiella pneumoniae	strong	56	249711	1210989	5893346	no	-	ST23	2	1	1	1	9	4	12	46	ybt 1; ICEKp10	2	2	2	2	2	36	6	2	2	2	2	-	29-1LV	clb 2	2	2	2	2	2	2	2	3	2
GCA_048163955.1	GCA_048163955.1	NCBI	2022	Shanghai	China	Human	Blood	Bloodstream	Klebsiella pneumoniae	strong	53	297048	1393486	5729165	no	-	ST23	2	1	1	1	9	4	12	46	ybt 1; ICEKp10	2	2	2	2	2	36	6	2	2	2	2	-	29	clb 2	2	2	2	2	2	2	2	3	2
GCA_049571965.1	GCA_049571965.1	NCBI	2020	NA	Colombia	Human	Urine	Stool	Klebsiella pneumoniae	strong	45	272050	819761	5724165	no	-	ST23	2	1	1	1	9	4	12	47	ybt 1; ICEKp10	2	2	2	2	2	6	6	2	2	2	2	-	29-3LV	clb 2	2	2	2	2	2	2	2	3	2*
GCA_049576185.1	GCA_049576185.1	NCBI	2020	NA	Colombia	Human	Urine	Stool	Klebsiella pneumoniae	strong	43	327039	658003	5818453	no	-	ST23	2	1	1	1	9	4	12	57-1LV	ybt 1; ICEKp10	2	2	2	2	2	6	6*	49	2	2	2	-	29	clb 2	2	2	2	2	2	2	2	3	2
GCA_048164095.1	GCA_048164095.1	NCBI	2020	Shanghai	China	Human	Blood	Bloodstream	Klebsiella pneumoniae	strong	60	249732	1305246	5669788	no	-	ST23	2	1	1	1	9	4	12	47-2LV	ybt 1; ICEKp10	114	2	2	2	2	6*	6	2	2	2	2	-	29	clb 2	2	2	2	2	2	2	2	3	2
GCA_050718055.1	GCA_050718055.1	NCBI	2023	Qingdao	China	Human	Urine	Stool	Klebsiella pneumoniae	strong	55	199340	706983	5628767	no	-	ST23	2	1	1	1	9	4	12	46	ybt 1; ICEKp10	2	2	2	2	2	36	6	2	2	2	2	-	29	clb 2	2	2	2	2	2	2	2	3	2
GCA_050721055.1	GCA_050721055.1	NCBI	2023	Qingdao	China	Human	Urine	Stool	Klebsiella pneumoniae	strong	56	209763	593372	5484876	no	-	ST23	2	1	1	1	9	4	12	54	ybt 1; ICEKp10	2	2	2	2	2	6	40	2	2	2	2	-	29	clb 2	2	2	2	2	2	2	2	3	2
GCA_051298955.1	GCA_051298955.1	NCBI	2020	Qingdao	China	Human	Urine	Stool	Klebsiella pneumoniae	strong	53	289216	1495603	5681045	yes (1248)	ambiguous_bases	ST23	2	1	1	1	9	4	12	46-2LV	ybt 1; ICEKp10	2*	2	107	2	2	36	6	2	2	2	2	-	29-1LV	clb 2	2	2	2	2	2	2	2	15	2
GCA_900093185.1	GCA_900093185.1	NCBI	2015	NA	Thailand	Human	Urine	Stool	Klebsiella pneumoniae	strong	65	289451	787828	5820305	yes (4587)	ambiguous_bases	ST23	2	1	1	1	9	4	12	47-1LV	ybt 1; ICEKp10	108	2	2	2	2	6	6	2	2	2	2	-	29	clb 2	2	2	2	2	2	2	2	3	2
GCA_900508905.1	GCA_900508905.1	NCBI	2013	NA	Turkey	Human	Urine	Stool	Klebsiella pneumoniae	strong	82	384869	1416154	5773799	no	-	ST23	2	1	1	1	9	4	12	47	ybt 1; ICEKp10	2	2	2	2	2	6	6	2	2	2	2	-	29	clb 2	2	2	2	2	2	2	2	3	2
GCA_904864645.1	GCA_904864645.1	NCBI	2013	NA	Australia	Human	Urine	Stool	Klebsiella pneumoniae	strong	2	5407002	5407002	5640934	no	-	ST23	2	1	1	1	9	4	12	47	ybt 1; ICEKp10	2	2	2	2	2	6	6	2	2	2	2	-	29	clb 2	2	2	2	2	2	2	2	3	2
GCA_025628865.1	GCA_025628865.1	NCBI	2022	NA	NA	Human	Urogenital swab	Urogenital tract	Klebsiella pneumoniae	strong	62	447087	1308822	5446096	no	-	ST23	2	1	1	1	9	4	12	47-1LV	ybt 1; ICEKp10	2	2*	2	2	2	6	6	2	2	2	2	-	29-1LV	clb 2	2	2*	2	2	2	2	2	3	2
GCA_002970895.1	GCA_002970895.1	NCBI	2008	NA	China	Human	Wound swab	Skin and soft tissue	Klebsiella pneumoniae	strong	1	5458646	5458646	5458646	no	-	ST23	2	1	1	1	9	4	12	46	ybt 1; ICEKp10	2	2	2	2	2	36	6	2	2	2	2	-	29	clb 2	2	2	2	2	2	2	2	3	2
GCA_048164465.1	GCA_048164465.1	NCBI	2021	Shanghai	China	Human	Blood	Bloodstream	Klebsiella pneumoniae	strong	69	239642	604454	5999346	no	-	ST23	2	1	1	1	9	4	12	47	ybt 1; ICEKp10	2	2	2	2	2	6	6	2	2	2	2	-	29-3LV	clb 2	2	2	2	2	2	2*	2	3	2
GCA_009887895.1	GCA_009887895.1	NCBI	2014	NA	Ukraine	Human	Wound swab	Skin and soft tissue	Klebsiella pneumoniae	strong	72	272065	603799	5637323	no	-	ST23	2	1	1	1	9	4	12	47	ybt 1; ICEKp10	2	2	2	2	2	6	6	2	2	2	2	-	29-1LV	clb 2	2	2*	2	2	2	2	2	3	2
GCA_019401385.1	GCA_019401385.1	NCBI	2014	Beijing	China	Human	Wound swab	Skin and soft tissue	Klebsiella pneumoniae	strong	60	428762	1386409	5625215	no	-	ST23	2	1	1	1	9	4	12	46-1LV	ybt 1; ICEKp10	2	2	2	2	2	36	6	2	2*	2	2	-	29-1LV	clb 2	2	2*	2	2	2	2	2	3	2
GCA_019401395.1	GCA_019401395.1	NCBI	2015	Beijing	China	Human	Wound swab	Skin and soft tissue	Klebsiella pneumoniae	strong	58	481108	729052	5627871	no	-	ST23	2	1	1	1	9	4	12	46-1LV	ybt 1; ICEKp10	2	2	2	2	2	36	6*	2	2	2	2	-	29-1LV	clb 2	2	2	2	2	2	2	2	3	2
GCA_019401425.1	GCA_019401425.1	NCBI	2014	Beijing	China	Human	Wound swab	Skin and soft tissue	Klebsiella pneumoniae	strong	77	289144	864333	5596504	no	-	ST23	2	1	1	1	9	4	12	47-1LV	ybt 1; ICEKp10	108	2	2	2	2	6	6	2	2	2	2	-	29	clb 2	2	2	2	2	2	2	2	3	2
GCA_019401445.1	GCA_019401445.1	NCBI	2015	Beijing	China	Human	Wound swab	Skin and soft tissue	Klebsiella pneumoniae	strong	80	306848	854508	5597879	no	-	ST23	2	1	1	1	9	4	12	47-3LV	ybt 1; ICEKp10	2*	2	2*	2	2	6	6*	2	2	2	2	-	29	clb 2	2	2	2	2	2	2	2	3	2
GCA_048270805.1	GCA_048270805.1	NCBI	2023	Zhengzhou	China	Human	Sputum	Respiratory tract	Klebsiella pneumoniae	strong	70	284198	604242	5532223	no	-	ST23	2	1	1	1	9	4	12	47	ybt 1; ICEKp10	2	2	2	2	2	6	6	2	2	2	2	-	29-1LV	clb 2	2	2	2*	2	2	2	2	3	2
GCA_048270905.1	GCA_048270905.1	NCBI	2023	Zhengzhou	China	Human	Sputum	Respiratory tract	Klebsiella pneumoniae	strong	86	254523	604246	5392740	no	-	ST23	2	1	1	1	9	4	12	47-1LV	ybt 1; ICEKp10	2	2	2	2	2	6	6*	2	2	2	2	-	29	clb 2	2	2	2	2	2	2	2	3	2
[truncated: 859 more rows]
[truncated: 345 more columns]

## Sheet: Table S2
ID	ESBL phenotype	Hypermucoid phenotype	Collection Date	Sex	Age	Human/animal/enviroment	Isolation source	Patient ID_only multiple	MST cluster	Plasmid1	Plasmid2	Plasmid3	Plasmid4	Plasmid5	Plasmid count	VIR plazmid	RES plazmid	FUS	aac(3)-IIa	aac(3)-Iic	aac(6')-Ib-cr	aph(3')-Ia	aph(3'')-Ib	aph(6)-Id	ARR-3	blaCTX-M-15	blaOXA-1	blaSHV-190	blaTEM-106	blaTEM-126	blaTEM-135	blaTEM-166	blaTEM-1B	blaTEM-2	blaTEM-220	blaTEM-30	catA1	catB3	dfrA14	fosA6	OqxA	OqxB	qnrB1	qnrS1	sul1	sul2	tet(A)	number of R genes - REsFinder	Resistance profile
[truncated: 96 more rows]
[truncated: 18 more columns]

[truncated: 1 more sheets: Table S3]
